# Supplementary material for: Smart event-triggered MINFLUX microscopy to catch and follow rare events
Source: Nat Commun. 2026 May 21;17:4558. doi: 10.1038/s41467-026-73176-z (PMC13195108; doi:10.1038/s41467-026-73176-z)
Supplement: Supplementary file 4 — Supplementary Data 1 [file 41467_2026_73176_MOESM4_ESM.xlsx]

## Sheet: Light microscopy
Light microscopy reporting table
Please fill out each cell as directed, instructions in italics can be deleted as you complete each cell.
Hardware
Instrument and Camera	abberior MINFLUX 3D; no camera
Resolution	Olympus 100x 1.45 NA UPLXAPO oil objective
Filters and Light Sources	MINFLUX excitation: 640 nm, confocal excitation: 488 nm; filter 1 (MINFLUX): 650-685 nm, filter 2 (MINFLUX): 685-750 nm, filter 3 (confocal): 500-550 nm
Quality Control
Is this the first report of the instrument? If yes, response to the below points is required and providing validation data is encouraged.
Yes	FALSE
No	TRUE
For all instruments, confirm that the following quality control processes were run:
n/a	Confirmed
TRUE	FALSE	Field homogeneity is assessed.
TRUE	FALSE	Illumination power stability is tested.
TRUE	FALSE	Stage drift is assessed.
TRUE	FALSE	Camera/detector noise is measured.
Methodology
Sample preparation and imaging	Imaging medium: Leibovitz L-15 (21083027, Thermo Fished Scientific); imaging temperature: 22 C (room temperature) or 34-35 C
Fluorophores	STAR RED-membrane (STRED-0206, abberior GmbH, Göttingen, Germany), STAR RED-C12 sphingosyl PE (STRED-0201, abberior), STAR RED-1,2-dipalmitoyl-sn-glycero-3-phosphoethanolamine (STRED-0200, abberior), all STAR RED: excitation 640 nm; EGFP (excitation 488 nm)
Acquisition
Software	Imspector control software (v16.3.15635 (m2205) or v16.3.21315 (m2410), abberior Instruments); etMINFLUX (custom software available on GitHub: https://www.github.com/jonatanalvelid/etMINFLUX)
Enhancements	None
Imaging parameters	Confocal: pixel dwell times 2-20 µs; MINFLUX: TCP position dwell times: 50-2000 µs, last iteration: 50 (2D) or 200 µs (3D); for full details see Methods Table and Supplementary Table 2
Size	Confocal: 60-100 nm; MINFLUX: n/a
Image Processing
Software	Custom code for processing of confocal and MINFLUX data: see details in Methods section and find code on https://www.github.com/jonatanalvelid/etMINFLUX-analysis-public and https://www.github.com/jonatanalvelid/napari-etminflux-data-viewer
Workflow	Confocal: only used for overlapping with MINFLUX data and fitting exact caveolae site positions (raw). MINFLUX: localization data was extracted from Imspector as .npy files, loaded into custom Python scripts using numpy, where individual localizations were extracted and either used for downstream analysis (raw localizations) or for visualization. For visualizations, 2D or 3D localization data wer…
