# Supplementary material for: Smart event-triggered MINFLUX microscopy to catch and follow rare events
Source: Nat Commun. 2026 May 21;17:4558. doi: 10.1038/s41467-026-73176-z (PMC13195108; doi:10.1038/s41467-026-73176-z)
Supplement: Supplementary file 14 — Source Data [file 41467_2026_73176_MOESM14_ESM.zip]

Archive with 16 entries (16 files):
- sourcedata/SourceData.xlsx
- sourcedata/SourceData-SupplementaryFigure3a.csv
- sourcedata/SourceData-SupplementaryFigure3b.csv
- sourcedata/SourceData-SupplementaryFigure3c.csv
- sourcedata/SourceData-SupplementaryFigure3d.csv
- sourcedata/SourceData-SupplementaryFigure3e.csv
- sourcedata/SourceData-SupplementaryFigure3f.csv
- sourcedata/SourceData-SupplementaryFigure7a-dt.csv
- sourcedata/SourceData-SupplementaryFigure7a-efo.csv
- sourcedata/SourceData-SupplementaryFigure7a-tracklengths.csv
- sourcedata/SourceData-SupplementaryFigure7b-dt.csv
- sourcedata/SourceData-SupplementaryFigure7b-efo.csv
- sourcedata/SourceData-SupplementaryFigure7b-tracklengths.csv
- sourcedata/SourceData-SupplementaryFigure7c-dt.csv
- sourcedata/SourceData-SupplementaryFigure7c-efo.csv
- sourcedata/SourceData-SupplementaryFigure7c-tracklengths.csv
