# Supplementary material for: Smart event-triggered MINFLUX microscopy to catch and follow rare events
Source: Nat Commun. 2026 May 21;17:4558. doi: 10.1038/s41467-026-73176-z (PMC13195108; doi:10.1038/s41467-026-73176-z)
Supplement: Supplementary file 14 — Source Data [file 41467_2026_73176_MOESM14_ESM.zip › sourcedata/SourceData.xlsx]

## Sheet: Figure 3c
Figure 3c
		Cav1+ SM	Cav1+ DPPE	Random SM	Random DPPE
	Number of ROIs with tracks in	100	121	29	27
	Number of ROIs with no tracks in	1	20	2	2

## Sheet: Figure 3d
Figure 3d	SM-240920-cell7-ROI5_160810
	conf32-ROI0 (analysis plotting)
		Localization precision (nm)	dt (µs)	Track length (ms)
		10.1445	153.075	212.267
		15.9697	153	41.3714
		9.41649	220.275	213.881
		8.73144	286.85	0
		9.56698	153	48.2123
		9.26191	219.575	38.9271
		8.45691	220.35	70.4175
		8.00514	353.35	0
		8.64753	153.075	16.5081
		10.033	419.95	139.08
		9.80874	286.875	1.59187
		10.8696	419.925	12.2327
		9.40852	153	4.56395
		9.58519	353.425	17.0746
		9.57493	286.85	24.8241
		6.65468	220.275	1.546
		5.74039	486.5	249.364
		8.96588	153	6.51075
		10.4121	286.875	43.1941
		9.21316	286.85	5.1842
		10.7546	1018.87	12.9017
		8.2296	286.85	0.153075
		8.81916	752.75	48.5551
		6.16289	219.575	1.32645
		10.6106	553.1	9.98777
		6.58626	352.65	99.65
		9.71679	220.35	10.0085
			553	64.5804
			818.6	153.734
			1018.92	2.07238
			486.5	63.5348
			553.075	739.313
			286.85	0.726
			1351.7	79.2132
			553.075	0
			619.575	6.61328
			2749.35	3.88455
			286.85	79.6254
			419.925	1.03207
			1152.08	0.35265
			2017.2	0.153
			553.1	0.7926
			1751	16.92
			885.9	65.0144
			686.15	98.9697
			952.375	3.40482
			1418.22	3.7575
			686.225	0
			1152.03	0.439925
			752.675	0.76515
			619.65	0
			1351.7	1.5254
			486.5	5.74922
			486.525	17.413
			885.8	2.65208
			286.85	1.146
			286.85	0.220275
			486.5	1.45953
			619.6	0.306075
			619.6	28.9803
			486.5	0.97235
			420	15.405
			419.925	0
			286.85	3.73005
			286.85	3.46533
			553.025	0.28685
			419.925	0.819225
			219.65	0
			419.925	187.618
			553.025	105.463
			286.85	13.0074
			219.575	15.2652
			286.15	6.3662
			486.525	0
			618.95	60.8953
			286.775	55.1901
			353.425	174.179
			220.275	32.7674
			286.15	0
			286.85	14.3516
			153	62.8178
			85.8	2.5055
			153	174.844
			353.45	13.8896
			353.375	85.7611
			420	0
			486.5	91.7228
			286.775	10.555
			553.075	60.6831
			353.425	6.18463
			553.025	0
			153.075	528.691
			553	35.1262
			752.725	5.20345
			1085.55	1.78693
			353.375	29.8656
			552.375	535.338
			619.575	47.9011
			419.925	325.584
			353.425	4.5555
			419.925	20.9796
			220.3	14.4438
			153.075	150.225
			286.8	33.7942
			486.5	115.983
			286.85	35.797
			353.425	8.3144
			419.925	0
			819.3	7.5076
			419.95	10.2429
			219.575	1.79583
			353.35	14.225
			352.725	11.0615
			619.6	97.5199
			353.425	14.7365
			1152.05	6.7964
			619.575	0
			952.375	1.8973
			353.425	29.1091
			1617.95	6.7285
			553	19.2088
			420	71.8965
			1085.47	166.692
			1751	145.637
			1351.78	425.936
			686.15	324.447
			1218.55	142.099
			619.675	17.5403
			419.925	27.7178
			819.3	80.7939
			1351.7	69.9101
			1617.93	276.073
			885.825	186.409
			4498.33	84.9623
			3614.6	1.1941
			1817.58	15.729
			5696.35	24.3418
			12038.3	64.8235
			3481.45	1.546
			4013.9	32.2706
			11837.9	0
			6010.52	1.87125
			1617.9	2.76525
			5296.32	0
			3082.08	89.7996
			8309.2	23.6019
			3281.12	23.2386
			15782.5	170.764
			6228.1	28.6676
			8824.35	52.135
			16048.8	20.459
			15051.1	56.0025
			153	0
			353.425	16.7215
			153	0
			153.075	0
			153.025	5.43412
			153	28.461
			153.075	22.5123
			153	30.9347
			153.075	54.7291
			220.3	22.2378
			153	36.5893
			353.425	109.084
			219.575	199.934
			153	72.4313
			219.575	85.1139
			219.65
			353.35
			153.075
			153
			419.95
			486.5
			486.5
			219.575
			486.5
			352.75
			685.475
			286.15
			286.775
			220.35
			286.775
			486.5
			219.65
			1018.9
			419.225
			420.025
			353.35
			153.075
			553
			619.65
			819.25
			619.575
			485.8
			686.25
			619.6
			419.925
			353.425
			286.85
			553
			486.5
			153.075
			619.6
			486.5
			353.375
			752.725
			485.8
			1152.05
			686.15
			1018.98
			419.925
			286.875
			220.275
			419.925
			420
			552.3
			353.425
			486.5
			220.275
			153.025
			153.075
			419.925
			286.175
			419.925
			220.275
			353.425
			686.15
			419.95
			153
			553.075
			486.5
			619.575
			286.875
			219.575
			553.1
			486.5
			220.275
			153.075
			752.65
			686.15
			220.35
			220.275
			286.875
			286.775
			220.3
			220.35
			219.575
			286.15
			219.575
			286.85
			219.575
			286.775
			220.35
			220.275
			220.3
			286.85
			153
			219.575
			153.075
			153
			153
			153.075
			153
			153.075
			153
			85.8
			153
			153.075
			153.025
			219.575
			153.075
			152.3
			220.275
			219.575
			153.075
			353.35
			286.875
			153
			153.075
			153
			153.075
			220.275
			153
			153.075
			220.3
			153
			220.275
			286.85
			153.075
			286.775
			153.075
			153
			153.075
			153
			153
			153.075
			352.65
			420
			286.825
			85.8
			219.575
			286.15
			219.575
			286.85
			419.925
			286.85
			153.075
			286.075
			153.075
			153
			420.025
			220.275
			153
			219.575
			220.275
			286.85
			353.425
			286.875
			220.275
			353.35
			419.95
			353.425
			752.725
			352.65
			819.3
			686.175
			1884.15
			220.275
			353.35
			286.875
			686.15
			686.15
			286.875
			286.85
			486.5
			486.525
			752.725
			286.85
			686.15
			220.275
			353.35
			420
			419.975
			553
			353.425
			1285.1
			752.75
			220.275
			219.65
			153
			153
			286.85
			153.075
			220.3
			219.575
			219.575
			153
			153.075
			85.8
			153
			219.6
			153
			219.65
			153
			153
			153.075
			153
			153.075
			153
			219.575
			153.075
			219.575
			153
			153.075
			85.725
			153.075
			153
			153.075
			220.275
			153.025
			85.8
			153.025
			220.275
			153.075
			153
			153.075
			85.725
			219.575
			220.35
			353.35
			153
			220.35
			219.575
			419.925
			286.875
			220.275
			153
			153.075
			220.275
			286.85
			153
			553.1
			286.85
			153
			885.825
			486.5
			353.425
			353.35
			153.075
			353.35
			420
			353.35
			153.025
			153.075
			153.025
			419.3
			220.275
			752.65
			420
			153
			419.925
			1085.55
			419.925
			286.15
			153.025
			286.85
			153
			153.075
			486.5
			153.025
			419.925
			1884.12
			553.1
			619.6
			2483.18
			1817.58
			2483.1
			1551.38
			1617.9
			1351.7
			1484.85
			1418.27
			686.15
			1085.47
			1617.92
			5629.13
			3547.95
			486.525
			1152.03
			352.75
			419.925
			553.075
			286.8
			486.5
			885.875
			818.525
			1285.23
			353.35
			1018.95
			353.35
			686.175
			420
			419.925
			619.6
			486.5
			2150.37
			5696.35
			1617.93
			686.15
			3281.8
			352.65
			885.9
			486.5
			2616.2
			885.8
			752.725
			485.825
			353.45
			219.575
			219.575
			220.275
			286.85
			486.5
			220.275
			818.55
			553.075
			286.85
			153
			553.075
			220.3
			153.075
			220.275
			286.775
			219.65
			219.575
			220.3
			286.85
			220.275
			220.275
			153
			153.075
			219.575
			153
			153.075
			153
			220.275
			153.075
			220.275
			286.15
			486.525
			419.95
			419.925
			220.275
			220.275
			353.425
			419.925
			153.075
			220.275
			220.275
			153.025
			153.075
			286.775
			153.075
			286.85
			286.15
			220.275
			419.95
			219.575
			153
			220.35
			220.275
			286.15
			153.025
			486.5
			286.85
			1285.1
			353.425
			2350.05
			1085.47
			1351.7
			1152.05
			2350
			4080.43
			286.85
			1484.8
			619.65
			885.8
			353.425
			286.775
			286.85
			286.85
			419.975
			1684.47
			819.3
			7627.07
			2749.35
			10289.3
			4080.47
			6276.7
			4013.9
			286.775
			553.1
			419.925
			485.8
			286.85
			286.15
			220.275
			1085.47
			1218.62
			885.8
			1817.58
			619.675
			1484.77
			8025.75
			1751.05
			686.15
			3565.9
			4146.98
			952.425
			419.225
			552.375
			219.575
			286.85
			286.15
			153
			486.5
			619.675
			286.775
			2017.3
			2549.7
			2350.05
			7643.57
			1950.72
			18378.9
			5411.5
			1018.95
			1617.93
			1551.35
			2083.8
			1285.12
			1484.85
			885.825
			6228.12
			3082.13
			353.35
			619.675
			619.575
			419.925
			353.45
			6361.15
			4679.48
			2283.42
			1085.47
			352.675
			486.5
			353.425
			153
			619.65
			353.375
			819.3
			1018.88
			420
			419.975
			1750.98
			1018.97
			286.85
			219.575
			153
			286.15
			219.6
			219.575
			420
			220.275
			153
			85.8
			153
			153.075
			352.675
			153.075
			153
			153.075
			220.275
			286.85
			153
			153
			220.275
			153.075
			219.575
			286.85
			685.475
			153.075
			3015.55
			1218.55
			952.4
			1285.18
			1751
			3082.15
			1152.03
			2882.42
			286.85
			220.275
			952.425
			685.45
			1018.95
			752.75
			2549
			1817.55
			553
			619.675
			2483.12
			2616.2
			286.15
			3747.68
			1085.45
			220.275
			286.175
			153.075
			353.35
			1418.25
			153.025
			153.075
			219.575
			153
			153.075
			153.025
			85.8
			153
			153.075
			85.8
			220.275
			85.725
			153.075
			153
			153.075
			85.725
			752.725
			153.075
			418.525
			153
			153.075
			153.025
			219.575
			220.275
			220.3
			420
			353.35
			353.425
			286.85
			486.5
			486.45
			220.35
			153
			220.275
			286.85
			220.275
			286.85
			220.275
			220.275
			286.175
			286.85
			353.375
			353.425
			353.35
			352.725
			219.575
			153.075
			419.925
			419.925
			153
			420
			286.175
			286.775
			220.3
			152.375
			153
			353.425
			220.275
			153
			286.85
			619.65
			619.6
			286.85
			286.85
			286.775
			486.5
			219.65
			219.575
			153.025
			419.925
			353.45
			485.8
			220.275
			153
			153.075
			85.8
			85.725
			5296.32
			3214.53
			3632.45
			352.725
			153.025
			619.575
			286.85
			419.925
			219.65
			419.225
			619.575
			220.3
			286.875
			1085.45
			286.85
			220.275
			220.35
			1551.35
			286.15
			286.075
			219.65
			220.3
			553
			353.425
			419.25
			686.15
			552.375
			353.35
			885.875
			618.925
			353.425
			486.5
			286.075
			420
			353.35
			952.4
			286.85
			419.925
			553.1
			352.725
			553.025
			220.35
			220.275
			353.375
			353.425
			220.275
			219.575
			153
			153.075
			220.275
			619.575
			486.5
			153.075
			220.275
			419.975
			485.8
			819.3
			286.775
			153.075
			85.8
			353.35
			286.85
			286.875
			153
			219.575
			220.275
			220.35
			219.575
			153
			85.8
			153
			486.525
			486.5
			220.275
			286.875
			219.575
			219.575
			286.85
			219.575
			420
			286.775
			286.85
			286.15
			219.575
			153.075
			286.1
			353.45
			153
			153.075
			219.575
			219.575
			220.275
			153.075
			553
			219.575
			153.075
			286.85
			353.375
			686.15
			153.075
			153
			153
			419.3
			153.025
			153.075
			153
			153
			219.575
			153.075
			219.575
			153.025
			153.075
			219.575
			353.425
			353.35
			153
			153.075
			153
			153.075
			219.575
			153
			153.075
			153
			153.075
			153
			153
			153.075
			153.025
			85.8
			153.025
			153.075
			153
			153.075
			153
			219.575
			219.575
			153.075
			153
			220.275
			153.075
			153
			153
			153.075
			153
			153.075
			153
			153.075
			85.75
			220.275
			153.075
			153
			153.075
			153
			220.275
			286.85
			220.275
			153.025
			286.85
			153.075
			219.575
			153
			153.075
			153
			153.075
			153.025
			286.85
			85.725
			220.35
			153
			153
			220.35
			153
			286.85
			353.35
			286.85
			286.85
			153
			286.875
			153.075
			153.025
			220.275
			220.275
			153.075
			219.575
			153
			85.8
			353.425
			153
			286.15
			153
			220.275
			353.425
			220.3
			220.275
			286.85
			286.15
			153
			219.575
			286.85
			286.875
			220.275
			153.075
			219.575
			219.575
			153
			286.175
			220.275
			153.075
			153
			353.425
			219.575
			153
			219.575
			153.075
			219.575
			153
			153.075
			219.575
			219.575
			286.85
			286.125
			286.15
			219.575
			2882.47
			286.85
			219.575
			153
			219.6
			286.85
			286.15
			286.15
			885.825
			353.425
			153
			85.8
			153
			220.275
			352.725
			353.35
			353.425
			153
			286.875
			153.075
			353.375
			220.275
			286.85
			153.075
			219.575
			286.775
			220.35
			419.925
			153
			220.275
			286.875
			219.575
			420
			219.575
			353.35
			153.075
			153
			219.6
			153.075
			353.35
			219.575
			353.425
			419.95
			286.85
			619.575
			286.85
			220.275
			286.85
			286.15
			153
			286.85
			153.075
			153.025
			153.025
			286.15
			553.075
			153
			286.85
			220.275
			286.85
			219.575
			219.575
			220.275
			220.35
			353.375
			220.275
			219.575
			153.075
			220.275
			153
			220.275
			286.875
			286.85
			153.075
			153
			220.275
			153.075
			419.25
			220.275
			419.925
			286.85
			220.275
			219.575
			153.075
			286.775
			153.075
			220.275
			286.85
			353.375
			286.875
			153.075
			219.575
			219.575
			352.65
			153.075
			85.8
			153
			153
			153.075
			153
			153.075
			153
			153
			153.075
			153
			286.875
			153.075
			153
			220.275
			153
			153.075
			153
			286.15
			219.575
			352.75
			286.85
			219.575
			419.925
			153.025
			220.35
			286.775
			153.075
			153
			286.85
			153
			286.85
			286.85
			286.15
			153
			352.725
			486.525
			286.875
			220.275
			286.15
			220.275
			286.85
			220.275
			286.15
			353.35
			419.225
			286.875
			419.225
			220.35
			419.925
			619.6
			353.425
			286.85
			353.35
			419.95
			220.275
			220.35
			153
			153
			220.35
			220.275
			219.575
			486.5
			353.35
			153.075
			153
			286.875
			219.6
			153.075
			153
			220.275
			153
			220.35
			219.575
			353.35
			420
			353.35
			352.725
			153.025
			153
			286.85
			153.075
			219.575
			153
			153.075
			153
			85.8
			153
			286.875
			286.85
			352.65
			219.65
			286.8
			286.85
			353.425
			352.65
			420
			153
			419.925
			219.575
			219.575
			353.425
			153.025
			420.025
			286.775
			286.15
			220.275
			286.85
			286.15
			353.425
			153
			220.275
			353.425
			553.025
			153.075
			353.35
			420
			153
			286.175
			153
			686.15
			286.175
			153.075
			286.775
			153.075
			153
			153.075
			153
			286.15
			286.85
			486.5
			220.275
			286.15
			419.25
			286.175
			153
			286.85
			286.85
			686.15
			153
			286.15
			85.8
			219.575
			153
			686.175
			353.425
			353.425
			219.575
			153
			219.6
			286.15
			352.725
			419.225
			352.675
			153.075
			353.35
			153.075
			153
			286.85
			219.575
			153.075
			220.275
			153
			153
			220.35
			153
			286.85
			220.3
			220.3
			353.425
			353.35
			219.575
			153.075
			485.8
			220.275
			286.15
			419.925
			286.175
			219.575
			85.8
			85.725
			153.075
			220.275
			85.8
			153
			153
			220.275
			219.65
			286.1
			153.075
			286.85
			153
			153.075
			153
			219.6
			353.425
			219.575
			353.35
			286.15
			153.075
			219.575
			419.925
			220.275
			286.85
			219.575
			352.7
			220.35
			619.575
			153
			153.075
			220.275
			219.575
			286.15
			353.35
			220.35
			220.275
			419.95
			353.35
			220.35
			286.775
			286.85
			420.025
			153
			153
			153.075
			153
			352.725
			352.675
			286.15
			353.425
			220.275
			486.5
			220.275
			220.275
			352.725
			353.35
			219.6
			220.3
			353.425
			220.275
			219.575
			286.85
			486.5
			153
			286.15
			286.85
			153
			353.45
			419.225
			153.075
			153
			286.15
			153
			219.575
			219.6
			220.35
			419.925
			219.575
			220.275
			220.3
			1484.12
			353.35
			352.725
			153
			486.525
			153.075
			220.3
			286.15
			619.575
			552.375
			419.925
			153.075
			153
			153
			153.075
			153
			153.075
			153
			153.075
			220.275
			153.025
			153.075
			153.025
			153
			153.075
			219.575
			153
			286.85
			353.425
			286.85
			219.575
			353.35
			219.575
			420
			153.025
			286.15
			153
			153.075
			219.575
			219.575
			153.025
			153.075
			85.725
			220.35
			219.575
			85.725
			153.075
			153
			286.85
			220.275
			286.175
			286.85
			220.275
			220.275
			153.075
			619.575
			220.275
			485.8
			220.275
			153.025
			219.65
			286.8
			153.075
			153
			153.075
			153
			153.075
			85.725
			153.075
			219.575
			153.025
			353.425
			419.95
			486.5
			286.15
			486.5
			353.35
			153.075
			419.925
			220.275
			219.575
			153.075
			286.175
			353.35
			219.6
			153
			153
			153.075
			153.025
			153.075
			153
			153.075
			153
			286.875
			153
			286.85
			152.3
			220.35
			153
			153
			220.35
			153
			553.075
			153
			286.15
			219.575
			220.3
			286.15
			286.15
			153.025
			153.075
			219.575
			153
			153.075
			353.35
			153.075
			353.35
			153
			486.525
			153.075
			419.925
			686.15
			220.275
			153.075
			286.85
			219.575
			220.3
			220.275
			153
			286.175
			153.075
			286.775
			219.65
			153
			286.15
			153
			220.275
			219.575
			153.075
			353.35
			153.075
			220.275
			353.425
			153.025
			352.65
			85.8
			153.075
			153.025
			286.85
			219.575
			85.8
			153
			153.075
			219.575
			153
			419.925
			153.075
			153
			153.075
			353.375
			85.8
			153
			153.075
			286.85
			153.075
			219.575
			153
			219.575
			286.85
			353.425
			286.8
			153.075
			286.85
			220.275
			286.85
			220.275
			153
			286.85
			219.6
			153.075
			153
			153
			352.725
			153.025
			286.85
			153.075
			153
			153
			352.725
			220.275
			286.15
			220.275
			85.8
			486.5
			85.725
			219.65
			286.1
			153.075
			219.575
			153.025
			486.5
			153.075
			286.85
			153
			286.85
			353.35
			352.725
			153
			153.075
			153.025
			153.075
			153
			153
			286.15
			153.075
			153
			286.15
			352.65
			353.45
			153
			153.075
			153
			153.075
			153
			153.025
			286.15
			486.5
			219.575
			220.275
			153.075
			85.8
			153
			286.85
			153
			153.075
			286.075
			220.35
			353.375
			219.575
			286.875
			220.275
			153.075
			153
			286.85
			286.85
			353.35
			219.575
			219.65
			153
			153
			219.6
			153.075
			85.8
			220.275
			152.3
			220.275
			153.075
			153
			153.075
			153
			153
			219.575
			153.075
			220.3
			286.15
			219.575
			153
			153.075
			153.025
			85.8
			85.8
			219.575
			153
			219.575
			486.5
			153.075
			153
			219.575
			153.075
			153.075
			686.15
			286.85
			419.925
			553.075
			1084.78
			885.175
			153
			153
			286.15
			219.575
			219.575
			286.15
			153.075
			153
			153.075
			219.6
			286.8
			153.075
			153
			153.075
			153
			219.575
			286.85
			153.075
			286.075
			153.075
			85.725
			219.65
			153
			153
			219.65
			153.025
			220.275
			286.85
			220.275
			286.15
			153
			153.075
			153
			153.075
			153
			153.025
			153.075
			153
			153.075
			286.775
			153.075
			219.6
			153
			220.35
			486.5
			153
			153
			153.075
			553
			553.075
			219.575
			153.075
			153.025
			219.575
			286.175
			286.85
			153
			220.275
			153.075
			353.35
			153.075
			153
			286.85
			152.3
			220.35
			153
			153.025
			153.075
			153
			85.8
			153
			220.275
			220.35
			220.275
			286.85
			286.775
			153.075
			219.6
			153
			153.075
			153
			153.075
			220.275
			219.6
			219.575
			220.275
			153
			286.15
			219.575
			220.35
			153
			153
			219.65
			219.575
			153
			153
			153.075
			419.95
			352.725
			153.025
			220.275
			353.425
			220.275
			220.275
			352.725
			153
			286.85
			219.575
			353.375
			219.65
			286.775
			219.65
			286.775
			220.35
			153
			686.175
			219.575
			153.075
			353.35
			153.075
			352.675
			219.575
			219.575
			153.075
			85.725
			153.075
			153
			153.075
			85.725
			219.65
			486.425
			486.5
			153.075
			153.025
			153.075
			153
			286.875
			220.275
			352.725
			352.65
			153.075
			219.575
			153
			153
			153.075
			153
			153.075
			85.725
			153.075
			153.025
			219.575
			219.65
			153
			219.575
			153
			286.15
			153.075
			153
			219.575
			219.6
			220.35
			153
			153
			219.575
			219.65
			219.6
			153
			153.075
			153
			153
			219.65
			352.65
			220.275
			220.275
			286.15
			286.85
			153
			153.075
			1018.23
			153.075
			153
			220.275
			153.075
			153
			153.075
			219.575
			153
			220.275
			286.15
			286.85
			286.875
			486.5
			219.575
			219.575
			352.725
			352.65
			553.1
			219.575
			153
			153.075
			153.025
			220.275
			219.575
			352.725
			353.35
			153.075
			286.15
			352.65
			286.15
			286.85
			220.275
			219.6
			153.075
			220.275
			153.025
			153.075
			220.275
			85.725
			153.075
			219.575
			85.8
			153
			85.8
			85.725
			153.075
			220.275
			153
			219.65
			153
			219.575
			153.025
			220.35
			219.575
			153
			85.8
			153
			85.8
			219.575
			353.425
			286.775
			153.075
			153.025
			153.075
			153
			153.075
			353.35
			219.6
			153.075
			619.575
			752.725
			419.925
			553.075
			286.15
			818.575
			486.5
			220.275
			619.575
			220.35
			419.225
			619.6
			219.575
			153.075
			286.15
			153
			286.85
			153
			153.075
			153.025
			419.225
			85.8
			153
			153.075
			153.025
			219.575
			219.65
			85.725
			220.275
			153.075
			219.575
			220.275
			286.85
			153
			153.075
			153
			220.275
			85.8
			153
			153.075
			153
			153.075
			153.025
			220.275
			153.075
			220.3
			85.725
			153.075
			153
			153.075
			153
			153.075
			220.275
			153
			286.15
			220.275
			153
			286.85
			153.075
			219.6
			286.85
			153
			286.15
			220.275
			153
			286.85
			220.275
			153.075
			286.875
			153
			153
			153.075
			219.575
			219.6
			153.075
			153
			153
			286.85
			153.075
			220.275
			220.275
			153
			153.075
			153
			220.275
			220.275
			153.075
			286.85
			153
			219.6
			153.075
			153
			220.3
			153.075
			153
			153
			153.075
			219.575
			885.8
			352.725
			619.6
			286.15
			353.35
			286.15
			286.85
			553.1
			219.575
			153
			219.575
			353.45
			220.275
			286.85
			153
			153.075
			85.725
			220.35
			286.775
			153.075
			153
			153.075
			419.925
			153
			353.425
			153.025
			219.575
			153.075
			286.875
			85.725
			286.85
			153.075
[truncated: 26,307 more rows]

## Sheet: Figure 3f
Figure 3f
		Manual	etMINFLUX
	Overhead time factor (xMFX)	1.635	1.175
		1.49	1.14333
		1.5183	1.13056
		1.55	1.19444
		1.50333	1.13055
		1.42667	1.21389
		1.45	1.21389
		1.42833	1.12593
		1.36667	1.16

## Sheet: Figure 3g
Figure 3g
		SM Random	SM Cav1+	DPPE Random	DPPE Cav1+
	D ratio, ROI (arb.u.)	1.22997	1.41538	1.27241	1.11515
		1.72077	1.06022	0.976257	0.773846
		1.14276	0.868527	0.939212	1.00184
		2.14365	0.906636	1.03277	1.43835
		1.04385	0.664595	2.44074	0.901216
		1.07867	0.967299	0.940927	0.921451
		1.10872	0.744865	0.782626	0.832947
		1.4366	1.00024	1.27269	0.926071
		0.474349	0.347575	0.245902	0.944003
		1.17987	0.876123	1.09805	0.954173
		0.859915	0.804651	0.900697	0.419507
		0.365044	1.04209	0.678347	0.803323
		1.08167	0.466147	1.10695	0.793739
		0.756083	0.399152	0.858328	0.952434
		0.942937	0.939667	1.03732	1.09299
		0.508767	1.05998	1.10622	0.904255
		0.92903	1.04178	0.876464	1.4868
		0.967724	1.11253		1.272
		0.817271	0.952922		1.06029
		1.1112	0.804622		1.0589
		0.992764	1.26244		1.04039
		1.02651	0.75326		0.778391
		0.50929	0.843617		1.06914
		0.74231	0.975449		0.829993
		1.03744	0.690406		1.35033
		0.991895	0.866956		0.805809
			1.20574
			1.08791
			1.0143
			0.600999
			0.886156
			0.680359
			1.05848
			1.04749
			0.943294
			0.89448
			0.870864
			0.928595
			0.852688
			0.780366
			0.916219
			0.556099
			0.547095
			1.08478
			1.18256
			0.829919
			0.99377
			1.09965
			0.941386
			0.854709
			0.914137
			0.743441
			0.750714
			0.776856
			1.29938
			0.933839
			0.772517
			1.19431
			1.16593
			1.05897
			1.02176
			1.12487
			0.987371
			1.07623
			1.14889
			1.06953
			0.881599
			1.06585
			0.853279

## Sheet: Figure 3h
Figure 3h
		SM Random	SM Cav1+	DPPE Random	DPPE Cav1+
	Dtrans ratio, ROI (arb.u.)	1.05821	1.75968	1.19008	1.63412
		0.858469	0.575173	0.914925	1.38692
		1.06769	0.788567	0.880327	1.97851
		1.6814	1.42719	1.23915	1.02088
		0.916694	-0.60046	1.42786	1.07191
		0.815075	1.62037	1.13012	0.482975
		0.799827	0.927402	1.56584	1.04188
		1.48663	0.942965	0.926781	0.76505
		1.22716	0.708491	1.80119	1.41252
		1.2275	1.96969	0.753992	0.275662
		1.0669	0.478282	0.930491	1.00709
		0.785737	0.537285	0.535697	1.20098
		1.06705	0.577424		1.01314
		0.646532	0.823541		0.982006
		0.865317	0.832987		0.994708
		1.15461	1.0991		1.35239
		1.10959	0.867105		1.84158
		1.10243	0.907864		0.833446
		0.851205	0.964162		1.62973
		1.19616	-0.0691958		0.651772
		0.300536	1.49232		1.25269
		0.58825	1.47836		1.20175
		1.36456	1.08166		0.744262
		1.04086	0.866959		1.24873
			0.757481		1.5905
			1.39045		1.43086
			0.973419		1.08813
			0.751193		1.74956
			0.548603		-2.78737
			0.68292		0.797113
			0.746188		1.5036
			1.04618
			0.922386
			0.85673
			1.12463
			1.11353
			0.69526
			0.674697
			0.480813
			0.406472
			0.0803145
			1.00886
			1.46852
			1.17164
			1.22581
			0.934859
			1.70973
			0.982076
			0.717578
			1.53739
			1.60689
			1.38464
			1.26274

## Sheet: Figure 3i
Figure 3i
		SM Random	SM Cav1+	DPPE Random	DPPE Cav1+
	Track inclusion ratio (arb.u.)	0.0540541	0.118644	0.178571	0.1
		0.125	0.193548	0.1	0.0140845
		0.170732	0.18254	0.0149254	0.0714286
		0.037037	0.289474	0.15	0.0769231
		0.232558	0.155556	0	0.0142857
		0.130435	0.162791	0.0384615	0.0181818
		0.196078	0.0862069	0.091954	0.0754717
		0.0707965	0.258065	0	0.169811
		0.0567376	0.0952381	0.0606061	0.075
		0.193548	0.0465116	0.142857	0.114286
		0.116129	0.0689655	0.0892857	0.0294118
		0.119565	0.1	0.0909091	0.04
		0.105769	0.09375	0.09375	0.166667
		0.197531	0.05	0.0784314	0.1875
		0.121622	0.0655738		0.097561
		0.181818	0.196078		0.152174
		0.120482	0.137255		0.166667
		0.216667	0.171429		0.0645161
			0.190476		0.0294118
			0.172414		0.0892857
			0.0816327		0.047619
			0.117647		0.148148
			0.27907		0.05
			0.118644		0.0666667
			0.241935		0.0930233
			0.166667		0.0638298
			0.133333
			0.175
			0.172414
			0.265957
			0.101124
			0.340659
			0.141667
			0.147059
			0.18254
			0.208333
			0.166667
			0.244681
			0.10101

## Sheet: Figure 3j
Figure 3j
		SM Random	SM Cav1+	DPPE Random	DPPE Cav1+
	Site residence time (ms)	0.0876128	1.23424	0.733739	0.719493
		0.436691	0.819636	0.510404	0.540498
		0.1294	0.232647	0.775876	0.785967
		0.0633146	0.543696	0.205887	1.0639
		-0.0607429	0.413153	0.519949	0.973122
		0.238216	0.296325	0.0633146	0.796193
		0.44574	0.795741	0.104351	0.173732
		0.751044	0.126935	0.159507	0.0298807
		0.602548	0.840613	0.328675	0.417965
		0.71964	0.50763	0.274706	0.349962
		0.104111	0.841821	0.132452	0.304819
		0.385226	0.473465	0.29009	0.367696
		0.520031	0.0298807	1.01057	1.14543
		0.76815	0.347408	1.42582	0.393751
		0.537318	0.587635	1.18333	0.35525
		0.731963	0.90242	1.39133	0.37628
		0.747806	0.76108	0.53191	0.187295
		0.33019	1.44809	0.410275	0.0251112
		0.649751	0.446898	0.460236	0.666165
		0.706662	0.995618	1.00962	0.73251
		0.625179	0.226168	0.0293229	0.568765
		0.758759	0.285805	0.276749	0.205874
		0.556761	0.203067	1.06191	0.126278
		0.81469	0.056314	0.104342	0.265714
		0.722607	1.47453	0.82959	0.577854
		1.18639	1.45444	0.585822	0.637925
		0.735814	1.09931	0.360196	0.0560659
		0.676177	0.690473	0.741707	0.117288
		0.827571	0.414648	0.482674	0.756686
		0.732816	0.15953	0.173317	0.00174453
		0.99563	0.403751	0.33018	0.694642
		0.31662	0.565789	0.527987	1.6516
		0.667957	0.757931	0.516522	0.332716
		0.265902	0.520215	0.15974	0.388159
		0.549181	0.443916	0.263636	0.306575
		0.485313	0.240443	0.52683	0.784717
		0.244871	0.272294	0.530542	0.330475
		0.238209	0.37152	0.738021	0.984693
		0.0298807	0.358777	0.537869	0.35525
		0.087879	0.369091	0.628573	0.261019
		0.351003	0.684502	0.421139	0.393237
		1.05069	0.709073	0.425852	0.343497
		0.548749	0.669156	0.45618	1.19127
		0.605165	0.240437	0.256922	0.802989
		0.718132	0.1875	0.367696	0.760038
		0.179092	0.656584	0.256591	0.700937
		0.488322	0.418181	0.531907	0.733789
		0.364227	0.12674	0.132268	0.595193
		0.104351	0.310964	0.715163	0.491988
		0.205678	0.559014	0.550528	0.548491
		0.261013	1.46824	0.461247	0.813372
		0.47295	0.757407	1.17244	0.916697
		0.516337	0.250109	0.358919	0.920672
		0.223496	0.153708	0.360456	0.912277
		0.582444	0.0298908	0.360324	0.320479
		0.928336	0.318767	0.320468	0.473932
		0.768042	0.205685	0.330475	0.660403
		0.300813	0.281283	0.498562	0.39647
		0.606927	0.481199	1.1226	0.396714
		0.436675	0.632455	0.758067	0.708293
		0.568055	0.672947	1.06089	0.992372
		0.452725	0.67687	1.27297	0.609485
		0.28176	0.656764	0.904089	1.57761
		0.590806	0.334233	0.43656	0.758121
		0.736914	0.411536	0.656204	0.843359
		0.504923	0.384846	0.776263	0.302439
		0.840813	0.61394	0.512694	0.302277
		0.647082	0.933652	0.785488	0.1869
		1.04007	0.372645	1.38749	0.785538
		0.606271	0.698688	0.522646	0.68049
		0.713977	0.690092	0.480783	0.240093
		0.277053	0.878456	0.634538	0.233199
		0.37628	0.32474	0.5673	0.12648
		0.358511	0.210466	0.754518	0.581136
		1.21685	0.205313	0.147568	0.638741
		1.111	0.577276	0.391918	0.752885
		0.785073	0.730035	1.59584	1.04073
		0.515529	0.393101	1.73862	0.600929
		0.310688	0.68097	0.126261	0.364213
		0.631908	0.483541	0.570309	0.383245
		0.347676	0.457003	0.408647	0.302136
		0.631144	0.505218	0.0810231	0.261168
		0.368956	0.287315	0.187302	0.281295
		0.536202	0.529228	0.300807	0.583094
		0.281465	0.574821	0.1875	0.32671
		0.521841	1.00154	1.52179	0.319059
		0.232659	1.05095	1.53172	0.492268
		0.869157	0.720672	1.66045	0.395051
		0.356399	0.595036	0.950007	0.645751
		0.783022	0.178891	1.26858	0.409908
		0.36974	0.495603	0.879719	0.383636
		0.671004	0.541298	0.552875	0.290246
		0.878822	0.403121	0.192888	0.407803
		1.21139	0.466982		0.62919
		0.421127	0.643164		0.556845
		0.0296171	0.50594		1.18035
		0.419311	0.680367		0.798461
		0.256754	1.04835		1.20142
		0.320614	0.612577		0.447844
		0.986956	0.148217		0.710705
		0.399942	0.391553		1.21355
		0.368947	1.03617		0.486267
		0.554304	0.440681		0.8
		0.167686	0.502123		0.519851
		0.210653	0.648955		0.228092
		0.514584	0.669196		0.410275
		0.750418	1.04191		0.992762
		0.556848	0.19231		0.430639
		0.426845	0.544539		0.223132
		0.205489	0.205664		0.515341
		0.426499	0.470028		0.800538
		0.256591	0.931473		0.501107
		0.28732	0.505221		0.302288
		0.419195	0.338078		0.205678
		1.05587	0.712326		0.0807437
		0.419195	0.651443		0.753459
		0.521759	0.805336		0.732022
		0.417849	0.7288		0.844395
		1.5106	0.578788		0.342161
		0.491232	1.05066		0.617228
		0.216311	0.363955		0.220833
		0.556752	0.0809961		0.0807437
		0.820109	0.223314		0.223132
		0.51742	0.568428		0.484442
		0.451026	1.15421		0.0876128
		0.433622	0.522734		0.272317
		0.0557987	0.97741		0.173325
		0.110859	0.597459		0.338063
		0.167686	0.62785		0.745141
		1.12896	0.599496		0.853243
		0.43327	0.717698		0.559362
		0.721314	0.702478		0.285968
		0.628637	0.763082		0.0807617
		0.362426	0.620422		0.372125
		0.296155	1.00701		0.345952
		1.05913	0.279273		0.249767
		0.272294	0.2813		0.126261
		0.276743	0.669719		0.47853
		0.223515	0.315046		0.320899
		0.254439	0.153708		0.233554
		0.132916	0.851327		0.351139
		0.270242	0.287645		0.46719
		0.111094	0.521759		0.81764
		0.336019	0.147599		1.13154
		0.366283	0.261168		1.01926
		0.416004	0.649829		0.880646
		0.460014	0.430067		0.836729
		0.330185	0.435147		0.872777
		0.729434	0.334207		1.62749
		0.287958	0.576655		0.664797
		0.64467	0.842222		0.472848
		1.15251	0.376408		0.0876128
		0.514681	0.505028		0.72713
		0.378684	0.563988		0.782974
		0.530459	0.572596		1.12673
		0.616039	0.68229		0.70999
		0.779593	0.343364		0.964052
		0.886499	0.499488		1.70992
		0.981438	0.261013		0.168092
		0.86311	0.25676		0.220827
		0.622841	0.187309		1.1396
		0.451145	0.912052		0.597196
		0.652004	1.42984		0.626607
		0.752	1.74434		0.708871
		1.30987	1.48839		0.529578
		0.404658	0.496546		0.244871
		0.417854	0.579972		0.693426
		-0.0283647	0.62723		0.992985
		0.294356	0.374922		0.569391
		0.00110604	0.10081		0.655712
		0.123165	0.780674		0.42586
		0.633456	0.799511		0.395169
		0.605397	0.965678		0.238059
		0.00110604	0.623058		1.05346
		0.417721	0.599648		1.25367
		0.665194	0.240275		0.494864
		0.225987	0.801206		0.0810231
		0.36021	0.330322		0.296462
		0.244864	0.689961		0.895102
		0.680265	0.540498		0.532901
		0.17812	0.534635		0.53123
		0.388057	0.518162		0.432183
		0.507269	0.643156		1.56919
		0.0967884	0.56137		0.31316
		0.537948	0.457003		0.167893
		0.332701	0.719197		0.451794
		0.285163	0.38815		0.76003
		0.00174453	0.829159		0.238391
		0.438214	0.520225		0.153929
		0.17812	0.406898		0.16748
		0.0326389	0.584942		0.529495
		0.590424	0.238397		0.332156
		0.555796	0.513164		0.147599
		0.526653	0.168306		0.351415
		0.123157	0.168313		0.799468
		0.354977	0.265885		0.783026
		-0.0283763	0.791568		0.847574
		0.200091	-0.0283531		0.5508
		0.17054	0.434074		0.38694
		0.736837	0.029607		0.029607
		0.063324	0.881627		0.173732
		-0.133713	0.826833		0.378689
		0.363823	1.12363		0.254784
		0.272294	1.25737		0.460826
		0.254602	0.712241		0.308943
		0.324596	0.81609		0.228651
		0.256417	0.363974		0.473257
		0.67195	0.776394		0.0807617
		0.496684	0.216126		0.187105
		0.843977	0.0557987		0.342023
		0.627878	0.596292		0.527994
		0.516615	0.433049		0.430752
		0.520031	1.15767		0.363969
		0.0563044	1.01266		0.360873
		0.0633427	0.923916		0.390228
		0.138816	0.489192		0.245037
		0.511118	0.482959		0.126951
		0.460657	0.787705		0.396361
		0.46587	0.556375		0.581913
		0.573495	0.406536		0.736862
		0.450099	0.216153		0.341741
		0.511128	0.444248		0.851889
		0.988745	0.647153		0.738297
		0.652645	0.525226		0.844457
		0.662916	0.433386		0.0298908
		0.454414	0.135339		0.41374
		0.126505	0.421028		0.437307
		0.132932	0.270393		1.56711
		0.461566	0.0560755		0.558508
		0.0810231	0.0370478		0.614462
		0.261197	0.173732		1.09956
		0.287651	0.029607		0.58123
		0.364119	0.205482		0.448834
		0.00143081	0.536915		0.205286
		0.240437	0.278479		0.245044
		0.453051	-0.0857891		0.216522
		0.0563044	0.89139		0.215756
		0.294367	0.719551		0.68874
		0.323051	0.476629		0.249602
		0.159507	0.135331		0.080987
		1.10727	0.0902845		0.0373368
		0.144598	0.205881		0.056333
		0.380048	0.584096		0.378689
		0.147792	0.597426		1.72034
		0.056314	0.403618		0.221179
		0.448509	0.576664		0.433614
		-0.175402	0.403485		0.572462
		0.20513	0.501285		0.0809961
		0.0876128	0.410271		0.353397
		0.208287	0.316322		0.524627
		0.846826	0.7051		1.49209
		0.144831	0.138792		0.875971
		0.780818	0.0370478		0.587705
		1.13719	0.296018		2.0841
		1.43996	0.126513		0.938447
		-0.0610802	0.245037		0.846052
		0.104351	0.104351		0.815103
		0.165252	0.203094		0.249767
		0.168107	0.562379		0.50576
		0.383389	0.497237		0.310385
		0.218312	0.318908		0.493622
		0.283324	0.464124		0.029607
		0.147792	0.242678		0.198024
		0.279433	0.616754		0.884682
		0.426096	0.517328
		0.656654	0.835078
		1.64067	1.27594
		0.126732	1.21333
		0.292223	0.784763
		0.811536	0.37803
		0.454517	0.216318
		0.505231	0.254602
		0.876649	0.0812843
		0.332711	0.448726
		0.698253	0.543071
		0.620576	0.404902
		0.658467	0.104103
		0.147584	0.203271
		0.691729	0.360328
		0.399929	0.453269
		0.817428	0.663529
		0.380297	-0.0607304
		-0.0284111	0.545069
		0.514269	0.287471
		0.213405	0.75853
		0.223132	0.338357
		0.0807617	0.524068
		0.298269	0.242839
		-0.0610802	0.772602
		0.306602	0.942787
		0.268332	1.30926
		0.242659	0.869383
		0.111103	0.669322
		0.281147	0.764172
		1.43213	1.74828
		0.0251215	0.237877
		0.123378	0.254439
		0.117296	0.649685
		0.165274	0.53219
		0.0699639	0.554635
		0.56458	1.106
		0.673178	1.12442
		0.0373368	0.789168
		-0.0286778	0.669256
		0.170738	1.34881
		0.139005	0.702629
			0.426958
			0.838943
			0.296621
			1.1919
			1.30322
			0.769804
			0.701456
			0.292223
			0.548414
			0.104359
			0.192491
			0.245568
			0.126489
			0.187302
			0.66045
			0.49188
			0.513068
			0.386954
			0.0807437
			0.24521
			0.402322
			0.446801
			0.483434
			0.691724
			0.369086
			0.502219
			0.596798
			0.949549
			0.12674
			0.308794
			0.337928
			0.586669
			1.10357
			0.520126
			0.168092
			0.345942
			0.263802
			0.518356
			0.104828
			0.239737
			0.595116
			0.748986
			1.52315
			0.453047
			0.129166
			0.667126
			0.791594
			0.607535
			0.39876
			0.0630893
			0.564071
			0.520123
			0.356542
			0.534534
			0.403369
			0.414284
			0.496743
			0.524172
			0.287796
			0.223334
			0.453142
			0.472745
			0.961166
			0.428969
			0.266226
			0.153906
			0.318924
			0.574783
			0.794953
			0.743329
			0.0630611
			0.211227
			0.40841
			0.504104
			0.53123
			0.371128
			0.632483
			0.30643
			0.290407
			0.368942
			0.763963
			0.80093
			1.17029
			0.49168
			0.840913
			0.408049
			0.914481
			0.691791
			0.0873732
			0.148032
			0.277231
			0.205854
			0.147375
			0.351279
			0.793846
			0.281283
			0.43537
			0.266067
			0.285788
			0.380876
			0.2723
			0.404522
			0.470925
			0.636538
			0.306714
			0.64896
			0.490236
			0.384971
			0.173732
			0.240437
			0.591563
			0.658088
			0.589419
			0.192498
			1.03397
			0.227925
			0.0807437
			0.532723
			0.126513
			0.9871
			0.586826
			0.459803
			0.48227
			0.38694
			0.578791
			0.343226
			0.333946
			0.501285
			0.406651
			0.227938
			0.684726
			0.296171
			0.295996
			0.197825
			0.287315
			0.342161
			0.859754
			1.14622
			0.677812
			0.615324
			1.19101
			0.46402
			0.955672
			0.833426
			0.514588
			0.571892
			1.3546
			0.626392
			0.256573
			0.0370179
			0.4815
			0.132716
			0.304534
			0.324581
			0.417717
			0.390613
			0.216318
			0.696391
			0.633165
			0.917293
			0.667556
			0.696859
			0.772263
			0.291779
			0.571636
			0.635041
			0.67176
			0.607605
			0.775922
			0.672975
			0.239919
			0.0298807
			0.439277
			0.38827
			0.718128
			0.526103
			0.825665
			0.786469
			0.591713
			0.430071
			0.72023
			0.563181
			0.419195
			0.287488
			0.701151
			0.261513
			0.277208
			0.602581
			0.716921
			0.544626
			0.326858
			0.635104
			0.233187
			0.358919
			0.276749
			0.369744
			0.353127
			0.563101
			0.261519
			0.126959
			0.566767
			0.110867
			1.27876
			0.443685
			0.281306
			0.337789
			0.192686
			0.864421
			0.861845
			0.316447
			0.306586
			0.732502
			0.527169
			0.187098
			0.541127
			0.595378
			0.223502
			-0.0283995
			0.261667
			0.681804
			0.117296
			0.622872
			0.494864
			0.419906
			0.645059
			0.454304
			0.310831
			0.36395
			0.869064
			0.244883
			0.500357
			0.367556
			0.347403
			1.7611
			0.848184
			0.46402
			0.391434
			0.79172
			0.0295968
			0.396984
			0.173529
			0.285945
			0.416595
			0.635393
			0.807488
			0.0560659
			0.192477
			0.215968
			0.502219
			0.88608
			0.31081
			0.456089
			0.266061
			0.338476
			0.560818
			0.324745
			0.399687
			0.436342
			0.450919
			0.296303
			0.944562
			1.21097
			0.678188
			0.425962
			0.537063
			0.243013
			0.455967
			0.126716
			0.517977
			0.676177
			0.323051
			0.986862
			0.54027
			0.187105
			0.387185
			0.599446
			0.35538
			0.516327
			0.533858
			0.702017
			0.539832
			0.763873
			0.338352
			0.404658
			1.19001
			0.287471
			0.437521
			0.615327
			0.261513
			0.110859
			0.239925
			0.960433
			0.688257
			0.652278
			0.913106
			0.416016
			0.456195
			0.407119
			0.825204
			1.13509
			1.70203
			0.75766
			0.789221
			0.243187
			0.773388
			0.656764
			0.721171
			0.923331
			0.914483
			1.17661
			1.00612
			0.828223
			0.869119
			0.853161
			1.42085
			0.785068
			0.965058
			0.48079
			0.60731
			0.512971
			0.625662
			0.799416
			0.426828
			0.356528
			0.559239
			0.495895
			0.33049
			1.02086
			1.19656
			0.734222
			0.865236
			0.401482
			-0.051587
			0.715454
			0.56165
			0.814386
			0.580338
			0.277231
			0.522829
			0.526749
			0.256417
			0.310672
			0.0298807
			0.710492
			0.383389
			0.139005
			0.643759
			0.638132
			0.514687
			0.261186
			0.192491
			0.324879
			0.433498
			0.310385
			0.446906
			0.403489
			0.692986
			0.368696
			0.0446475
			-0.122946
			0.504308
			-0.0198943
			1.06392
			1.19772
			-0.0115302
			0.403627
			1.57658
			0.29435
			0.153922
			-0.0198716
			0.0298503
			0.202904
			0.0702226
			0.0876128
			0.165267
			0.0558082
			0.364232
			0.590056
			0.138792
			-0.0284111
			0.186907
			0.0630799
			0.0295968
			-0.0610802
			0.347423
			0.274839
			0.338347
			0.322349
			-0.0338348
			-0.0115525
			0.343384
			0.117047
			0.45263
			-0.122946
			0.0400383
			-0.0957038
			0.218312
			0.289494
			0.317065
			0.390471
			0.0810141
			0.13294
			0.00140917
			0.0878967
			0.203278
			0.10459
			0.233028
			0.056314
			0.173536
			0.198203
			0.179092
			0.470249
			0.0174612
			0.39361
			0.728392
			0.360205
			0.632776
			0.69308
			0.345942
			0.165051
			0.0876217
			0.132908
			0.0557891
			0.243019
			0.37288
			0.240275
			0.899524
			0.281618
			0.755114
			0.739236
			0.471028
			0.475747
			0.950826
			0.594605
			0.945058
			0.643759
			1.29552
			0.717812
			0.41577
			0.514773
			0.426617
			0.376157
			1.07434
			0.706133
			0.132908
			0.381007
			0.90739
			0.590178
			0.893094
			0.900467
			0.859718
			0.70796
			0.783024
			0.582606
			0.674485
			0.584622
			0.803035
			0.668125
			0.918751
			0.998585
			0.590092
			0.296616
			0.846421
			0.562376
			1.21196
			0.862507
			1.57715
			0.360196
			0.249596
			0.223334
			0.126967
			0.698688
			0.886499
			0.732398
			0.436679
			0.416599
			0.441247
			0.167893
			0.445853
			0.633786
			0.474045
			0.27072
			0.330911
			0.340399
			0.210853
			0.651443
			0.720637
			0.210847
			0.659652
			0.567641
			0.620063
			0.461348
			0.730471
			0.677226
			1.29094
			0.6154
			0.439719
			0.0702226
			0.249419
			0.643255
			0.347271
			0.658891
			0.613667
			0.403494
			0.752438
			0.192672
			0.205698
			0.38827
			1.56375
			0.52086
			0.480693
			0.647671
			0.819152
			0.738608
			0.165252
			0.304674
			0.358649
			0.639242
			0.341751
			0.126278
			0.296462
			0.358896
			0.249944
			0.332711
			0.532098
			0.608836
			0.738814
			1.02916
			0.956928
			1.33638
			0.616113
			0.693215
			0.477617
			1.0374
			1.29743
			1.07384
			0.744641
			0.272613
			0.608986
			0.625186
			0.453039
			0.110876
			0.0560659
			0.713547
			0.439826
			0.285636
			0.611429
			0.223691
			0.334494
			0.347408
			0.1327
			0.362289
			0.153685
			0.675139
			0.819508
			0.36974
			0.316772
			0.00171208
			0.0558082
			-0.0199057
			-0.0607429
			0.233187
			0.167074
			0.153266
			0.191695
			0.244691
			-0.175451
			0.225619
			0.173128
			0.37681
			0.0174612
			0.139036
			0.0558082
			0.247421
			0.0295968
			0.428989
			0.463438
			0.00968455
			0.0295968
			-0.028701
			0.0295765
			0.00966332
			0.00935527
			0.308634
			0.254608
			0.338357
			0.184187
			0.442868
			0.416599
			0.029607
			-0.133742
			0.679943
			0.366292
			0.388274
			0.198018
			0.378561
			0.223496
			0.1681
			0.23841
			0.029607
			-0.0284111
			0.138571
			0.0878612
			0.240093
			0.763486
			0.29009
			0.316322
			0.292068
			-0.0202127
			-0.175386
			0.0902845
			0.144613
			-0.0957173
			0.692345
			0.455553
			1.64263
			0.159304
			0.0295968
			-0.0515748
			0.28797
			1.82945
			1.60255
			0.304232
			0.00141999
			0.978514
			0.119536
			0.135339
			0.414434
			1.67889
			-0.0198716
			0.324766
			0.0251112
			0.485384
			0.213239
			1.13722
			-0.133757
			0.0702411
			0.458048
			0.150327
			0.220814
			0.104351
			0.178704
			0.0560755
			0.129392
			-0.0607429
			0.0659063
			0.524442
			0.235642
			0.123149
			-0.0115637
			0.0174507
			0.457435
			0.564406
			0.438321
			0.205685
			0.198018
			0.13752
			0.103154
			0.353536
			0.432183
			0.953568
			0.0518565
			0.608796
			0.0633427
			0.0096527
			0.542676
			0.435271
			0.224928
			1.49367
			1.08039
			0.699645
			0.396722
			-0.0607429
			0.00141999
			-0.0290607
			0.0633146
			0.221173
			0.147151
			-0.0607429
			0.283787
			0.0017229
			0.190002
			0.265902
			0.416008
			-0.0283763
			0.681433
			0.165044
			0.510689
			0.09441
			0.300231
			0.0770316
			0.186737
			0.530475
			-0.133757
			0.190009
			0.0096527
			0.355126
			-0.0516115
			0.319064
			0.152655
			-0.175386
			1.09933
			1.11965
			0.0727644
			0.319064
			0.79728
			0.21614
			0.594326
			0.433402
			0.316919
			0.268332
			0.1327
			0.266238
			0.474555
			0.31287
			0.322607
			0.378166
			0.285799
			0.435147
			0.238397
			0.0298807
			0.438424
			1.08725
			0.0807707
			0.1681
			0.215968
			0.111103
			0.228298
			0.375046
			0.270731
			0.275179
			0.4244
			0.332418
			-0.221523
			0.147823
			0.487029
			0.395296
			0.34421
			0.263973
			0.138816
			0.221173
			0.369596
			0.215968
			0.499972
			0.21104
			0.270405
			0.416487
			0.367808
			0.259397
			0.270714
			0.62985
			0.845758
			0.243199
			0.10459
			0.173754
			0.11728
			0.573904
			0.573742
			0.515629
			0.431959
			0.479906
			0.463012
			0.139036
			0.147792
			0.606655
			0.566131
			0.685522
			0.298586
			0.309087
			0.561322
			0.549708
			0.705468
			0.126513
			0.220807
			0.290113
			0.447673
			0.132716
			0.484147
			0.355107
			0.186511
			0.150557
			-0.0957173
			0.272648
			0.0630611
			0.200084
			-0.0198602
			-0.163565
			0.0697051
			0.135331
			0.371137
			0.037297
			0.47706
			-0.0198716
			0.0373269
			0.144815
			-0.0519295
			-0.0283995
			0.0809961
			0.138808
			0.221003
			0.159319
			0.0550054
			0.26118
			0.276915
			0.910137
			0.383627
			0.430071
			-0.0858023
			-0.133727
			0.156208
			0.0560468
			0.147584
			-0.0957173
			0.110867
			0.0563426
			0.00141999
			0.0630611
			-0.0857891
			0.279433
			1.03927
			0.285332
			-0.175402
			0.218135
			-0.0426202
			0.408533
			0.170518
			0.152648
			0.338227
			1.29442
			0.223691
			-0.0115191
			-0.0957173
			0.345668
			0.123378
			0.205313
			0.254772
			0.110632
			0.453054
			0.929241
			0.785915
			1.13335
			0.448942
			0.411552
			0.642244
			0.326858
			0.203271
			0.322762
			0.474864
			0.433846
			0.411207
			0.312727

## Sheet: Figure 4d
Figure 4d
	Example trace		Mean trace		Trace 1		Trace 2		Trace 3		Trace 4		Trace 5		Trace 6		Trace 7		Trace 8		Trace 9		Trace 10		Trace 11		Trace 12		Trace 13		Trace 14		Trace 15		Trace 16		Trace 17		Trace 18		Trace 19		Trace 20		Trace 21		Trace 22		Trace 23
	t - tpeak (s)	Dyn1 intensity (arb.u.)	t - tpeak (s)	Dyn1 intensity (arb.u.)	t - tpeak (s)	Dyn1 intensity (arb.u.)	t - tpeak (s)	Dyn1 intensity (arb.u.)	t - tpeak (s)	Dyn1 intensity (arb.u.)	t - tpeak (s)	Dyn1 intensity (arb.u.)	t - tpeak (s)	Dyn1 intensity (arb.u.)	t - tpeak (s)	Dyn1 intensity (arb.u.)	t - tpeak (s)	Dyn1 intensity (arb.u.)	t - tpeak (s)	Dyn1 intensity (arb.u.)	t - tpeak (s)	Dyn1 intensity (arb.u.)	t - tpeak (s)	Dyn1 intensity (arb.u.)	t - tpeak (s)	Dyn1 intensity (arb.u.)	t - tpeak (s)	Dyn1 intensity (arb.u.)	t - tpeak (s)	Dyn1 intensity (arb.u.)	t - tpeak (s)	Dyn1 intensity (arb.u.)	t - tpeak (s)	Dyn1 intensity (arb.u.)	t - tpeak (s)	Dyn1 intensity (arb.u.)	t - tpeak (s)	Dyn1 intensity (arb.u.)	t - tpeak (s)	Dyn1 intensity (arb.u.)	t - tpeak (s)	Dyn1 intensity (arb.u.)	t - tpeak (s)	Dyn1 intensity (arb.u.)	t - tpeak (s)	Dyn1 intensity (arb.u.)	t - tpeak (s)	Dyn1 intensity (arb.u.)	t - tpeak (s)
	-111.122	0.257576	-60	0.592046	-61	0.567568	-147	0.610092	-200	0.423868	-156.245	0.376923	-80.0357	0.356589	-211	0.315476	-124	0.558824	-9.81818	0.481675	-20.8095	0.37386	-18.7895	0.621359	-85	0.935743	-22.68	0.377907	-98	0.608451	-47.5745	0.492958	-39.6	0.609626	-66	0.440233	-8.66667	0.640625	-111.122	0.257576	-236	0.311828	-20.9	0.406728	-150	0.472727	-11.7857	0.822727	-18.7
	-108.653	0.257576	-58.5859	0.577764	-55.9167	0.425676	-144	0.513761	-198.929	0.62963	-152.694	0.392308	-77.0714	0.503876	-208.143	0.244048	-122.909	0.641711	-8.72727	0.429319	-19.7143	0.510638	-17.6842	0.980583	-83.2653	0.618474	-21.6	0.468023	-96.8163	0.597183	-46.4681	0.552817	-38.5	0.427807	-63.4615	0.422741	-7.58333	0.359375	-108.653	0.257576	-231.184	0.526882	-19.8	0.41896	-148.878	0.736364	-10.7143	0.690909	-17.6
	-106.184	0.242424	-57.1717	0.569527	-50.8333	0.506757	-141	0.66055	-197.857	0.366255	-149.143	0.5	-74.1071	0.48062	-205.286	0.220238	-121.818	0.548128	-7.63636	0.465969	-18.619	0.531915	-16.5789	0.747573	-81.5306	0.610442	-20.52	0.537791	-95.6327	0.588732	-45.3617	0.672535	-37.4	0.525847	-60.9231	0.346939	-6.5	0.660156	-106.184	0.242424	-226.367	0.311828	-18.7	0.30581	-147.755	0.663636	-9.64286	0.577273	-16.5
	-103.714	0.272727	-55.7576	0.574937	-45.75	0.418919	-138	0.408257	-196.786	0.415638	-145.592	0.9	-71.1429	0.51938	-202.429	0.434524	-120.727	0.606952	-6.54545	0.565445	-17.5238	0.74772	-15.4737	0.601942	-79.7959	0.618474	-19.44	0.697674	-94.449	0.785915	-44.2553	0.507042	-36.3	0.684492	-58.3846	0.317784	-5.41667	0.601562	-103.714	0.272727	-221.551	0.225806	-17.6	0.345566	-146.633	0.768182	-8.57143	0.559091	-15.4
	-101.245	0.212121	-54.3434	0.542104	-40.6667	0.689189	-135	0.605505	-195.714	0.300412	-142.041	0.484615	-68.1786	0.263566	-199.571	0.505952	-119.636	0.631016	-5.45455	0.303665	-16.4286	0.550152	-14.3684	0.781553	-78.0612	0.570281	-18.36	0.607558	-93.2653	0.507042	-43.1489	0.491197	-35.2	0.483066	-55.8462	0.469388	-4.33333	0.648438	-101.245	0.212121	-216.735	0.354839	-16.5	0.559633	-145.51	0.395455	-7.5	0.381818	-14.3
	-98.7755	0.681818	-52.9293	0.514652	-35.5833	0.581081	-132	0.490826	-194.643	0.502058	-138.49	0.538462	-65.2143	0.658915	-196.714	0.261905	-118.545	0.494652	-4.36364	0.565445	-15.3333	0.471125	-13.2632	0.650485	-76.3265	0.73494	-17.28	0.418605	-92.0816	0.839437	-42.0426	0.607394	-34.1	0.661319	-53.3077	0.233236	-3.25	0.628906	-98.7755	0.681818	-211.918	0.225806	-15.4	0.525994	-144.388	0.468182	-6.42857	0.518182	-13.2
	-96.3061	0.378788	-51.5152	0.502425	-30.5	0.817568	-129	0.56422	-193.571	0.711934	-134.939	0.553846	-62.25	0.341085	-193.857	0.333333	-117.455	0.409091	-3.27273	0.544503	-14.2381	0.674772	-12.1579	0.684466	-74.5918	0.84739	-16.2	0.674419	-90.898	0.819718	-40.9362	0.445423	-33	0.540107	-50.7692	0.358601	-2.16667	0.792969	-96.3061	0.378788	-207.102	0.301075	-14.3	0.385321	-143.265	0.727273	-5.35714	0.477273	-12.1
	-93.8367	0.318182	-50.101	0.512744	-25.4167	0.5	-126	0.504587	-192.5	0.45679	-131.388	0.553846	-59.2857	0.612403	-191	0.452381	-116.364	0.737968	-2.18182	0.518325	-13.1429	0.395137	-11.0526	0.572816	-72.8571	0.799197	-15.12	0.662791	-89.7143	0.552113	-39.8298	0.448944	-31.9	0.784314	-48.2308	0.262391	-1.08333	0.730469	-93.8367	0.318182	-202.286	0.258065	-13.2	0.422018	-142.143	0.618182	-4.28571	0.563636	-11
	-91.3673	0.515152	-48.6869	0.537501	-20.3333	0.824324	-123	0.577982	-191.429	0.452675	-127.837	0.507692	-56.3214	0.511628	-188.143	0.321429	-115.273	0.526738	-1.09091	0.565445	-12.0476	0.516717	-9.94737	0.800971	-71.1224	0.835341	-14.04	0.601744	-88.5306	0.667606	-38.7234	0.315141	-30.8	0.531194	-45.6923	0.41691	0	0.6875	-91.3673	0.515152	-197.469	0.258065	-12.1	0.397554	-141.02	1	-3.21429	0.886364	-9.9
	-88.898	0.484848	-47.2727	0.56036	-15.25	0.790541	-120	0.348624	-190.357	0.530864	-124.286	0.692308	-53.3571	0.348837	-185.286	0.339286	-114.182	0.350267	0	0.748691	-10.9524	0.392097	-8.84211	0.601942	-69.3878	0.606426	-12.96	0.479651	-87.3469	0.430986	-37.617	0.364437	-29.7	0.55615	-43.1538	0.413994	1.08333	1	-88.898	0.484848	-192.653	0.247312	-11	0.501529	-139.898	0.418182	-2.14286	0.754545	-8.8
	-86.4286	0.333333	-45.8586	0.562304	-10.1667	0.783784	-117	0.472477	-189.286	0.399177	-120.735	0.915385	-50.3929	0.395349	-182.429	0.428571	-113.091	0.312834	1.09091	0.748691	-9.85714	0.504559	-7.73684	0.684466	-67.6531	0.779116	-11.88	0.645349	-86.1633	0.628169	-36.5106	0.403169	-28.6	0.568627	-40.6154	0.358601	2.16667	0.679688	-86.4286	0.333333	-187.837	0.290323	-9.9	0.428135	-138.776	0.754545	-1.07143	1	-7.7
	-83.9592	0.166667	-44.4444	0.565484	-5.08333	1	-114	0.582569	-188.214	0.670782	-117.184	0.469231	-47.4286	0.348837	-179.571	0.380952	-112	0.441176	2.18182	1	-8.7619	0.401216	-6.63158	0.684466	-65.9184	0.538153	-10.8	0.537791	-84.9796	0.588732	-35.4043	0.526408	-27.5	0.682709	-38.0769	0.346939	3.25	0.933594	-83.9592	0.166667	-183.02	0.16129	-8.8	0.53211	-137.653	0.8	0	0.836364	-6.6
	-81.4898	0.151515	-43.0303	0.576703	0	0.722973	-111	0.706422	-187.143	0.609053	-113.633	0.5	-44.4643	0.217054	-176.714	0.458333	-110.909	0.641711	32.1818	0.549738	-7.66667	0.547112	-5.52632	0.635922	-64.1837	0.409639	-9.72	0.636628	-83.7959	0.585915	-34.2979	0.306338	-26.4	0.631016	-35.5385	0.346939	4.33333	0.878906	-81.4898	0.151515	-178.204	0.215054	-7.7	0.626911	-136.531	0.659091	1.07143	0.913636	-5.5
	-79.0204	0.363636	-41.6162	0.598061	101	0.722973	-108	0.655963	-186.071	0.502058	-110.082	0.692308	-41.5	0.527132	-173.857	0.214286	-109.818	0.425134	67.1818	0.329843	-6.57143	0.379939	-4.42105	0.786408	-62.449	0.534137	-8.64	0.488372	-82.6122	0.526761	-33.1915	0.512324	-25.3	0.590018	-33	0.215743	49.3333	0.585938	-79.0204	0.363636	-173.388	0.204301	-6.6	0.406728	-135.408	0.686364	2.14286	0.886364	-4.4
	-76.551	0.227273	-40.202	0.574138			-105	0.495413	-185	0.654321	-106.531	0.515385	-38.5357	0.426357	-171	0.619048	-108.727	0.676471			-5.47619	0.334347	-3.31579	0.699029	-60.7143	0.618474	-7.56	0.517442	-81.4286	0.625352	-32.0851	0.559859	-24.2	0.559715	-30.4615	0.276968	99.3333	0.570312	-76.551	0.227273	-168.571	0.333333	-5.5	0.562691	-134.286	0.581818	3.21429	0.636364	-3.3
	-74.0816	0.181818	-38.7879	0.570002			-102	0.559633	-183.929	0.304527	-102.98	0.5	-35.5714	0.565891	-168.143	0.333333	-107.636	0.580214			-4.38095	0.525836	-2.21053	0.762136	-58.9796	0.53012	-6.48	0.534884	-80.2449	0.594366	-30.9787	0.459507	-23.1	0.632799	-27.9231	0.311953	149.333	0.5	-74.0816	0.181818	-163.755	0.139785	-4.4	0.477064	-133.163	0.440909	48.2143	0.554545	-2.2
	-71.6122	0.151515	-37.3737	0.571198			-99	0.486239	-182.857	0.440329	-99.4286	0.561538	-32.6071	0.472868	-165.286	0.232143	-106.545	0.65508			-3.28571	0.629179	-1.10526	0.912621	-57.2449	0.526104	-5.4	0.543605	-79.0612	0.673239	-29.8723	0.452465	-22	0.463458	-25.3846	0.466472	199.333	0.535156	-71.6122	0.151515	-158.939	0.258065	-3.3	0.70948	-132.041	0.55			-1.1
	-69.1429	0.30303	-35.9596	0.594051			-96	0.536697	-181.786	0.588477	-95.8776	0.630769	-29.6429	0.488372	-162.429	0.363095	-105.455	0.831551			-2.19048	0.510638	0	0.932039	-55.5102	0.682731	-4.32	0.534884	-77.8776	0.569014	-28.766	0.440141	-20.9	0.490196	-22.8462	0.209913	249.333	0.402344	-69.1429	0.30303	-154.122	0.225806	-2.2	0.464832	-130.918	0.468182			0
	-66.6735	0.424242	-34.5455	0.571609			-93	0.788991	-180.714	0.609053	-92.3265	1	-26.6786	0.395349	-159.571	0.47619	-104.364	0.390374			-1.09524	0.468085	1.10526	0.839806	-53.7755	0.610442	-3.24	0.703488	-76.6939	0.512676	-27.6596	0.457746	-19.8	0.527629	-20.3077	0.355685	299.333	0.566406	-66.6735	0.424242	-149.306	0.397849	-1.1	0.785933	-129.796	0.5			1.1
	-64.2041	0.333333	-33.1313	0.576869			-90	0.605505	-179.643	0.452675	-88.7755	0.815385	-23.7143	0.162791	-156.714	0.202381	-103.273	0.647059			0	1	2.21053	0.737864	-52.0408	0.51004	-2.16	0.732558	-75.5102	0.569014	-26.5532	0.52993	-18.7	0.686275	-17.7692	0.376093			-64.2041	0.333333	-144.49	0.225806	0	0.58104	-128.673	0.504545			2.2
	-61.7347	0.742424	-31.7172	0.619813			-87	0.463303	-178.571	0.572016	-85.2245	0.561538	-20.75	0.271318	-153.857	0.5	-102.182	0.786096			1.09524	0.993921	47.2105	0.723301	-50.3061	0.457831	-1.08	0.784884	-74.3265	0.546479	-25.4468	0.68838	-17.6	0.440285	-15.2308	0.492711			-61.7347	0.742424	-139.673	0.408602	1.1	0.795107	-127.551	0.504545			3.3
	-59.2653	0.363636	-30.303	0.604317			-84	0.454128	-177.5	0.44856	-81.6735	0.492308	-17.7857	0.449612	-151	0.64881	-101.091	1			2.19048	0.860182	97.2105	1	-48.5714	0.413655	0	0.796512	-73.1429	0.594366	-24.3404	0.53169	-16.5	0.541889	-12.6923	0.478134			-59.2653	0.363636	-134.857	0.172043	46.1	1	-126.429	0.254545			48.3
	-56.7959	0.287879	-28.8889	0.583035			-81	0.550459	-176.429	0.423868	-78.1224	0.469231	-14.8214	0.224806	-148.143	0.517857	-100	0.783422			32.1905	0.908815	147.211	0.558252	-46.8367	0.497992	1.08	0.712209	-71.9592	0.366197	-23.234	0.43662	-15.4	0.72549	-10.1538	0.693878			-56.7959	0.287879	-130.041	0.290323	96.1	0.944954	-125.306	0.531818			98.3
	-54.3265	0.30303	-27.4747	0.601072			-78	0.302752	-175.357	0.547325	-74.5714	0.492308	-11.8571	0.674419	-145.286	0.369048	-70	0.874332			67.1905	0.531915			-45.102	0.662651	2.16	1	-70.7755	0.526761	-22.1277	0.46831	-14.3	0.504456	-7.61538	0.612245			-54.3265	0.30303	-125.224	0.150538	146.1	0.587156	-124.184	0.422727			148.3
	-51.8571	0.212121	-26.0606	0.593817			-75	0.775229	-174.286	0.901235	-71.0204	0.607692	-8.89286	0.643411	-142.429	0.309524	-35	0.708556			102.19	0.522796			-43.3673	0.449799	3.24	0.97093	-69.5918	0.735211	-21.0213	0.443662	-13.2	0.614973	-5.07692	0.734694			-51.8571	0.212121	-120.408	0.290323	196.1	0.440367	-123.061	0.568182			198.3
	-49.3878	0.212121	-24.6465	0.582589			-72	0.591743	-173.214	0.613169	-67.4694	0.576923	-5.92857	0.697674	-139.571	0.315476	0	0.954545							-41.6327	0.570281	4.32	0.94186	-68.4082	0.408451	-19.9149	0.632042	-12.1	0.532977	-2.53846	0.504373			-49.3878	0.212121	-115.592	0.623656	246.1	0.327217	-121.939	0.559091
	-46.9184	0.19697	-23.2323	0.586053			-69	0.463303	-172.143	0.621399	-63.9184	0.384615	-2.96429	1	-136.714	0.404762									-39.898	0.534137	44.32	0.526163	-67.2245	0.650704	-18.8085	0.498239	-11	0.497326	0	0.600583			-46.9184	0.19697	-110.776	0.354839	296.1	0.373089	-120.816	0.513636
	-44.449	0.257576	-21.8182	0.590393			-66	0.600917	-171.071	0.617284	-60.3673	0.553846	0	0.620155	-133.857	0.583333									-38.1633	0.630522	89.32	0.703488	-66.0408	0.597183	-17.7021	0.482394	-9.9	0.572193	45	0.664723			-44.449	0.257576	-105.959	0.11828			-119.694	0.531818
	-41.9796	0.227273	-20.404	0.591588			-63	0.788991	-170	0.662551	-56.8163	0.530769	2.96429	0.651163	-131	0.434524									-36.4286	0.62249	134.32	0.729651	-64.8571	0.650704	-16.5957	0.512324	-8.8	0.652406	95	0.880466			-41.9796	0.227273	-101.143	0.333333			-118.571	0.945455
	-39.5102	0.318182	-18.9899	0.606706			-60	0.591743	-168.929	0.415638	-53.2653	0.353846	32.9643	0.550388	-128.143	0.297619									-34.6939	0.465863			-63.6735	0.721127	-15.4894	0.75	-7.7	0.636364	145	0.746356			-39.5102	0.318182	-96.3265	0.419355			-117.449	0.7
	-37.0408	0.333333	-17.5758	0.612916			-57	0.518349	-167.857	0.465021	-49.7143	0.4	67.9643	0.651163	-125.286	0.333333									-32.9592	0.46988			-62.4898	0.495775	-14.383	0.679577	-6.6	0.650624	195	1			-37.0408	0.333333	-91.5102	0.354839			-116.327	0.981818
	-34.5714	0.19697	-16.1616	0.631343			-54	0.568807	-166.786	0.596708	-46.1633	0.653846			-122.429	0.392857									-31.2245	0.654618			-61.3061	0.622535	-13.2766	0.485915	-5.5	0.679144	245	0.41691			-34.5714	0.19697	-86.6939	0.11828			-115.204	0.890909
	-32.102	0.348485	-14.7475	0.636349			-51	0.357798	-165.714	0.432099	-42.6122	0.761538			-119.571	0.64881									-29.4898	0.481928			-60.1224	0.411268	-12.1702	0.401408	-4.4	0.602496	295	0.332362			-32.102	0.348485	-81.8776	0.182796			-114.082	0.895455
	-29.6327	0.0606061	-13.3333	0.640279			-48	0.513761	-164.643	0.674897	-39.0612	0.638462			-116.714	0.702381									-27.7551	0.522088			-58.9388	0.507042	-11.0638	0.556338	-3.3	0.629234	345	0.562682			-29.6327	0.0606061	-77.0612	0.623656			-112.959	0.354545
	-27.1633	0.409091	-11.9192	0.643901			-45	0.541284	-163.571	0.683128	-35.5102	0.6			-113.857	0.452381									-26.0204	0.445783			-57.7551	0.656338	-9.95745	0.492958	-2.2	0.672014					-27.1633	0.409091	-72.2449	0.301075			-111.837	0.513636
	-24.6939	0.424242	-10.5051	0.646295			-42	0.458716	-162.5	0.691358	-31.9592	0.730769			-111	0.440476									-24.2857	0.538153			-56.5714	0.608451	-8.85106	0.589789	-1.1	0.789661					-24.6939	0.424242	-67.4286	0.172043			-110.714	0.486364
	-22.2245	0.212121	-9.09091	0.665667			-39	0.444954	-161.429	0.781893	-28.4082	0.807692			-108.143	0.511905									-22.551	0.614458			-55.3878	0.743662	-7.74468	0.380282	0	0.793226					-22.2245	0.212121	-62.6122	0.333333			-109.592	0.554545
	-19.7551	0.575758	-7.67677	0.661796			-36	0.646789	-160.357	0.695473	-24.8571	0.576923			-105.286	0.428571									-20.8163	0.473896			-54.2041	0.48169	-6.6383	0.600352	1.1	0.976827					-19.7551	0.575758	-57.7959	0.290323			-108.469	0.690909
	-17.2857	0.30303	-6.26263	0.678056			-33	0.394495	-159.286	0.662551	-21.3061	0.723077			-102.429	0.380952									-19.0816	0.485944			-53.0204	0.571831	-5.53191	0.459507	2.2	0.97861					-17.2857	0.30303	-52.9796	0.150538			-107.347	0.672727
	-14.8163	0.19697	-4.84848	0.706938			-30	0.486239	-158.214	0.744856	-17.7551	0.723077			-99.5714	0.672619									-17.3469	0.417671			-51.8367	0.540845	-4.42553	0.565141	3.3	0.950089					-14.8163	0.19697	-48.1633	0.55914			-106.224	0.540909
	-12.3469	0.484848	-3.43434	0.774683			-27	0.46789	-157.143	0.962963	-14.2041	0.9			-96.7143	0.357143									-15.6122	0.46988			-50.6531	0.411268	-3.31915	0.633803	4.4	1					-12.3469	0.484848	-43.3469	0.268817			-105.102	0.495455
	-9.87755	0.469697	-2.0202	0.778662			-24	0.669725	-156.071	0.691358	-10.6531	0.669231			-93.8571	0.458333									-13.8776	0.690763			-49.4694	0.521127	-2.21277	0.676056	49.4	0.452763					-9.87755	0.469697	-38.5306	0.494624			-103.98	0.540909
	-7.40816	0.681818	-0.606061	0.809306			-21	0.559633	-155	0.802469	-7.10204	0.561538			-91	0.416667									-12.1429	0.554217			-48.2857	0.622535	-1.10638	0.792254	99.4	0.479501					-7.40816	0.681818	-33.7143	0.387097			-102.857	0.627273
	-4.93878	0.621212	0.808081	0.819856			-18	0.720183	-120	0.790123	-3.55102	0.915385			-88.1429	0.535714									-10.4082	0.526104			-47.102	0.715493	0	0.690141							-4.93878	0.621212	-28.898	0.505376			-101.735	0.581818
	-2.46939	0.909091	2.22222	0.851022			-15	0.669725	-80	0.954733	0	0.953846			-85.2857	0.803571									-8.67347	0.638554			-45.9184	0.64507	1.10638	0.746479							-2.46939	0.909091	-24.0816	0.247312			-100.612	0.640909
	0	1	3.63636	0.812093			-12	0.876147	-40	0.876543	3.55102	0.630769			-82.4286	0.678571									-6.93878	0.991968			-44.7347	0.805634	2.21277	1							0	1	-19.2653	0.473118			-99.4898	0.754545
	2.46939	1	5.05051	0.796555			-9	0.825688	0	1	7.10204	1			-79.5714	0.744048									-5.20408	0.831325			-43.551	0.830986	3.31915	0.716549							2.46939	1	-14.449	1			-98.3673	0.581818
	4.93878	0.651515	6.46465	0.797731			-6	0.623853			10.6531	0.853846			-76.7143	0.803571									-3.46939	0.738956			-42.3673	1	4.42553	0.545775							4.93878	0.651515	-9.63265	0.666667			-97.2449	0.868182
	7.40816	0.69697	7.87879	0.795275			-3	0.779817			14.2041	0.892308			-73.8571	0.642857									-1.73469	0.678715			-41.1837	0.805634	49.4255	0.559859							7.40816	0.69697	-4.81633	0.903226			-96.1224	0.872727
	9.87755	0.893939	9.29293	0.78984			0	0.665138			17.7551	0.846154			-71	1									0	0.811245			-40	0.678873	99.4255	0.489437							9.87755	0.893939	0	0.752688			-95	0.695455
	54.8776	0.378788	10.7071	0.781603			35	0.623853			52.7551	0.361538			0	1									45	1			0	0.957746									54.8776	0.378788	45	0.516129			-50	0.613636
	104.878	0.469697	12.1212	0.775752			75	0.834862			92.7551	0.384615													95	0.899598			45	0.743662									104.878	0.469697	95	0.505376			0	0.813636
			13.5354	0.774724			115	1			132.755	0.723077													145	0.690763			90	0.870423											145	0.870968
			14.9495	0.773012			155	0.889908			172.755	0.407692																	135	0.929577											195	0.344086
			16.3636	0.768509			195	0.582569			212.755	0.623077																	180	0.994366											245	0.236559
			17.7778	0.761762			235	0.481651																					225	0.723944											295	0.548387
			19.1919	0.75497			275	0.463303																					270	0.639437											345	0.731183
			20.6061	0.748178			315	0.463303																					315	0.6											395	0.322581
			22.0202	0.741386																																					445	0.258065
			23.4343	0.734594																																					495	0.268817
			24.8485	0.727802																																					545	0.473118
			26.2626	0.72101																																					595	0.419355
			27.6768	0.714218
			29.0909	0.707426
			30.5051	0.700634
			31.9192	0.693842
			33.3333	0.68698
			34.7475	0.680328
			36.1616	0.673965
			37.5758	0.667664
			38.9899	0.661363
			40.404	0.655062
			41.8182	0.648761
			43.2323	0.64246
			44.6465	0.636339
			46.0606	0.629634
			47.4747	0.624528
			48.8889	0.622025
			50.303	0.617643
			51.7172	0.614546
			53.1313	0.611739
			54.5455	0.609555
			55.9596	0.60797
			57.3737	0.606568
			58.7879	0.605166
			60.202	0.603764
			61.6162	0.602802
			63.0303	0.602055
			64.4444	0.601308
			65.8586	0.600561
			67.2727	0.611614
			68.6869	0.609986
			70.101	0.610066
			71.5152	0.610145
			72.9293	0.610224
			74.3434	0.610303
			75.7576	0.610343
			77.1717	0.610349
			78.5859	0.610354
			80	0.61036
[truncated: 15 more columns]

## Sheet: Figure 4e
Figure 4e
		Manual	etMINFLUX
	Time per event (s)	24	41
		62	46
		82	70
		34	77
		79	60
		122	70
		84	72
		125	46
		305	10
		72	19
		122	58
		108	24
		195	54

## Sheet: Figure 4g
Figure 4g	241101-s1-c2-e1 C0
	241101-s1-c2-e1 C1
		Cycle 0			Cycle 1
		Localization precision (nm)	dt (µs)	Track length (ms)	Localization precision (nm)	dt (µs)	Track length (ms)
		6.90161	359.075	0.359075	14.3274	694.375	62.6944
		5.59021	359.075	19.3902	9.9369	359.075	65.3283
		10.4121	359.075	0.71815	9.00992	359	23.5796
		12.0292	359.125	119.201	4.83226	359.125	35.5011
		12.058	359.075	201.349	7.68755	359.075	10.0297
		13.402	359.075	31.8537	14.3809	359.075	19.6052
		11.9652	359	140.327	8.8572	359.075	3.59078
		13.5395	359.075	25.111	13.7145	359.075	13.2614
		10.111	359.125	4.61972	8.59751	359.125	4.30885
		9.08186	359.075	34.8542		359.075	16.7546
		6.47778	359.075	131.74		359.075	4.30897
		13.2953	359.075	78.9732		359.075	14.6746
		12.5495	359.075	1.07722		359	36.2192
		5.8773	359.125	35.1659		359.125	1.79535
		9.58272	359.075	5.72073		359.075	19.7017
		13.2812	359.075	9.6951		359.075	108.25
		14.0594	359	108.441		359.075	2.15443
			359.075	63.1494		359.075	0
			359.125	12.2278		359.125	0.359075
			359.075	2.51355		359.075	179.799
			359.075	62.0301		359.075	6.10428
			359.075	39.7988		359.075	8.25878
			359.075	0		359	2.1545
			359.125	21.9037		359.075	0
			359.075	641.938		359.125	214.034
			359.075	384.256		359.075	25.0641
			359	0		359.075	23.9631
			359.075	3.94985		359.075	0.359075
			359.125	57.3459		359.075	2.1545
			359.075	143.966		359.125	3.2317
			359.075	17.9056		359.075	0
			359.075	109.968		359.075	23.6256
			359.075	9.6468		359	1.43628
			359.125	3.2317		359.075	163.783
			359.075	43.1304		359.125	3.2317
			359.075	0		359.075	34.7348
			359	22.9565		359.075	17.2119
			359.075	1.79535		359.075	29.0615
			359.125	0		359.075	5.7452
			359.075	118.694		359.125	5.00253
			359.075	101.112		359.075	0.359075
			359.075	20.3485		359.075	2.87257
			359.075	0		359	0
			359.075	87.6252		359.075	92.9142
			359.125	256.214		359.125	10.7723
			359.075	183.056		359.075	251.188
			359	33.9003		359.075	8.95315
			359.075	1.79543		359.075	3.2317
			359.075	21.8079		359.075	37.1716
			359.125	4.64352		359.125	0
			359.075	3.59077		359.075	29.0132
			359.075	6.10435		359.075	2.87258
			359.075	0		359	1.43627
			359.075	1.05342		359.075	2.5135
			359.125	64.6514		359.125	44.4773
			359.075	67.2223		359.075	15.4404
			359.075	7.15777		359.075	105.088
			359.125	11.8496		359.075	52.7116
			359.075	54.0717		359.075	0.718125
			359	15.6553		359.125	6.82247
			359.075	2.51355		359.075
			359.075	2.82363		359.075
			359.125	10.8195		359
			359.075	41.94		359.075
			359.075	28.8866		359.125
			359.075	109.234		359.075
			359.075			359.075
			359.125			359.075
			359.075			359.075
			359			359.075
			359.075			359.125
			359.075			359.075
			359.075			359
			359.125			359.075
			359.075			359.075
			359.075			359.125
			359.075			359.075
			359.075			694.375
			359.125			359.075
			359			359.125
			359.075			359.075
			359.075			359
			359.075			359.075
			359.125			359.075
			359.075			359.125
			359.075			359.075
			359.075			359.075
			359.075			359.075
			359.125			359.075
			1028.9			359.125
			1363.62			359.075
			2702			359
			359.075			359.075
			359.075			359.075
			359.075			359.125
			359.075			694.375
			694.35			359.075
			359.075			359.075
			359.075			359.125
			359.075			359.075
			359.125			359
			359.075			359.075
			359.075			359.075
			359.075			359.125
			359.075			359.075
			359.075			359.075
			694.35			359.075
			359.075			359.075
			694.375			359.075
			359.125			359.125
			359.075			359
			359.075			359.075
			359.075			359.075
			694.35			359.075
			1028.98			359.125
			694.425			359.075
			694.375			359.075
			2032.75			359.075
			359.075			359.075
			1363.62			359.125
			1698.15			359
			1029.03			359.075
			1028.97			359.075
			694.35			359.075
			359.075			359.125
			694.375			359.075
			359.075			359.075
			359.125			359.075
			359.075			359.075
			359.075			359.125
			694.375			359
			359.05			359.075
			694.375			359.075
			359.075			359.075
			359.075			359.125
			359.125			359.075
			359.075			359.075
			694.375			359.075
			1698.15			359.075
			359.075			359.125
			359.125			359
			694.375			359.075
			359.075			359.075
			1028.95			359.075
			1028.98			1028.32
			694.425			359.075
			1028.97			359.075
			694.35			359.075
			694.375			359.05
			694.375			359.075
			359.125			359.075
			359.075			359.075
			359.075			359.075
			694.3			359.125
			1029.02			359.075
			2367.35			359.075
			1698.22			359.075
			1698.15			359.075
			694.425			359.05
			1028.98			694.375
			359.125			359.075
			359.075			359.075
			1028.9			359.125
			694.425			359.075
			359.075			359.075
			359.075			359.075
			694.375			359.075
			359.125			359.05
			1028.9			359.075
			1363.62			359.075
			693.675			359.075
			1029.03			359
			359			359.075
			359.075			359.125
			359.125			359.075
			359.075			359.075
			359.075			359.075
			359.075			359.075
			694.425			359.125
			359.075			359.075
			359.075			359.075
			359			359
			694.425			359.075
			1363.57			359.125
			1028.33			359.075
			694.3			694.375
			1029.03			359.075
			1028.98			359.075
			359.125			359.125
			1028.9			359.075
			359.075			359
			1029.03			359.075
			1029.03			359.075
			359.075			359.125
			694.3			359.075
			1029.03			359.075
			2032.75			359.075
			694.375			359.075
			693.725			359.125
			1028.98			359.075
			694.425			359
			1028.9			359.075
			3036.6			359.075
			694.375			359.125
			694.425			359.075
			1028.97			359.075
			694.35			359.075
			1698.22			359.075
			2032.75			359.125
			1028.33			359.075
			694.375			359
			359.075			359.075
			359.075			359.075
			359.125			359.125
			359			359.075
			359.075			359.075
			359.075			359.075
			359.075			359.075
			359.125			359.125
			359.075			359.075
			359.075			359
			359.075			359.075
			359.075			359.075
			359.125			359.125
			1028.9			359.075
			694.375			359.075
			694.425			359.075
			2032.75			359.075
			1028.32			359.125
			1028.98			359.075
			694.35			359
			693.675			359.075
			694.375			359.075
			359.125			359.075
			1028.97			359.125
			359.075			359.075
			359.125			359.075
			359.075			359.075
			359.075			359.075
			359			359.125
			359.075			359
			359.125			359.075
			359.075			359.075
			359.075			359.075
			359.075			359.125
			359.075			359.075
			359.125			359.075
			359.075			359.075
			359.075			359.075
			359			359.125
			359.075			359
			359.125			359.075
			359.075			359.075
			359.075			359.075
			359.075			359.125
			359.075			359.075
			359.125			359.075
			359.075			359.075
			359.075			359.075
			359			359.125
			359.075			359
			359.125			359.075
			359.075			359.075
			359.075			359.075
			359.075			359.125
			359.075			359.075
			359.075			359.075
			359.125			359.075
			359.075			359.075
			359			359.125
			359.075			359
			359.075			359.075
			359.125			359.075
			359.075			359.075
			359.075			359.075
			359.075			359.125
			359.075			359.075
			359.125			359.075
			359.075			359.075
			359			359.075
			359.075			359.05
			359.075			359.075
			359.125			359.075
			359.075			359.075
			359.075			359.075
			359.075			359.125
			359.075			359.075
			359.125			359.075
			359.075			359.075
			694.3			359.075
			359.075			359.05
			359.125			359.075
			359.075			359.075
			359.075			359.075
			359.075			359.075
			359.075			359.125
			359.125			359.075
			359.075			359.075
			359			359.075
			359.075			359.075
			359.075			359.05
			359.125			359.075
			359.075			359.075
			359.075			359.075
			359.075			359.075
			359.075			359.125
			359.125			359.075
			359.075			359.075
			359			359.075
			359.075			359.075
			359.075			359.05
			359.075			359.075
			359.125			359.075
			359.075			359.075
			359.075			359.075
			359.075			359.075
			359.075			359.125
			359.125			359.075
			359			359.075
			359.075			359.075
			359.075			359.075
			359.075			359.05
			359.125			359.075
			359.075			359.075
			359.075			359.075
			359.075			359.075
			359.075			359.125
			359.125			359.075
			359			359.075
			359.075			359.075
			359.075			359.075
			359.075			359.05
			359.125			359.075
			359.075			359.075
			359.075			359.075
			359.075			359.075
			359.075			359.125
			359.125			359.075
			359			359.075
			359.075			359.075
			359.075			359.075
			359.075			359.05
			359.125			359.075
			359.075			359.075
			359.075			359.075
			359.075			359.075
			359.075			359.125
			359.125			359.075
			359			359.075
			359.075			359.075
			359.075			359.075
			359.075			359.075
			694.425			359.075
			694.375			359.075
			1028.95			359.125
			359.075			1028.9
			694.375			359.075
			359.075			694.425
			694.425			694.375
			1028.97			359.075
			1028.95			359.125
			1029.03			359.075
			359.075			359.075
			359.075			359
			1028.95			359.075
			694.375			359.125
			694.375			359.075
			694.425			359.075
			359.075			359.075
			359.075			359.075
			1698.15			359.125
			5044.25			359.075
			2032.75			359.075
			1363.62			359
			1028.95			359.075
			359.075			359.075
			694.375			359.125
			359.075			359.075
			1363.62			359.075
			3371.2			359.075
			1698.15			359.075
			693.675			359.125
			1029.03			359.075
			1028.95			359
			359.075			359.075
			359.075			359.075
			359.075			359.125
			694.425			359.075
			1028.98			359.075
			2032.75			359.075
			694.425			359.075
			1363.55			359.125
			359.075			359.075
			2366.72			359
			359			359.075
			694.425			359.075
			1028.98			694.425
			359.075			359.075
			694.425			359.075
			1698.15			359.075
			694.375			359.125
			359.075			359.075
			359.125			359
			359.075			359.075
			694.3			359.075
			694.425			359.125
			694.375			359.075
			1363.62			359.075
			359.075			359.075
			694.3			359.075
			359.125			359.125
			694.375			359.075
			359.075			359.075
			694.425			359.075
			694.375			359.075
			1028.2			359
			1363.62			359.125
			3371.2			359.075
			3371.2			359.075
			359.075			359.075
			1698.15			694.425
			1363.62			359.075
			1363.55			359.075
			1698.22			359.075
			1698.15			359
			6069.35			359.125
			1697.45			359.075
			4396.35			359.075
			5736.55			359.075
			1697.52			359.075
			1363.55			359.125
			359.075			359.075
			1698.23			359.075
			694.35			359.075
			2032.83			359
			1028.98			359.125
			359.075			359.075
			694.35			359.075
			359.075			359.075
			694.375			359.075
			694.425			694.425
			694.375			359.075
			1028.95			359.075
			1028.98			359
			693.725			359.125
			694.375			359.075
			1363.55			359.075
			1029.03			359.075
			359.075			359.075
			2032.75			359.125
			2032.83			359.075
			694.35			359.075
			694.375			359.075
			694.375			359
			693.725			359.075
			2032.75			359.125
			1698.23			359.075
			1363.55			359.075
			359.075			359.075
			1698.23			359.075
			694.375			359.125
			359			359.075
			694.425			359.075
			694.375			359
			1029.02			359.075
			359.075			359.125
			694.3			359.075
			2032.83			359.075
			1029.02			359.075
			2032.75			359.075
			1028.33			359.125
			694.3			359.075
			2032.83			359.075
			1029.03			359
			359			359.075
			1698.22			359.125
			359.075			359.075
			2032.8			359.075
			359.075			359.075
			1028.97			359.075
			4040.45			359.125
			1698.15			359.075
			2032.82			359.075
			2367.35			359
			2366.7			359.075
			694.375			359.125
			694.375			359.075
			359.075			359.075
			359.075			359.075
			359.075			359.075
			359.125			359.125
			359.075			359.075
			359.075			359.075
			359.075			359
			359.075			359.075
			359.075			359.125
			359.05			359.075
			359.075			359.075
			359.075			359.075
			359.075			359.075
			359.075			359.075
			359.125			359.125
			359.075			359.075
			359.075			359
			359.075			359.075
			359.075			359.075
			359.05			359.125
			359.075			359.075
			359.075			359.075
			359.075			359.125
			359.075			359.075
			359.125			359.075
			359.075			359.075
			359.075			359
			359.075			359.075
			359.075			359.125
			359.05			359.075
			359.075			359.075
			359.075			359.075
			359.075			359.075
			359.075			359.125
			359.125			359.075
			1028.98			359.075
			694.35			359
			359.075			359.075
			359.075			359.125
			359.075			359.075
			359.075			359.075
			694.425			359.075
			1028.98			359.075
			359.05			359.125
			1028.28			359.075
			693.675			693.6
			1363.62			359.075
			694.35			359.125
			2032.82			359.075
			693.675			359
			1028.95			359.075
			1363.62			359.125
			1363.5			359.075
			694.425			359.075
			1363.62			359.075
			694.375			359.075
			1028.95			359.125
			359.125			359.075
			359.075			359.075
			359.075			359
			359.075			359.075
			359.075			359.125
			359.125			359.075
			359.075			359.075
			359			359.075
			359.075			359.075
			359.075			694.425
			359.125			359.075
			359.075			359
			359.075			694.375
			359.075			359.125
			693.725			359.075
			359.075			359.075
			359			359.075
			359.075			694.425
			359.075			359.075
			359.075			359
			359.125			359.075
			359.075			359.075
			359.075			359.125
			359.075			359.075
			359.075			359.075
			359.125			359.075
			359			693.725
			359.075			359.075
			359.075			359
			359.075			359.075
			359.125			359.075
			359.075			693.725
			359.075			359.075
			359.075			359.075
			359.075			359.075
			359.125			359.125
			359			359.075
			359.075			694.3
			359.075			359.075
			359.075			359.125
			359.125			359.075
			359.075			359.125
			359.075			359.075
			359.075			359
			359.075			359.075
			359.125			359.075
			359			359.125
			359.075			359.075
			359.075			359.075
			359.075			359.075
			359.125			359.075
			359.075			359.05
			359.075			359.075
			359.075			359.075
			359.075			359.075
			359.125			359.075
			359			359.125
			359.075			359.075
			359.075			359.075
			359.075			359.075
			359.075			359.075
			359.125			693.65
			359.075			359.075
			359.075			359.075
			359.075			359.075
			359.075			359.125
			359.05			359.075
			359.075			359.075
			359.075			359.075
			359.075			359.075
			359.075			359.05
			359.125			359.075
			359.075			359.075
			359.075			359.075
			359.075			359.075
			359.075			359.125
			359.05			359.075
			359.075			359.075
			359.075			359.075
			359.075			359.075
			359.075			359.075
			359.125			359.05
			359.075			359.075
			359.075			359.075
			359.075			359.075
			359.075			359.075
			359.05			359
			359.075			359.075
			359.075			359.125
			359.075			359.075
			359.075			359.075
			359.125			359.075
			359.075			359.075
			359.075			359.125
			359.075			359.075
			359.075			359.075
			359.05			359
			359.075			359.075
			359.075			359.05
			359.075			694.375
			359.075			359.075
			359.125			359.075
			359.075			359.125
			359.075			359.075
			359.075			359.075
			359.075			359.075
			359.075			359.075
			359.05			359.05
			359.075			359.075
			359.075			359.075
			359.075			359.075
			359.075			694.425
			694.425			1028.98
			359.075			359.075
			359.075			359.075
			359.075			694.35
			359.05			1028.98
			359.075			694.425
			359.075			694.375
			359.075			359.075
			359.075			694.35
			359.125			694.375
			359.075			694.425
			359.075			1363.58
			359.075			359.05
			359.075			2032.83
			359.05			359.125
			359.075			359.075
			359.075			359.075
			359.075			359.075
			359.075			359.075
			359.125			359.05
			359.075			359.075
			359.075			359.075
			359.075			359.075
			359.075			359.075
			359.05			359.125
			359.075			359.075
			359.075			359.125
			359.075			359
			359.075			359.075
			359.125			359.075
			359.075			359.075
			359.075			359.125
			359.075			359.075
			359.075			359.075
			359			359.075
			359.125			359.075
			359.075			359.125
			359.075			359
			359.075			359.075
			359.075			359.075
			359.125			359.075
			359.075			359.125
			359.075			359.075
			359.075			359.075
			359			359.075
			359.125			359.075
			359.075			359.075
			359.075			359.05
			359.075			359.075
			359.075			359.075
			359.125			359.075
			359.075			359.075
			359.075			359.125
			359.075			359.075
			359			359.075
			359.125			359.075
			359.075			359.075
			359.075			359.05
			359.075			359.075
			359.075			359.075
			359.125			694.375
			359.075			359.125
			359.075			694.375
			359.075			359.075
			359			359.075
			359.125			359.075
			359.075			359.075
			359.075			359
			359.075			359.075
			359.075			359.125
			359.125			359.075
			359.075			359.075
			359.075			359.075
			359.075			359.075
			359			359.075
			359.075			359.125
			359.125			359.075
			359.075			359
			359.075			359.075
			359.075			359.075
			359.075			359.125
			359.125			359.075
			359.075			359.075
			359.075			359.075
			359			359.075
			359.075			359.125
			359.125			359.075
			359.075			359
			359.075			359.075
			359.075			359.075
			359.075			359.125
			359.125			359.075
			359.075			359.075
			359.075			359.075
			359			359.075
			359.075			359.125
			359.125			359.075
			359.075			359
			359.075			359.075
			359.075			359.075
			359.075			359.125
			359.125			359.075
			359.075			359.075
			359.075			359.075
			359			359.075
			359.075			359.125
			359.125			359.075
			359.075			359
			359.075			359.075
			359.075			359.075
			359.075			359.125
			359.125			359.075
			359.075			359.075
			359.075			359.075
			359			359.075
			359.075			359.075
			359.125			359.125
			359.075			359
			359.075			359.075
			359.075			359.075
			359.075			359.075
			359.075			359.125
			359.125			359.075
			359.075			359.075
			359			694.375
			359.075			359.125
			359.075			359
			359.125			359.075
			359.075			359.075
			359.075			359.075
			359.075			694.425
			359.075			359.075
			359.125			359.075
			359.075			359.075
			359			359.125
			359.075			359
			359.075			359.075
			359.125			359.075
			359.075			359.075
			359.075			359.125
			359.075			359.075
			359.075			359.075
			359.125			359.075
			359.075			359.075
			359			359.125
			359.075			359
			359.075			359.075
			359.125			359.075
			359.075			359.075
			359.075			359.125
			359.075			359.075
			359.075			359.075
			359.125			359.075
			359.075			359.075
			359			359.075
			359.075			359.05
			359.075			359.075
			359.125			359.075
			359.075			359.075
			359.075			359.075
			359.075			359.125
			359.075			359.075
			359.075			359.075
			359.125			359.075
			359			359.075
			359.075			359
			359.075			359.075
			359.075			359.125
			359.125			359.075
			359.075			359.075
			359.075			359.075
			359.075			359.125
			359.075			359
			359.125			359.075
			359			359.075
			359.075			359.075
			359.075			359.125
			359.075			359.075
			359.125			359.075
			359.075			359.075
			359.075			359.075
			359.075			359.125
			359.075			359
			359.125			359.075
			359			359.075
			359.075			359.075
			359.075			359.075
			359.075			359.125
			359.125			359.075
			359.075			359.075
			359.075			359.075
			359.075			359.075
			359.075			694.35
			359.125			359.075
			359			359.075
			359.075			359.075
			359.075			359.125
			359.075			359.075
			359.125			359.075
			359.075			359.075
			359.075			359.075
			359.075			359.05
			359.075			359.075
			359.075			359.075
			359.05			359.075
			359.075			359.075
			359.075			359.125
			359.075			359.075
			359.075			359.075
			359.125			359.075
			359.075			359.075
			359.075			359.05
			359.075			359.075
			359.075			359.075
			359.05			359.075
			359.075			359.075
			359.075			359.125
			359.075			359.075
			359.075			359.075
			359.125			359.075
			359.075			694.35
			359.075			359.075
			359.075			359.05
			359.075			359.075
			359.05			359.075
			359.075			359.075
			359.075			359.075
			359.075			359.125
			359.075			359.075
			359.125			359.075
			359.075			359.075
			359.075			359.075
			359.075			359.05
			359.075			359.075
			359.05			359.075
			359.075			359.075
			359.075			359.075
			359.075			359.125
			359.075			359.075
			359.125			359.075
			359.075			359.075
			359.075			359.075
			359.075			359.05
			359.075			359.075
			359.05			359.075
			359.075			359.075
			359.075			359.075
			359.075			359.125
			359.075			359.075
			359.075			359.075
			359.125			359.075
			359.075			359.075
			359.075			359.05
			359.075			359.075
			359.075			359.075
			359.05			359.075
			694.375			359.075
			359.075			359.125
			359.075			694.375
			359.125			359.075
			359.075			359.075
			359.075			359
			359.075			359.125
			359.075			359.075
			359.05			359.075
			359.075			359.075
			359.075			359.075
			359.075			359.125
			359.075			359.075
			359.125			359.075
			359.075			359.075
			359.075			359
			359.075			359.125
			359.075			359.075
			359.05			359.075
			359.075			359.075
			359.075			359.075
			359.075			359.125
			359.125			359.075
			359			359.075
			359.075			359.075
			359.075			359
			693.675			359.125
			359.125			359.075
			359.075			359.075
			359.075			359.075
			359.075			359.075
			359.075			359.125
			359.05			359.075
			359.075			694.375
			359.075			359
			359.075			359.125
			359.075			359.075
			359.125			359.075
			359.075			359.075
			359.075			359.075
			359.075			359.125
			359.075			359.075
			359.05			359.075
			359.075			359.075
			359.075			359
			359.075			359.075
			359.075			359.125
			359.125			359.075
			359.075			359.075
			359.075			359.075
			359.075			359.075
			359.075			359.125
			359.05			359.075
			359.075			359.075
			359.075			359
			359.075			359.075
			359.075			359.125
			359.125			359.075
			359.075			359.075
			359.075			359.075
			359.075			359.075
			359.075			359.125
			359.05			359.075
			359.075			359.075
			359.075			359
			359.075			359.075
			359.075			359.125
			359.075			359.075
			359.125			359.075
			359.075			359.075
			359.075			359.075
			359.075			359.125
			359.075			359.075
			359.05			359.075
			359.075			359
			359.075			359.075
			359.075			359.125
			359.075			359.075
			359.125			359.075
			359.075			359.075
			359.075			359.075
			359.075			359.125
			359.075			359.075
			359.05			359.075
			359.075			693.6
			359.075			359.075
			359.075			359.125
			359.075			359.075
			359.125			359.075
			694.35			359.075
			693.675			359.075
			359.075			359.125
			359.075			359.075
			359.125			359
			359.075			359.075
			359.075			359.075
			359.075			359.125
			359.075			359.075
			359.05			359.075
			359.075			359.075
			359.075			359.075
			694.375			359.125
			359.125			359.075
			359.075			359
			359.075			359.075
			694.3			359.075
			694.425			359.125
			1028.97			359.075
			359.075			359.075
			359.125			359.075
			359.075			359.075
			359.075			359.125
			359			359.075
			359.075			359
			359.125			359.075
			1363.58			359.075
			694.425			359.125
			1028.9			359.075
			359.125			359.075
			359.075			359.075
			359.075			359.075
			359.075			359.125
			359.075			359.075
			359.125			359
			359.075			359.075
			694.3			359.075
			359.075			359.125
			359.125			359.075
			359.075			359.075
			359.075			359.075
			359.075			359.075
			359.075			359.075
			1029.03			359.125
			694.3			359
			694.425			359.075
			694.375			359.075
			359.075			359.075
			694.425			359.125
			694.3			359.075
			694.375			359.075
			694.425			359.075
			359.075			359.075
			359.075			359.125
			694.425			359
			359.075			359.075
			693.6			359.075
			694.425			359.075
			694.375			359.125
			359.075			359.075
			359.075			359.075
			359.125			359.075
			694.3			359.075
			694.375			359.125
			359.125			359
			359.075			359.075
			359.075			359.075
			359.075			359.075
			359.075			694.425
			359.125			359.075
			359.075			359.075
			359			359.075
			359.075			359.125
			359.075			359
			359.125			359.075
			359.075			359.075
			359.075			359.075
			359.075			359.125
			359.075			359.075
			1028.95			359.075
			359.075			359.075
			359.075			359.075
			359.075			359.075
			359.125			359.05
			359.075			359.075
			359.075			359.075
			359.075			359.075
			359.075			359.075
			359.05			359.125
			359.075			359.075
			359.075			359.075
			359.075			359.075
			359.075			359.075
			359.125			359.05
			359.075			359.075
			359.075			359.075
			359.075			359.075
			359.075			359.075
			359.05			359.125
			359.075			359.075
			359.075			359.075
			359.075			359.075
			359.075			359.075
			359.075			359.05
			359.125			359.075
			359.075			359.075
			359.075			359.075
			1028.95			359.075
			694.375			359.125
			359.075			359.075
			1029.03			359.075
			694.375			359.075
			359			359.075
			359.125			359.05
			693.675			359.075
			1029.03			359.075
			694.375			694.375
			694.3			359.125
			359.125			359.075
			1363.58			359.075
			359.125			694.375
			1028.98			359.075
			1028.25			359.05
			694.375			359.075
			1029.02			359.075
			359.075			359.075
			694.3			359.075
			1363.62			359.125
			359.075			359.075
			2702			359.075
			1363.63			359.075
			8432.75			359.075
			11778.9			359.05
			6403.92			359.075
			25545.3			359.075
			1363.62			359.075
			8769.98			359.075
			3036.55			359.125
			14482.2			359.075
			4730.95			359.075
			2367.35			359.075
			9083.28			359.075
			6069.4			359.05
			359.075			359.075
			359			359.075
			359.075			693.675
			359.125			359.125
			359.075			359.075
			359.075			359.075
			359.075			359.075
			359.075			359.075
			359.125			359.05
			359.075			359.075
			359.075			359.075
			359			359.075
			359.075			359.075
			359.075			359.125
			359.125			359.075
			359.075			359.075
			359.075			359.075
			359.075			359.075
			359.075			694.35
			359.125			359.075
			359.075			359.075
			359			359.075
			359.075			359.075
			359.075			359.125
			694.425			359.075
			359.075			359.075
			359.075			359.075
			359.075			359
			359.125			359.075
			359.075			359.075
			359			359.075
			359.075			359.05
			359.075			359.075
			359.125			359.075
			359.075			359.075
			359.075			359.075
			359.075			359.075
			359.075			359.125
			359.125			359.075
			359.075			359.075
			359			359
			359.075			359.075
			359.075			359.125
			359.125			359.075
			359.075			359.075
			359.075			359.075
			359.075			359.075
			359.075			359.125
			359.125			359.075
			359.075			359.075
			359			359
			359.075			359.075
			359.075			359.125
			359.075			359.075
			359.125			359.075
			359.075			359.075
			359.075			359.075
			359.075			359.075
			359.075			359.125
			359.125			359.075
			359			359
			359.075			359.075
			359.075			359.075
			359.075			359.125
			359.125			359.075
			359.075			359.075
			359.075			359.075
			359.075			359.075
			359.075			359.125
			359.125			359.075
			359			359
			359.075			359.075
			359.075			359.075
			359.075			359.125
			359.125			359.075
			359.075			359.075
			359.075			359.075
			359.075			359.075
			359.075			359.125
			359.125			359.075
			359			359
			359.075			359.075
			359.075			359.075
			359.075			359.125
			359.125			359.075
			359.075			359.075
			359.075			359.075
			359.075			359.075
			359.075			359.125
			359.125			359.075
			359			359
			359.075			359.075
			359.075			359.075
			359.075			359.125
			359.125			359.075
			359.075			359.075
			359.075			359.075
			359.075			359.075
			359.075			359.075
			359.075			359.125
			359.05			359
			359.075			359.075
			359.075			359.075
			359.075			359.075
			359.075			359.125
			359.125			359.075
			359.075			359.075
			359.075			359.075
			359.075			359.075
			359.075			359.125
			359.05			359
			359.075			359.075
			359.075			359.075
			359.075			359.075
			359.075			359.125
			359.125			359.075
			359.075			359.075
			359.075			359.075
			359.075			359.075
			359.075			359.125
			359.05			359
			359.075			359.075
			359.075			359.075
			359.075			359.075
			359.075			359.125
			359.125			359.075
			359.075			359.075
			359.075			359.075
			359.075			359.075
			359.075			359.125
			359.05			359
			359.075			359.075
			359.075			359.075
			359.075			359.075
			359.075			359.125
			359.125			359.075
			359.075			359.075
			359.075			359.075
			359.075			359.075
			359.075			359.075
			359.075			359.05
			359.05			359.075
			359.075			359.075
			359.075			359.075
			359.075			359.075
			359.075			359.125
			359.125			359.075
			359.075			359.075
			359.075			359.075
			359.075			359.075
			359.075			359.05
			359.05			359.075
			359.075			359.075
			359.075			359.075
			359.075			359.075
			359.075			359.125
			359.125			359.075
			359.075			359.075
			359.075			359.075
			359.075			359.075
			359.075			359.05
			359.05			359.075
			359.075			359.075
			359.075			359.075
			359.075			359.075
			359.075			359.125
			359.125			359.075
			359.075			359.075
			359.075			359.075
			359.075			359.075
			359.075			359.05
			359.05			359.075
			359.075			359.075
			359.075			359.075
			359.075			359.075
			359.075			359.125
			359.125			359.075
			359.075			359.075
			359.075			359.075
			359.075			359.075
			359.075			359.05
			359			359.075
			359.125			359.075
			359.075			359.075
			359.075			359.075
			359.075			359.075
			359.075			359.125
			359.125			359.075
			359.075			359.075
			359.075			359.075
			359.075			359.075
			359			359.05
			359.125			359.075
			359.075			359.075
			359.075			359.075
			359.075			359.075
			359.075			359.125
			359.125			359.075
			359.075			359.075
			359.075			359.075
			359.075			359.075
			359			359.05
			359.125			359.075
			359.075			359.075
			359.075			359.075
			359.075			359.075
			359.075			359.125
			359.125			359.075
			359.075			359.075
			359.075			359.075
			359.075			359.075
			359			359.05
			359.125			359.075
			359.075			359.075
			359.075			359.075
			359.075			359.075
			359.075			359.125
			359.125			359.075
			359.075			359.075
			359.075			359.075
			359.075			359.075
			359.075			359.05
			359.075			359.075
			359.075			359.075
			359.075			359.075
			359.075			359.075
			359.125			359.075
			359.075			359.125
			359.075			359.075
			359.075			359.075
			359.075			359.075
			359			359
			359.125			359.125
			359.075			359.075
			359.075			359.075
			359.075			359.075
			694.425			359.075
			359.075			359.125
			359.075			359.075
			359.075			359.075
			359			359.075
			359.125			359
			359.075			359.125
			359.075			359.075
			359.075			359.075
			359.075			359.075
			359.125			359.075
			359.075			359.125
			359.075			359.075
			359.075			359.075
			359			359.075
			359.125			359
			359.075			359.125
			359.075			359.075
			359.075			359.075
			359.075			359.075
			359.125			359.075
			359.075			359.125
			359.075			359.075
			359.075			359.075
			359			359.075
			359.125			359
			359.075			359.125
			359.075			359.075
			359.075			359.075
			359.075			359.075
			359.125			359.075
			359.075			359.075
			359.075			359.125
			359.075			359.075
			359			359.075
			359.125			359
			359.075			359.075
			359.075			359.125
			359.075			359.075
			359.075			359.075
			359.075			359.075
			359.125			359.075
			359.075			359.125
			359.075			359.075
			359			359.075
			359.075			359
			359.125			359.075
			359.075			359.125
			359.075			359.075
			359.075			359.075
			359.075			359.075
			359.125			359.075
			359.075			359.125
			359.075			359.075
			359			359.075
			359.075			359
			359.125			359.075
			359.075			359.125
			359.075			359.075
			359.075			359.075
			359.075			359.075
			359.125			359.075
			359.075			359.125
			359.075			359.075
			359			359.075
			359.075			359
			359.125			359.075
			359.075			359.125
			359.075			359.075
			359.075			359.075
			359.075			359.075
			359.125			359.075
			359.075			359.125
			359.075			359.075
			359			359.075
			359.075			359
			359.125			359.075
			359.075			359.075
			359.075			359.125
			359.075			359.075
			359.075			359.075
			359.075			359.075
			359.125			359.075
			359.075			359.125
			359			359.075
			359.075			359
			359.125			359.075
			359.075			359.075
			359.075			359.125
			359.075			359.075
			359.075			359.075
			359.075			359.075
			359.125			359.075
			693.6			359.125
			359.075			359.075
			359.075			359
			359.125			359.075
			359.075			359.075
			359.125			359.125
			359.075			359.075
			359.075			359.075
			359.075			359.075
			359.075			359.075
			359.125			359.125
			359			359.075
			359.075			359
			359.075			359.075
			359.075			359.075
			359.125			359.125
			359.075			359.075
			359.075			359.075
			359.075			359.075
			359.075			359.075
			359.125			359.125
			359			359.075
			359.075			359
			359.075			359.075
			359.075			359.075
			359.125			359.075
			359.075			359.125
			359.075			359.075
			359.075			359.075
			359.075			359.075
			359.125			359.075
			359			359.125
			359.075			359
			359.075			359.075
			359			359.075
			693.725			359.075
			359.075			359.125
			359.075			359.075
			359.075			359.075
			359.125			359.075
			359.075			359.075
			359.075			359.125
			359.075			359
			359			359.075
			359.075			359.075
			359.125			359.075
			359.075			359.125
			359.075			359.075
			359.075			359.075
			359.075			359.075
			359.125			359.075
			359.075			359.125
			359.075			359
			359			359.075
			359.075			359.075
			359.125			359.075
			359.075			359.125
			359.075			359.075
			359.075			359.075
			359.075			359.075
			359.125			359.075
			359.075			359.125
			359.075			359
			359			359.075
			359.075			359.075
			359.125			359.075
			359.075			359.075
			359.075			359.125
			359.075			359.075
			359.075			359.075
			359.125			359.075
			359.075			359.075
			359.075			359.05
			359			359.075
			359.075			359.075
			359.125			359.075
			359.075			359.075
			359.075			359.125
			359.075			359.075
			359.075			359.075
			359.125			359.075
			359.075			359.075
			359.075			359.05
			359			359.075
			694.425			359.075
			359.075			359.075
			359.075			359.075
			359.075			359.125
			694.375			359.075
			359.125			359.075
			359.075			359.075
			359			359.075
			359.075			359.05
			694.425			359.075
			359.075			359.075
			359.075			359.075
			359.075			359.075
			359.075			359.125
			359.125			359.075
			359.075			359.075
			359			359.075
			359.075			359.075
			359.075			359.05
			359.125			359.075
			359.075			359.075
			359.075			359.075
			359.075			359.075
			359.075			359.125
			359.125			359.075
			359.075			359.075
			359			359.075
			359.075			359.075
			359.075			359.075
			359.125			359.05
			359.075			359.075
			359.075			359.075
			359.075			359.075
			359.075			359.075
			694.425			359.125
			359			359.075
			359.075			359.075
			359.075			359.075
			359.125			359.075
			359.075			359.05
			359.075			359.075
			359.075			359.075
			359.075			359.075
			359.075			359.075
			359.125			359.125
			359			359.075
			359.075			359.075
			359.075			359.075
			359.075			359.075
			359.125			359.05
			359.075			359.075
			359.075			359.075
			359.075			359.075
			359.075			359.075
			359.125			359.125
			359			359.075
			359.075			359.075
			359.075			359.075
			359.075			359.075
			359.125			359.05
			359.075			359.075
			359.075			359.075
			359.075			359.075
			359.075			359.075
			359.125			359.125
			359			359.075
			359.075			359.075
			359.075			359.075
			359.075			359.075
			359.125			359
			359.075			359.125
			359.075			359.075
			359.075			359.075
			694.425			359.075
			359			359.075
			694.375			359.125
			359.075			359.075
			359.125			359.075
			359.075			359.075
			359.075			359
			359.075			359.125
			359.075			359.075
			359.075			359.075
			359.05			694.375
			359.075			359.125
			359.075			359.075
			359.075			359.075
			359.075			359.075
			359.125			359
			359.075			359.125
			359.075			359.075
			359.075			694.375
			359.075			357.2
			359.05			1028.32
			359.075			359.075
			359.075			359
			359.075			359.125
			359.075			359.075
			359.125			359.075
			359.075			359.075
			359.075			359.075
			359.075			359.125
			359.075			359.075
			359.05			359.075
			359.075			359.075
			359.075			359
			359.075			359.075
			359.075			359.125
			359.125			359.075
			359.075			359.075
			359.075			359.075
			359.075			359.075
			359.075			359.125
			359.05			359.075
			359.075			359.075
			359.075			359
			359.075			359.075
			359.075			359.125
			359.125			359.075
			359.075			359.075
			359.075			359.075
			359.075			359.075
			359.075			359.125
			359.05			359
			359.075			359.075
			359.075			359.075
			359.075			359.075
			359.075			359.125
			359.075			359.075
			359.125			359.075
			359.075			359.075
			359.075			359.075
			359.075			359.125
			359.075			359
			359.05			359.075
			359.075			359.075
			359.075			359.075
			359.075			359.075
			359.075			359.125
			359.125			359.075
			359.075			359
			359.075			359.075
			359.075			359.075
			359.075			359.125
			359.05			359.075
			359.075			359.075
			359.075			359.075
			359.075			359.075
			359.075			359.075
			359.125			359.125
			359.075			359
			359.075			359.075
			359.075			359.075
			359.075			359.075
			359.05			359.125
			359.075			359.075
			359.075			359.075
			359.075			359.075
			359.075			359.075
			359.125			359.075
			359.075			359.075
			359.075			359.075
			359.075			359.075
			359.075			359.125
			359.05			359.075
			359.075			359.075
			359.075			359.075
			359.075			359.075
			359.075			359.075
			359.075			359.125
			359.125			359.075
			359.075			359.075
			359.075			359.075
			359.075			359
			359			359.125
			359.125			359.075
			359.075			359.075
			359.075			359.075
			359.075			359.075
			359.075			359.075
			359.125			359.125
			359.075			359.075
			359.075			359.075
			359.075			359
			359			359.075
			359.125			359.125
			359.075			359.075
			359.075			359.075
			359.075			359.075
			359.075			359.075
			359.125			359.125
			359.075			359.075
			359.075			359.075
			359.075			359
			359			359.075
			359.125			359.125
			359.075			359.075
			359.075			359.075
			359.075			359.075
			359.075			359.075
			359.125			359.125
			359.075			359.075
			694.375			359.075
			359			359
			359.125			359.075
			359.075			359.125
			359.075			359.075
			359.075			359.075
			359.075			359.075
			359.075			359.075
			359.125			359.125
			359.075			359.075
			359.075			359.075
			694.3			359
			1029.02			359.075
			693.675			359.125
			694.425			359.075
			694.3			359.075
			359.075			359.075
			359.125			359.075
			359.075			359.075
			359.075			359.125
			359.075			359.075
			359.075			359
			359.125			359.075
			359.075			359.075
			359.075			359.125
			359			359.075
			359.075			359.075
			359.125			359.075
			359.075			359.075
			359.075			359.125
			693.675			359.075
			359.125			359
			359.075			359.075
			359.075			359.075
			359.05			359.125
			359.075			359.075
			359.075			359.075
			359.075			359.075
			359.075			359.075
			359.125			359.125
			359.075			359.075
			359.075			359
			359.075			359.075
			359.075			359.075
			359.05			359.125
			359.075			359.075
			359.075			359.075
			359.075			359.075
			359.075			359.075
			359.125			359.125
			359.075			359.075
			359.075			359
			359.075			359.075
			359.075			359.075
			359.075			359.125
			359.05			359.075
			359.075			359.075
			359.075			359.075
			359.075			359.075
			359.075			359.075
			359.125			359.125
			359.075			359
			359.075			359.075
			359.075			359.075
			359.075			359.075
			359.05			359.125
			359.075			359.075
			359.075			359.075
			359.075			359.075
			359.075			359.075
			359.125			359.125
			359.075			359
			359.075			359.075
			359.075			359.075
			359.075			359.075
			359.05			359.125
			359.075			359.075
			359.075			359.075
			359.075			359.075
			359.075			359.075
			359.125			359.125
			359.075			359
			359.075			359.075
			359.075			359.075
			359.075			359.075
			359.05			359.125
			359.075			359.075
			359.075			359.075
			359.075			359.075
			359.075			359.075
			359.125			359.125
			359.075			359
			359.075			359.075
			359.075			359.075
			359.075			359.075
			359			359.125
			359.125			359.075
			359.075			359.075
			359.075			359.075
			359.075			359.075
			359.075			359.125
			359.125			359
			359.075			359.075
			359.075			359.075
			359.075			359.075
			359			359.075
			359.125			359.125
			359.075			359.075
			359.075			359.075
			359.075			359.075
			359.075			359.075
			359.125			359.05
			359.075			359.075
			359.075			359.075
			359.075			359.075
			359			359.075
			359.125			359.125
			359.075			359.075
			359.075			359.075
			359.075			359.075
			359.075			359.075
			359.125			359.05
			359.075			359.075
			359.075			359.075
			359.075			359.075
			359			359.075
			359.125			359.125
			359.075			359.075
			359.075			359.075
			359.075			359.075
			359.075			359.075
			359.125			359.05
			359.075			359.075
			359.075			359.075
			359.075			359.075
			359			359.075
			359.075			694.425
			359.125			359.075
			359.075			359.075
			359.075			359.075
			359.075			359.05
			359.075			359.075
			359.125			359.075
			359.075			359.075
			359.075			359.075
			359			359.075
			359.075			359.125
			359.125			359.075
			359.075			359.075
			359.075			359.075
			359.075			359.075
			359.075			359.05
			359.125			359.075
			359.075			359.075
			359.075			359.075
			359			359.075
			359.075			359.125
			359.125			359.075
			359.075			359.075
			359.075			694.375
			359.075			359.05
			359.075			359.075
			359.125			359.075
			359.075			359.075
			359.075			359.075
			359			359.125
			359.075			359.075
			359.125			359.075
			359.075			359.075
			359.075			359.075
			359.075			359.05
			359.075			359.075
			359.125			359.075
			359.075			359.075
			359.075			359.075
			359			359.125
			359.075			359.075
			359.125			359.075
			359.075			359.075
			359.075			359.075
			359.075			359.05
			359.075			359.075
			359.075			359.075
			359.125			359.075
			359.075			359.075
			359			359.075
			359.075			359.125
			359.075			359.075
			359.125			359.075
			359.075			359.075
			359.075			359
			359.075			359.125
			359.075			359.075
			359.125			359.075
			359.075			359.075
			359			359.075
			359.075			359.125
			1029.03			359.075
			359.075			359.075
			359.075			359.075
			359.075			359
			359.125			359.125
			359.075			359.075
			359			359.075
			359.075			359.075
			359.075			359.075
			359.125			359.125
			359.075			359.075
			359.075			359.075
			359			359.075
			359.075			359
			359.075			359.125
			359.125			359.075
			359.075			359.075
			359.075			359.075
			359.075			359.075
			359.075			359.125
			359.125			359.075
			359.075			359.075
			359			359.075
			359.075			359
			359.075			359.125
			359.125			359.075
			359.075			359.075
			694.375			359.075
			694.425			359.075
			693.6			359.125
			1698.23			359.075
			2701.95			359.075
			359.075			694.3
			359.125			359.075
			359.075			1028.33
			359.075			359.075
			359.075			359.075
			359.075			359.125
			359.05			359.075
			359.125			359.075
[truncated: 5,913 more rows]

[truncated: 31 more sheets: Figure 4h, Figure 4j, Figure 4k, Figure 4l, Figure 5d, Figure 5g, Figure 5h, Figure 5i, Figure 5j, Figure 5k, SFigure 6a, SFigure 6b, SFigure 6c, SFigure 11a, SFigure 12a, SFigure 12b, SFigure 13a, SFigure 13b, SFigure 14a, SFigure 14b …]
