# Supplementary material for: Smart event-triggered MINFLUX microscopy to catch and follow rare events
Source: Nat Commun. 2026 May 21;17:4558. doi: 10.1038/s41467-026-73176-z (PMC13195108; doi:10.1038/s41467-026-73176-z)
Supplement: Supplementary file 14 — Source Data [file 41467_2026_73176_MOESM14_ESM.zip › sourcedata/SourceData-SupplementaryFigure3a.csv]

4.843133935145468882e+01 6.453209896581164173e+01 4.128525794252984582e+01 3.897537277614502216e+01 5.842456619207617763e+01 6.815734634530284097e+01 3.267170481134800752e+01 6.637191288684292090e+01 6.747487833272542446e+01 5.472204747540109793e+01 4.567856814643477747e+01 1.613132389037511061e+01 7.454208492466310076e+01 2.698433111096598935e+01 1.378734347361023715e+01 6.601539292922291580e+00…
3.909521567406045589e-02 2.936648736880329361e-02 3.414816341151663548e-02 1.765903001826586716e-02 3.323909476719109218e-02 2.773649728623013566e-02 2.327490908602101310e-02 9.708180007018087088e-02 6.011058003593575810e-02 2.233867589739475454e-02 4.178138388031357037e-02 -1.908301743993718116e-02 7.126903296203182525e-02 7.339757762660497828e-03 -9.116259932090713461e-03 -5.631566034205264665e…
