# Supplementary material for: Smart event-triggered MINFLUX microscopy to catch and follow rare events
Source: Nat Commun. 2026 May 21;17:4558. doi: 10.1038/s41467-026-73176-z (PMC13195108; doi:10.1038/s41467-026-73176-z)
Supplement: Supplementary file 14 — Source Data [file 41467_2026_73176_MOESM14_ESM.zip › sourcedata/SourceData-SupplementaryFigure3b.csv]

4.843133935145468882e+01 6.453209896581164173e+01 4.128525794252984582e+01 3.897537277614502216e+01 5.842456619207617763e+01 6.815734634530284097e+01 3.267170481134800752e+01 6.637191288684292090e+01 6.747487833272542446e+01 5.472204747540109793e+01 4.567856814643477747e+01 1.613132389037511061e+01 7.454208492466310076e+01 2.698433111096598935e+01 1.378734347361023715e+01 6.601539292922291580e+00…
4.564623977870724270e-02 1.851410758112877197e-02 1.246049327491505383e-02 1.926176778061403777e-02 1.337814082919806108e-02 4.644202682312766756e-02 5.530010717777714135e-02 -5.116977168869198817e-02 -1.452733968611610860e-02 3.739844297401305473e-02 3.114748232532861191e-02 2.001441834737050993e-02 -2.796557287715984580e-02 2.013515925905324036e-02 2.837006167370759863e-02 6.347193130213100998e…
