# Supplementary material for: Smart event-triggered MINFLUX microscopy to catch and follow rare events
Source: Nat Commun. 2026 May 21;17:4558. doi: 10.1038/s41467-026-73176-z (PMC13195108; doi:10.1038/s41467-026-73176-z)
Supplement: Supplementary file 14 — Source Data [file 41467_2026_73176_MOESM14_ESM.zip › sourcedata/SourceData-SupplementaryFigure3c.csv]

6.640157250403859734e+01 6.746437368687244884e+01 4.847045654243962787e+01 6.845954238738612752e+00 6.667264861297465472e+01 4.616680628189971003e+01 3.840168444147118976e+01 6.618593533694676978e+01 5.818846256881555234e+01 3.267479175790767698e+01 5.324555424965129902e+00 4.882590020658701491e+01 5.029869502332503117e+01 4.426012272436116746e+01 2.146242461112955269e+01 4.344950149863034738e+01…
2.483918273188465142e-02 3.894836747998624976e-02 1.209359569536502532e-01 -1.965900393955337389e-02 4.319434271342061787e-02 3.988563558393252995e-02 3.101725105672699379e-02 3.677030782937550091e-02 -6.844284010652473653e-03 2.282993642926612818e-02 2.459915926163063361e-03 2.403198658454357498e-02 5.016601860289825188e-02 4.211592484118114460e-02 1.313741864386315863e-02 3.259733246267160212e-…
