# Supplementary material for: Smart event-triggered MINFLUX microscopy to catch and follow rare events
Source: Nat Commun. 2026 May 21;17:4558. doi: 10.1038/s41467-026-73176-z (PMC13195108; doi:10.1038/s41467-026-73176-z)
Supplement: Supplementary file 14 — Source Data [file 41467_2026_73176_MOESM14_ESM.zip › sourcedata/SourceData-SupplementaryFigure3d.csv]

6.640157250403859734e+01 6.746437368687244884e+01 4.847045654243962787e+01 6.845954238738612752e+00 6.667264861297465472e+01 4.616680628189971003e+01 3.840168444147118976e+01 6.618593533694676978e+01 5.818846256881555234e+01 3.267479175790767698e+01 5.324555424965129902e+00 4.882590020658701491e+01 5.029869502332503117e+01 4.426012272436116746e+01 2.146242461112955269e+01 4.344950149863034738e+01…
6.196234090587268706e-02 4.512032662061415261e-02 -2.104987419553754346e-01 1.209998058329490866e-01 5.307505713400815367e-02 5.539672566793400060e-02 5.459431532633403361e-02 5.100322393585657310e-02 9.820848294816458823e-02 7.448286195520041619e-02 9.913141846880309249e-02 8.796220202925497667e-02 4.938334944634164420e-02 4.897529354359904386e-02 7.612189517121863147e-02 4.775877885769148901e-0…
