# Supplementary material for: Smart event-triggered MINFLUX microscopy to catch and follow rare events
Source: Nat Commun. 2026 May 21;17:4558. doi: 10.1038/s41467-026-73176-z (PMC13195108; doi:10.1038/s41467-026-73176-z)
Supplement: Supplementary file 14 — Source Data [file 41467_2026_73176_MOESM14_ESM.zip › sourcedata/SourceData-SupplementaryFigure3e.csv]

1.221576546379647610e+01 4.847099924642943591e+01 7.271674319899550198e+01 2.019009443352398137e+01 1.857114467740079888e+01 6.637120795301136411e+01 1.379970861077472222e+01 3.877412952371366828e+01 2.423828682594252371e+01 7.072741993844381625e+01 1.384315090769260737e+00 5.842123931753791766e+01 5.286330182622889851e+01 1.666707389724849619e+01 3.991593315639031658e+01 3.267949001390418573e+01…
-2.470172798447833884e-02 3.025316284488326415e-02 4.021274343806453822e-02 -2.763807139478160688e-02 -1.522599242047988424e-02 4.078171160740567264e-02 4.332830526971065931e-03 1.836283640716374239e-03 -1.833887867094006335e-02 2.167349900462341161e-02 -2.737611470466401464e-02 6.137528431969485609e-02 4.486112879465054167e-03 -6.025946484584210339e-03 -1.375627641062351393e-02 2.536384532945135…
