# Supplementary material for: Smart event-triggered MINFLUX microscopy to catch and follow rare events
Source: Nat Commun. 2026 May 21;17:4558. doi: 10.1038/s41467-026-73176-z (PMC13195108; doi:10.1038/s41467-026-73176-z)
Supplement: Supplementary file 14 — Source Data [file 41467_2026_73176_MOESM14_ESM.zip › sourcedata/SourceData-SupplementaryFigure3f.csv]

1.221576546379647610e+01 4.847099924642943591e+01 7.271674319899550198e+01 2.019009443352398137e+01 1.857114467740079888e+01 6.637120795301136411e+01 1.379970861077472222e+01 3.877412952371366828e+01 2.423828682594252371e+01 7.072741993844381625e+01 1.384315090769260737e+00 5.842123931753791766e+01 5.286330182622889851e+01 1.666707389724849619e+01 3.991593315639031658e+01 3.267949001390418573e+01…
1.548396995308053414e-01 1.083096510802420281e-01 7.423062007141538465e-02 1.408234629674268434e-01 1.649679702072603671e-01 8.795095407703001911e-02 1.370088230273268093e-01 1.163717583184222804e-01 1.509198173517887764e-01 9.345023721243990444e-02 1.736122801288445539e-01 1.080565447455114764e-01 1.234577240860289804e-01 1.502488834708742838e-01 1.332228258897581452e-01 1.285908723350871752e-01…
