# Supplementary material for: Smart event-triggered MINFLUX microscopy to catch and follow rare events
Source: Nat Commun. 2026 May 21;17:4558. doi: 10.1038/s41467-026-73176-z (PMC13195108; doi:10.1038/s41467-026-73176-z)
Supplement: Supplementary file 14 — Source Data [file 41467_2026_73176_MOESM14_ESM.zip › sourcedata/SourceData-SupplementaryFigure7a-dt.csv]

7.427475000000072214e+03
4.080399999999873216e+03
1.684450000000170576e+03
2.949050000000008822e+03
2.349975000000004002e+03
3.015574999999826105e+03
2.350025000000144246e+03
7.093974999999863940e+03
8.858250000001178250e+02
2.948999999999868578e+03
3.281800000000112504e+03
8.858000000000477030e+02
9.523999999998533212e+02
5.523750000000493401e+02
4.199250000000986915e+02
6.196499999999716692e+02
5.943950000000030741e+03
1.285124999999886995e+03
3.148649999999975080e+03
6.861500000001630042e+02
3.747674999999839201e+03
2.350049999999992451e+03
1.418275000000024420e+03
1.617900000000061027e+03
1.018924999999892862e+03
2.283450000000186719e+03
1.018949999999962984e+03
1.684524999999936881e+03
2.483075000000001182e+03
6.196250000001235776e+02
5.530749999997918849e+02
1.285100000000039017e+03
6.862499999999993179e+02
1.817575000000015734e+03
1.351700000000066666e+03
1.018874999999974648e+03
3.534249999999072998e+02
2.017250000000192586e+03
8.857999999998255589e+02
4.200000000000869704e+02
1.551349999999951478e+03
2.815924999999941519e+03
9.523750000000053433e+02
5.629075000000094406e+03
8.858249999998956810e+02
4.879075000000066211e+03
5.828799999999967440e+03
4.812525000000178807e+03
7.959874999999839019e+03
4.013849999999985357e+03
1.484825000000133969e+03
1.884149999999973261e+03
1.617924999999909005e+03
6.196000000000534556e+02
4.564199999999907050e+03
2.882500000000120963e+03
2.616174999999998363e+03
3.814274999999866850e+03
2.549700000000098953e+03
4.945575000000035288e+03
3.814199999999878855e+03
2.083825000000150339e+03
1.018949999999962984e+03
1.218600000000069713e+03
8.192499999999380407e+02
3.348375000000070031e+03
3.015499999999837655e+03
1.285175000000027239e+03
4.413224999999964894e+03
1.152025000000111959e+03
1.152075000000030059e+03
6.195749999999833335e+02
1.017272499999988213e+04
2.868500000001716899e+02
4.864999999998343014e+02
7.527250000001206445e+02
5.530999999998620069e+02
4.865000000000563318e+02
4.865000000000563318e+02
4.865000000000563318e+02
8.857999999998255589e+02
2.868750000000197815e+02
8.192500000001600711e+02
4.864999999998343014e+02
8.185250000001253738e+02
1.418275000000024420e+03
9.523750000000053433e+02
6.196749999998196472e+02
6.854750000000465207e+02
6.195749999999833335e+02
6.195749999999833335e+02
2.203500000002023285e+02
2.349974999999782085e+03
2.083800000000080217e+03
4.200000000000869704e+02
9.523249999998650992e+02
1.285200000000097361e+03
1.285100000000039017e+03
2.203499999999802981e+02
2.860749999999967486e+02
4.865249999999043666e+02
5.530750000000139153e+02
8.858250000001178250e+02
2.216949999999995271e+03
4.812524999999955980e+03
2.682775000000026012e+03
9.374024999999841384e+03
6.161525000000001455e+03
2.483100000000071304e+03
3.348375000000070031e+03
4.865000000000563318e+02
7.643599999999973079e+03
1.351774999999832971e+03
2.868000000000314458e+02
2.483100000000071304e+03
2.868499999997276291e+02
3.215225000000376895e+03
5.429399999999695865e+03
2.815925000000163436e+03
4.013849999999763440e+03
3.614525000000146065e+03
1.817650000000003956e+03
1.085475000000002410e+03
1.950649999999942793e+03
5.810850000000034015e+03
2.416624999999949978e+03
1.152025000000111959e+03
8.192249999998680323e+02
4.192750000000522732e+02
3.534250000001293301e+02
1.084749999999967713e+03
6.196499999999716692e+02
6.195749999999833335e+02
2.195999999998754504e+02
3.534250000001293301e+02
6.861499999999409738e+02
2.868750000000197815e+02
1.530000000000697469e+02
4.199250000000986915e+02
1.152049999999960164e+03
2.017200000000052341e+03
1.085574999999838838e+03
4.199250000000986915e+02
4.199250000000986915e+02
1.530750000000580258e+02
2.195749999995832979e+02
2.202750000002140496e+02
3.534250000001293301e+02
1.530000000000697469e+02
2.195750000000273872e+02
1.530249999999178101e+02
2.196500000000156660e+02
2.867749999997392933e+02
4.200000000000869704e+02
2.868000000000314458e+02
2.203500000002023285e+02
2.195749999995832979e+02
2.861499999999850274e+02
1.530000000000697469e+02
2.202750000002140496e+02
2.195750000000273872e+02
2.868499999997276291e+02
2.196000000003195396e+02
2.202749999997699604e+02
5.530750000000139153e+02
3.534250000001293301e+02
1.530000000000697469e+02
2.868499999997276291e+02
3.526499999999543888e+02
2.868500000001716899e+02
3.534250000001293301e+02
1.530249999999178101e+02
4.199499999999467263e+02
4.192999999999003080e+02
8.858000000002697334e+02
4.199249999996545739e+02
2.017250000000192586e+03
1.018950000000185014e+03
1.018975000000033106e+03
1.351674999999996544e+03
2.868499999997276291e+02
5.530249999998737849e+02
1.285200000000319505e+03
2.150299999999827378e+03
1.418275000000246337e+03
2.083799999999857846e+03
1.218600000000069713e+03
1.884174999999821466e+03
7.527249999998986141e+02
2.150325000000119417e+03
1.152049999999960164e+03
1.152025000000111959e+03
1.950749999999778993e+03
1.950625000000094587e+03
2.350049999999992451e+03
2.616249999999986812e+03
2.882425000000132968e+03
1.617925000000131149e+03
1.484849999999760030e+03
8.858250000001178250e+02
1.218600000000069713e+03
6.861499999999409738e+02
9.524249999999234433e+02
3.533500000001410513e+02
1.817549999999723468e+03
2.868750000000197815e+02
2.195750000000273872e+02
2.868500000001716899e+02
3.534250000001293301e+02
1.529999999996256577e+02
3.534499999999774218e+02
2.202750000002140496e+02
1.530000000000697469e+02
1.530750000000580258e+02
8.572499999992544417e+01
2.202749999997699604e+02
1.530750000000580258e+02
8.579999999991372306e+01
1.530000000000697469e+02
1.530000000000697469e+02
1.530750000000580258e+02
1.530249999999178101e+02
1.530750000000580258e+02
1.530000000000697469e+02
1.530000000000697469e+02
8.579999999991372306e+01
1.530750000000580258e+02
1.530000000000697469e+02
1.530000000000697469e+02
1.530749999996139366e+02
8.580000000035781227e+01
1.529999999996256577e+02
8.580000000035781227e+01
1.529999999996256577e+02
1.530000000000697469e+02
8.579999999991372306e+01
1.530750000000580258e+02
8.572500000036953338e+01
1.530749999996139366e+02
8.572500000036953338e+01
1.530749999996139366e+02
8.580000000035781227e+01
1.529999999996256577e+02
1.530250000003618993e+02
1.530750000000580258e+02
1.530249999999178101e+02
3.534249999996852694e+02
2.195750000000273872e+02
1.530000000000697469e+02
2.195750000000273872e+02
3.534250000001293301e+02
2.195750000000273872e+02
1.530750000000580258e+02
2.195750000000273872e+02
1.529999999996256577e+02
1.530000000000697469e+02
1.530750000000580258e+02
8.579999999991372306e+01
1.530000000000697469e+02
2.195750000000273872e+02
1.530750000000580258e+02
8.575000000021759661e+01
1.530749999996139366e+02
8.572500000036953338e+01
2.868499999997276291e+02
1.530750000000580258e+02
2.860749999999967486e+02
1.530750000000580258e+02
1.530249999999178101e+02
4.200000000000869704e+02
6.195749999999833335e+02
2.868500000001716899e+02
2.202749999997699604e+02
3.533749999999890861e+02
6.196499999999716692e+02
8.858000000002697334e+02
8.192499999997160103e+02
8.859000000001060471e+02
3.533500000001410513e+02
2.202749999997699604e+02
4.200000000000869704e+02
4.199250000000986915e+02
1.018900000000044770e+03
1.551424999999717556e+03
7.527249999998986141e+02
1.950650000000386854e+03
3.747674999999617285e+03
2.549700000000321324e+03
2.416525000000113778e+03
3.281799999999890133e+03
1.817599999999863712e+03
1.551350000000173395e+03
1.751049999999754164e+03
3.947275000000249747e+03
1.484849999999760030e+03
7.527500000001907665e+02
6.195749999999833335e+02
2.017249999999748525e+03
1.684475000000240698e+03
1.617925000000131149e+03
4.192249999999120291e+02
6.196749999998196472e+02
3.533500000001410513e+02
6.861499999999409738e+02
3.534499999999774218e+02
2.202750000002140496e+02
4.199249999996545739e+02
2.861499999999850274e+02
2.202750000002140496e+02
1.530750000000580258e+02
3.533499999996969336e+02
1.530750000000580258e+02
2.202750000002140496e+02
2.202749999997699604e+02
2.195750000000273872e+02
2.196000000003195396e+02
2.868749999995756639e+02
2.195750000000273872e+02
1.530000000000697469e+02
2.868500000001716899e+02
1.530750000000580258e+02
2.195750000000273872e+02
1.530000000000697469e+02
1.530749999996139366e+02
1.530000000000697469e+02
1.530750000000580258e+02
5.530000000000256932e+02
1.530750000000580258e+02
1.530000000000697469e+02
1.530000000000697469e+02
1.530749999996139366e+02
1.530250000003618993e+02
1.530750000000580258e+02
8.572499999992544417e+01
8.579999999991372306e+01
8.579999999991372306e+01
2.202750000002140496e+02
1.529999999996256577e+02
2.195750000000273872e+02
2.203500000002023285e+02
2.203000000000621128e+02
3.533499999996969336e+02
2.868500000001716899e+02
7.527249999998986141e+02
4.199499999999467263e+02
2.868500000001716899e+02
3.534250000001293301e+02
2.202749999997699604e+02
4.199250000000986915e+02
2.868500000001716899e+02
1.152074999999808142e+03
8.580000000035781227e+01
1.530000000000697469e+02
1.530749999996139366e+02
1.530000000000697469e+02
1.530000000000697469e+02
1.530750000000580258e+02
1.530000000000697469e+02
2.868750000000197815e+02
4.192249999999120291e+02
8.579999999991372306e+01
2.854500000002424258e+02
1.529999999996256577e+02
1.530750000000580258e+02
8.572499999992544417e+01
1.530750000000580258e+02
2.861499999999850274e+02
1.523000000003271737e+02
2.188749999998407247e+02
8.579999999991372306e+01
1.522999999998830845e+02
1.530750000000580258e+02
8.572499999992544417e+01
1.530750000000580258e+02
8.580000000035781227e+01
2.202749999997699604e+02
8.575000000021759661e+01
2.196500000000156660e+02
2.195749999995832979e+02
1.530250000003618993e+02
1.530750000000580258e+02
3.526499999999543888e+02
1.529999999996256577e+02
1.530750000000580258e+02
3.526499999999543888e+02
1.530750000000580258e+02
1.530000000000697469e+02
2.195750000000273872e+02
1.530750000000580258e+02
8.579999999991372306e+01
8.572499999992544417e+01
2.202750000002140496e+02
6.854750000000465207e+02
1.523749999998713633e+02
1.530000000000697469e+02
8.579999999991372306e+01
8.579999999991372306e+01
1.530000000000697469e+02
1.530750000000580258e+02
8.572499999992544417e+01
1.284500000000132786e+03
8.572499999992544417e+01
8.579999999991372306e+01
1.530750000000580258e+02
2.203000000000621128e+02
1.530000000000697469e+02
1.530000000000697469e+02
1.530749999996139366e+02
1.530000000000697469e+02
1.530750000000580258e+02
8.572499999992544417e+01
8.580000000035781227e+01
1.530749999996139366e+02
2.195750000000273872e+02
3.533500000001410513e+02
3.527249999999426677e+02
4.199250000000986915e+02
1.530000000000697469e+02
1.285224999999723423e+03
8.858000000002697334e+02
7.527249999998986141e+02
2.861749999998330622e+02
2.861499999999850274e+02
1.418200000000258115e+03
5.530750000000139153e+02
4.199499999999467263e+02
1.484824999999911824e+03
5.677700000000118962e+03
2.416624999999949978e+03
3.348299999999859665e+03
9.090599999999949432e+03
8.424425000000290311e+03
1.062199999999968713e+04
2.195750000000273872e+02
4.192249999999120291e+02
1.530750000000580258e+02
3.526499999999543888e+02
6.861499999999409738e+02
2.216949999999773354e+03
1.085500000000294676e+03
6.861499999999409738e+02
1.085450000000154432e+03
1.218624999999917691e+03
2.868499999997276291e+02
1.085475000000002410e+03
7.527250000003426749e+02
8.858249999996736506e+02
4.200000000000869704e+02
6.861499999999409738e+02
3.533500000001410513e+02
1.285225000000167483e+03
7.519499999997236728e+02
1.285175000000027239e+03
2.949024999999938700e+03
1.418249999999954298e+03
1.152049999999960164e+03
5.531000000003061814e+02
1.530000000000697469e+02
6.195749999999833335e+02
2.868499999997276291e+02
9.516750000000406544e+02
1.530750000000580258e+02
1.530000000000697469e+02
2.203000000000621128e+02
1.530750000000580258e+02
3.533499999996969336e+02
3.527249999999426677e+02
4.865250000003484843e+02
3.533499999996969336e+02
6.861499999999409738e+02
6.861750000002331262e+02
2.868499999997276291e+02
1.484825000000355885e+03
8.858499999999658030e+02
1.018874999999752617e+03
4.858000000003137302e+02
4.857999999998696694e+02
4.865000000000563318e+02
3.527499999997907025e+02
2.195750000000273872e+02
2.202750000002140496e+02
1.530750000000580258e+02
2.202749999997699604e+02
4.865249999999043666e+02
6.195749999999833335e+02
6.188750000002407887e+02
2.203499999997582393e+02
1.530250000003618993e+02
1.529999999996256577e+02
2.861499999999850274e+02
5.530750000000139153e+02
3.533500000001410513e+02
9.524000000000753516e+02
1.530750000000580258e+02
6.195999999998314252e+02
4.199250000000986915e+02
2.868500000001716899e+02
3.534249999996852694e+02
4.199250000000986915e+02
1.152049999999960164e+03
6.195749999999833335e+02
2.868750000000197815e+02
1.806540000000023065e+04
6.276749999999608917e+03
7.527500000001907665e+02
7.527750000000388582e+02
6.861499999999409738e+02
5.523750000002713705e+02
3.533499999996969336e+02
2.868500000001716899e+02
3.534250000001293301e+02
1.530249999999178101e+02
2.195750000000273872e+02
1.530750000000580258e+02
2.202749999997699604e+02
8.579999999991372306e+01
1.530000000000697469e+02
1.530750000000580258e+02
2.202750000002140496e+02
8.579999999991372306e+01
1.530249999999178101e+02
2.202749999997699604e+02
1.530000000000697469e+02
8.579999999991372306e+01
1.530750000000580258e+02
8.572500000036953338e+01
1.530749999996139366e+02
1.530000000000697469e+02
1.530750000000580258e+02
1.530000000000697469e+02
8.579999999991372306e+01
8.572499999992544417e+01
1.530750000000580258e+02
8.579999999991372306e+01
1.530000000000697469e+02
8.579999999991372306e+01
1.530000000000697469e+02
8.579999999991372306e+01
8.572500000036953338e+01
8.579999999991372306e+01
1.530750000000580258e+02
1.530000000000697469e+02
8.579999999991372306e+01
1.530000000000697469e+02
1.530749999996139366e+02
8.575000000021759661e+01
1.530750000000580258e+02
8.572499999992544417e+01
2.203500000002023285e+02
8.572499999992544417e+01
8.579999999991372306e+01
8.579999999991372306e+01
1.530000000000697469e+02
1.530000000000697469e+02
8.579999999991372306e+01
1.530750000000580258e+02
1.530000000000697469e+02
1.530000000000697469e+02
1.530749999996139366e+02
8.580000000035781227e+01
1.529999999996256577e+02
8.580000000035781227e+01
8.572499999992544417e+01
8.579999999991372306e+01
8.579999999991372306e+01
8.575000000021759661e+01
1.530750000000580258e+02
1.529999999996256577e+02
1.530750000000580258e+02
8.572499999992544417e+01
8.580000000035781227e+01
8.579999999991372306e+01
8.579999999991372306e+01
8.575000000021759661e+01
8.579999999991372306e+01
8.579999999991372306e+01
8.572499999992544417e+01
8.579999999991372306e+01
8.579999999991372306e+01
8.580000000035781227e+01
8.572499999992544417e+01
8.579999999991372306e+01
1.530000000000697469e+02
8.579999999991372306e+01
8.579999999991372306e+01
8.572499999992544417e+01
8.580000000035781227e+01
8.579999999991372306e+01
8.579999999991372306e+01
8.572499999992544417e+01
8.579999999991372306e+01
8.580000000035781227e+01
1.529999999996256577e+02
2.202750000002140496e+02
2.195750000000273872e+02
8.579999999991372306e+01
1.530750000000580258e+02
1.530000000000697469e+02
8.579999999991372306e+01
8.572499999992544417e+01
1.530750000000580258e+02
1.530000000000697469e+02
1.530750000000580258e+02
2.195999999998754504e+02
1.530000000000697469e+02
1.530750000000580258e+02
1.530000000000697469e+02
8.579999999991372306e+01
2.195999999998754504e+02
1.530000000000697469e+02
9.516750000000406544e+02
8.579999999991372306e+01
1.530000000000697469e+02
1.530750000000580258e+02
1.530000000000697469e+02
1.530749999996139366e+02
1.530000000000697469e+02
2.203000000000621128e+02
2.861499999999850274e+02
2.868500000001716899e+02
8.572499999992544417e+01
2.868500000001716899e+02
2.868499999997276291e+02
2.868500000001716899e+02
1.530000000000697469e+02
2.195750000000273872e+02
2.203499999997582393e+02
1.530249999999178101e+02
1.530000000000697469e+02
1.530750000000580258e+02
1.530000000000697469e+02
1.530750000000580258e+02
1.530249999999178101e+02
8.579999999991372306e+01
1.530000000000697469e+02
2.202749999997699604e+02
1.530750000000580258e+02
1.530000000000697469e+02
1.530750000000580258e+02
2.195750000000273872e+02
1.530000000000697469e+02
1.523749999998713633e+02
2.195750000000273872e+02
1.530000000000697469e+02
4.865000000000563318e+02
8.579999999991372306e+01
1.530000000000697469e+02
1.530750000000580258e+02
2.202749999997699604e+02
1.530249999999178101e+02
1.530750000000580258e+02
1.530000000000697469e+02
1.530000000000697469e+02
8.579999999991372306e+01
8.579999999991372306e+01
1.530249999999178101e+02
1.530750000000580258e+02
2.195750000000273872e+02
1.530000000000697469e+02
1.530750000000580258e+02
2.195750000000273872e+02
2.202749999997699604e+02
8.580000000035781227e+01
1.529999999996256577e+02
1.530000000000697469e+02
2.202750000002140496e+02
1.530750000000580258e+02
1.530000000000697469e+02
8.579999999991372306e+01
1.530249999999178101e+02
8.579999999991372306e+01
2.195750000000273872e+02
1.530750000000580258e+02
2.195750000000273872e+02
8.579999999991372306e+01
2.860749999999967486e+02
1.530750000000580258e+02
1.530000000000697469e+02
1.530750000000580258e+02
1.530000000000697469e+02
1.529999999996256577e+02
2.196500000000156660e+02
1.530000000000697469e+02
1.530249999999178101e+02
1.530750000000580258e+02
1.530000000000697469e+02
1.530750000000580258e+02
8.572499999992544417e+01
1.530750000000580258e+02
8.574999999977350740e+01
1.530750000000580258e+02
8.580000000035781227e+01
1.529999999996256577e+02
2.202750000002140496e+02
1.530750000000580258e+02
1.530000000000697469e+02
1.529999999996256577e+02
8.580000000035781227e+01
1.530750000000580258e+02
2.195749999995832979e+02
8.572500000036953338e+01
2.195750000000273872e+02
2.203499999997582393e+02
8.572499999992544417e+01
8.579999999991372306e+01
1.530000000000697469e+02
2.203500000002023285e+02
1.530000000000697469e+02
2.195750000000273872e+02
8.579999999991372306e+01
1.530249999999178101e+02
1.530750000000580258e+02
1.530000000000697469e+02
2.202749999997699604e+02
1.530750000000580258e+02
1.530249999999178101e+02
1.530000000000697469e+02
1.530750000000580258e+02
8.579999999991372306e+01
1.530000000000697469e+02
2.202750000002140496e+02
1.530749999996139366e+02
1.530000000000697469e+02
1.530000000000697469e+02
8.579999999991372306e+01
1.530000000000697469e+02
8.579999999991372306e+01
1.530750000000580258e+02
1.530000000000697469e+02
1.530000000000697469e+02
1.530750000000580258e+02
1.530249999999178101e+02
1.530750000000580258e+02
2.195750000000273872e+02
1.530000000000697469e+02
1.530749999996139366e+02
1.530000000000697469e+02
2.202750000002140496e+02
1.530750000000580258e+02
2.867749999997392933e+02
1.530750000000580258e+02
1.530000000000697469e+02
1.530750000000580258e+02
1.530000000000697469e+02
2.203000000000621128e+02
1.530749999996139366e+02
2.860749999999967486e+02
2.868750000000197815e+02
1.530750000000580258e+02
1.530000000000697469e+02
1.523749999998713633e+02
4.199250000000986915e+02
8.572499999992544417e+01
1.530750000000580258e+02
2.195750000000273872e+02
1.530000000000697469e+02
2.203500000002023285e+02
2.867749999997392933e+02
1.530750000000580258e+02
2.202750000002140496e+02
2.195749999995832979e+02
8.580000000035781227e+01
1.530000000000697469e+02
2.195999999998754504e+02
2.861499999999850274e+02
1.530750000000580258e+02
1.530000000000697469e+02
1.530249999999178101e+02
1.530750000000580258e+02
2.868499999997276291e+02
1.530000000000697469e+02
8.579999999991372306e+01
1.530000000000697469e+02
1.530750000000580258e+02
1.530000000000697469e+02
1.530000000000697469e+02
1.530750000000580258e+02
1.529999999996256577e+02
2.195750000000273872e+02
1.530750000000580258e+02
1.530000000000697469e+02
1.530750000000580258e+02
1.530249999999178101e+02
1.530000000000697469e+02
1.530750000000580258e+02
8.579999999991372306e+01
1.530000000000697469e+02
2.202749999997699604e+02
8.580000000035781227e+01
1.529999999996256577e+02
8.580000000035781227e+01
8.579999999991372306e+01
2.195750000000273872e+02
2.202749999997699604e+02
1.530000000000697469e+02
1.530750000000580258e+02
2.195750000000273872e+02
1.530249999999178101e+02
1.530750000000580258e+02
1.530000000000697469e+02
8.579999999991372306e+01
1.530000000000697469e+02
1.530750000000580258e+02
8.574999999977350740e+01
8.579999999991372306e+01
2.195750000000273872e+02
2.195750000000273872e+02
1.530750000000580258e+02
8.572499999992544417e+01
8.579999999991372306e+01
2.202750000002140496e+02
1.530750000000580258e+02
1.530000000000697469e+02
1.530750000000580258e+02
2.860749999999967486e+02
1.530749999996139366e+02
8.580000000035781227e+01
1.529999999996256577e+02
8.580000000035781227e+01
1.530000000000697469e+02
1.529999999996256577e+02
1.530750000000580258e+02
1.530000000000697469e+02
1.530750000000580258e+02
1.530249999999178101e+02
8.579999999991372306e+01
2.861499999999850274e+02
2.195750000000273872e+02
2.868750000000197815e+02
1.530000000000697469e+02
1.530000000000697469e+02
1.530750000000580258e+02
1.530000000000697469e+02
2.202749999997699604e+02
2.196500000000156660e+02
2.195750000000273872e+02
1.530000000000697469e+02
1.530000000000697469e+02
1.530750000000580258e+02
2.861499999999850274e+02
8.574999999977350740e+01
1.530750000000580258e+02
1.530000000000697469e+02
1.530750000000580258e+02
2.195750000000273872e+02
1.530000000000697469e+02
1.530749999996139366e+02
1.530000000000697469e+02
1.530000000000697469e+02
2.196500000000156660e+02
1.530000000000697469e+02
1.530000000000697469e+02
8.579999999991372306e+01
1.530750000000580258e+02
1.530000000000697469e+02
1.530249999999178101e+02
1.530750000000580258e+02
1.530000000000697469e+02
8.579999999991372306e+01
8.579999999991372306e+01
1.530000000000697469e+02
1.530249999999178101e+02
1.530750000000580258e+02
8.579999999991372306e+01
1.530000000000697469e+02
1.530000000000697469e+02
3.534250000001293301e+02
1.284399999999852298e+03
1.285199999999875217e+03
6.195750000004273943e+02
2.868499999997276291e+02
7.527500000001907665e+02
4.865000000000563318e+02
1.484774999999771808e+03
7.527249999998986141e+02
2.195750000000273872e+02
1.530750000000580258e+02
2.150325000000119417e+03
2.815925000000163436e+03
2.882474999999828924e+03
1.085450000000154432e+03
1.684524999999936881e+03
3.414874999999817192e+03
5.145249999999989996e+03
2.150375000000259661e+03
4.199499999999467263e+02
2.150374999999815827e+03
9.523750000002273737e+02
4.199249999996545739e+02
8.192750000000081627e+02
1.151324999999925240e+03
1.218625000000361752e+03
2.882499999999677129e+03
1.285100000000039017e+03
1.551375000000021373e+03
2.949050000000230739e+03
4.346624999999715328e+03
2.349975000000004002e+03
2.949075000000078944e+03
2.216875000000229193e+03
6.195749999999833335e+02
2.682849999999792544e+03
3.148649999999975080e+03
9.524000000000753516e+02
3.148649999999975080e+03
3.015550000000199816e+03
4.413199999999673310e+03
5.829450000000235377e+03
3.614600000000134514e+03
2.549599999999596548e+03
2.283550000000022919e+03
1.152025000000111959e+03
4.745950000000220825e+03
8.858249999996736506e+02
1.950725000000375076e+03
2.150324999999675583e+03
1.018950000000185014e+03
2.216874999999784905e+03
1.884149999999973261e+03
2.616249999999986812e+03
2.483125000000363343e+03
1.218624999999917691e+03
6.854499999997542545e+02
7.526750000002025445e+02
2.483175000000059754e+03
3.015575000000048021e+03
2.948999999999646207e+03
2.682750000000400178e+03
1.018999999999881084e+03
2.815824999999882948e+03
1.152049999999960164e+03
1.950724999999931015e+03
2.216900000000076943e+03
1.817550000000167529e+03
3.082150000000005548e+03
8.957525000000021464e+03
4.364550000000022919e+03
2.749349999999761621e+03
3.681124999999951797e+03
3.015550000000199816e+03
1.884149999999973261e+03
2.202749999997699604e+02
7.607750000000024556e+03
3.681125000000396085e+03
3.681074999999811553e+03
2.350049999999992451e+03
3.348374999999848114e+03
1.351674999999996544e+03
2.549700000000321324e+03
2.416524999999669490e+03
5.078775000000312502e+03
1.551349999999729334e+03
2.949000000000090495e+03
6.196499999999716692e+02
7.560574999999847023e+03
1.750975000000210002e+03
2.616274999999834563e+03
3.681124999999951797e+03
2.017200000000052341e+03
3.681124999999951797e+03
2.216850000000380987e+03
3.614624999999982265e+03
1.285124999999886995e+03
1.218624999999917691e+03
8.192249999998680323e+02
1.751100000000338468e+03
5.530000000000256932e+02
7.527249999998986141e+02
1.617924999999686861e+03
7.527250000003426749e+02
1.551349999999729334e+03
2.283450000000186719e+03
8.858499999999658030e+02
2.150349999999967622e+03
2.416624999999949978e+03
6.861499999999409738e+02
2.017225000000344380e+03
1.684524999999936881e+03
3.614524999999702231e+03
1.152049999999960164e+03
1.218600000000069713e+03
9.523750000002273737e+02
1.351724999999692727e+03
2.549675000000028831e+03
1.684425000000100454e+03
3.082125000000157797e+03
1.285149999999735201e+03
2.416600000000102227e+03
2.682775000000247928e+03
1.884124999999681222e+03
3.348325000000151704e+03
1.351774999999832971e+03
5.411475000000276850e+03
3.148649999999975080e+03
3.534249999996852694e+02
1.218550000000373529e+03
3.148724999999963529e+03
6.295274999999822285e+03
7.160574999999891588e+03
1.018950000000185014e+03
2.416549999999961983e+03
5.696325000000168984e+03
1.617949999999979127e+03
2.815899999999871397e+03
1.551350000000173395e+03
3.082124999999713509e+03
3.281825000000182627e+03
1.218549999999929469e+03
4.013925000000195723e+03
7.360174999999635475e+03
1.751025000000350246e+03
4.864999999996122142e+02
3.015575000000048021e+03
3.348275000000011460e+03
6.294700000000208092e+03
1.285100000000039017e+03
1.950749999999778993e+03
2.882400000000284763e+03
9.756899999999735883e+03
7.493300000000146611e+03
2.083799999999857846e+03
3.481450000000219006e+03
4.745949999999776992e+03
3.548025000000176533e+03
1.684425000000100454e+03
1.751075000000046430e+03
1.551349999999729334e+03
1.551375000000021373e+03
3.481424999999926968e+03
5.430200000000162618e+03
5.278399999999905049e+03
4.546275000000044201e+03
2.682774999999804095e+03
3.947350000000238197e+03
3.533500000001410513e+02
3.082124999999713509e+03
1.817600000000307773e+03
1.884124999999681222e+03
1.617949999999979127e+03
3.015550000000199816e+03
1.684449999999948432e+03
4.213549999999788270e+03
4.497650000000241562e+03
6.862249999999291958e+02
2.949000000000090495e+03
2.283449999999742431e+03
1.285125000000331056e+03
3.414899999999665397e+03
8.193000000003003152e+02
3.281799999999890133e+03
2.815824999999882948e+03
3.534250000001293301e+02
1.218649999999765669e+03
3.281700000000053933e+03
1.085549999999990632e+03
2.616174999999998363e+03
5.530750000000139153e+02
1.751025000000350246e+03
2.350024999999700412e+03
1.351700000000288810e+03
1.418274999999802276e+03
6.961599999999901229e+03
1.617925000000131149e+03
8.857999999998255589e+02
2.283475000000034925e+03
2.083800000000302134e+03
1.418274999999802276e+03
1.418274999999802276e+03
3.281725000000345972e+03
3.548024999999732700e+03
2.150375000000259661e+03
2.283475000000034925e+03
1.484774999999771808e+03
1.085525000000142654e+03
1.418199999999814054e+03
2.815900000000315231e+03
4.199749999997948180e+02
2.815899999999871397e+03
1.285200000000319505e+03
2.416524999999669490e+03
1.484825000000355885e+03
1.817599999999863712e+03
9.157150000000057844e+03
3.547975000000036744e+03
2.350049999999992451e+03
1.617899999999838883e+03
1.950724999999931015e+03
5.278425000000197542e+03
3.348299999999859665e+03
7.527249999998986141e+02
3.880775000000280670e+03
1.085449999999710144e+03
2.283450000000186719e+03
1.152049999999960164e+03
1.751075000000046430e+03
7.093299999999747342e+03
7.527250000003426749e+02
2.682774999999804095e+03
2.350025000000144246e+03
9.516750000000406544e+02
2.017249999999748525e+03
1.152025000000111959e+03
2.549699999999877036e+03
2.616200000000290402e+03
4.280150000000037835e+03
9.523749999997833129e+02
2.416525000000113778e+03
2.017249999999748525e+03
1.152025000000111959e+03
8.957500000000172804e+03
2.483124999999919510e+03
2.748725000000007640e+03
1.751000000000057980e+03
3.015575000000048021e+03
2.815899999999871397e+03
1.351699999999844749e+03
5.877350000000003092e+03
2.150400000000107866e+03
1.484775000000215869e+03
6.861499999999409738e+02
3.481449999999775173e+03
4.346650000000007822e+03
5.563250000000241926e+03
8.192499999997160103e+02
1.084850000000248201e+03
1.285100000000039017e+03
3.348374999999848114e+03
1.817575000000015734e+03
4.612900000000141517e+03
3.215199999999640568e+03
4.865000000000563318e+02
1.684449999999948432e+03
3.481450000000219006e+03
2.283449999999742431e+03
3.082150000000005548e+03
3.747600000000073123e+03
2.150375000000259661e+03
3.082150000000005548e+03
1.484800000000063847e+03
5.078724999999728425e+03
1.617925000000131149e+03
1.218600000000069713e+03
3.281749999999750344e+03
2.350025000000144246e+03
8.193250000001484068e+02
2.948999999999646207e+03
3.880749999999988177e+03
2.083800000000302134e+03
4.546299999999891952e+03
1.418274999999802276e+03
1.418275000000246337e+03
9.523749999997833129e+02
3.747600000000073123e+03
2.216975000000065393e+03
8.192249999998680323e+02
3.681124999999951797e+03
4.413200000000117143e+03
2.216875000000229193e+03
9.524249999999234433e+02
2.682800000000096134e+03
1.351699999999844749e+03
2.083825000000150339e+03
2.416549999999961983e+03
1.751049999999754164e+03
1.884074999999985039e+03
4.200249999999350621e+02
8.858000000002697334e+02
2.150299999999827378e+03
4.858000000003137302e+02
2.150399999999663578e+03
2.748650000000019190e+03
2.749324999999913416e+03
2.815925000000163436e+03
1.684500000000088676e+03
3.547949999999744250e+03
2.815925000000163436e+03
1.018950000000185014e+03
1.351699999999844749e+03
4.945624999999953616e+03
1.617899999999838883e+03
3.681125000000396085e+03
1.750974999999765942e+03
5.530750000000139153e+02
1.950750000000223054e+03
4.413149999999976899e+03
3.348374999999848114e+03
1.884149999999973261e+03
1.484775000000215869e+03
2.150374999999815827e+03
2.749350000000205910e+03
3.082074999999573265e+03
1.351775000000277032e+03
2.949000000000090495e+03
2.349999999999852207e+03
3.148674999999823285e+03
3.481450000000219006e+03
3.148649999999975080e+03
8.192249999998680323e+02
1.684500000000088676e+03
4.080399999999873216e+03
1.884175000000265527e+03
2.815899999999871397e+03
4.865000000000563318e+02
1.551375000000021373e+03
8.975425000000037471e+03
6.276724999999761167e+03
2.616200000000290402e+03
2.882499999999677129e+03
3.481400000000078762e+03
1.351749999999984993e+03
5.544550000000203909e+03
2.483199999999907504e+03
2.283450000000186719e+03
3.947249999999957708e+03
6.196999999996677388e+02
2.017200000000052341e+03
5.030800000000112959e+03
9.523750000002273737e+02
1.551374999999577312e+03
4.865000000000563318e+02
1.018975000000033106e+03
2.150375000000259661e+03
1.351699999999844749e+03
1.817550000000167529e+03
1.617949999999979127e+03
6.195749999999833335e+02
7.527499999997467057e+02
1.551350000000173395e+03
2.868500000001716899e+02
7.527249999998986141e+02
1.285124999999886995e+03
2.416624999999949978e+03
3.215200000000084856e+03
1.617949999999979127e+03
1.351674999999996544e+03
8.159524999999945067e+03
2.283550000000022919e+03
6.861499999999409738e+02
2.749350000000205910e+03
1.484774999999771808e+03
1.884125000000125283e+03
1.884174999999821466e+03
2.882425000000132968e+03
1.884149999999973261e+03
1.817550000000167529e+03
2.283475000000034925e+03
6.861499999999409738e+02
9.524000000000753516e+02
2.483199999999907504e+03
4.864250000000680529e+02
9.523749999997833129e+02
2.150400000000107866e+03
5.943924999999961074e+03
7.527249999998986141e+02
2.949000000000090495e+03
7.527500000001907665e+02
6.195749999999833335e+02
9.523999999996312908e+02
2.882475000000273212e+03
1.018924999999892862e+03
1.484824999999911824e+03
1.684425000000100454e+03
8.859000000001060471e+02
4.865000000000563318e+02
1.950649999999942793e+03
1.085449999999710144e+03
2.150400000000107866e+03
8.193000000003003152e+02
8.858249999996736506e+02
7.527500000001907665e+02
9.523749999997833129e+02
4.765275000000013279e+03
9.523750000002273737e+02
1.617949999999979127e+03
2.150299999999827378e+03
7.527249999998986141e+02
1.418300000000094542e+03
2.616249999999986812e+03
4.013824999999915235e+03
3.481450000000219006e+03
2.549699999999877036e+03
1.351700000000288810e+03
1.950699999999638749e+03
1.285150000000179261e+03
2.017224999999900319e+03
7.094675000000272121e+03
2.216949999999773354e+03
1.018900000000044770e+03
2.350025000000144246e+03
8.858499999999658030e+02
1.418249999999954298e+03
2.350025000000144246e+03
1.285124999999886995e+03
3.215249999999780812e+03
1.617900000000282944e+03
4.679449999999807005e+03
2.283475000000034925e+03
1.418249999999954298e+03
3.614525000000146065e+03
2.083799999999857846e+03
2.682775000000247928e+03
2.882499999999677129e+03
4.564924999999941974e+03
5.530750000000139153e+02
3.414875000000261480e+03
1.285124999999886995e+03
7.527249999998986141e+02
1.551375000000021373e+03
1.285175000000027239e+03
1.551350000000173395e+03
1.218624999999917691e+03
2.150299999999827378e+03
1.152100000000100181e+03
5.430125000000174623e+03
3.281775000000042382e+03
1.551375000000021373e+03
2.749324999999913416e+03
1.351699999999844749e+03
6.196000000002754859e+02
1.085524999999698593e+03
3.281724999999902138e+03
1.218625000000361752e+03
3.614524999999702231e+03
1.950750000000223054e+03
3.414849999999969441e+03
2.283475000000034925e+03
6.361174999999885586e+03
8.858749999998138946e+02
6.409825000000424552e+03
3.681099999999659758e+03
5.411500000000124601e+03
4.147000000000122782e+03
2.549649999999736792e+03
3.614549999999994270e+03
2.216900000000076943e+03
2.150349999999967622e+03
2.083825000000150339e+03
3.481424999999926968e+03
3.348325000000151704e+03
8.192999999998562544e+02
2.017250000000192586e+03
8.192249999998680323e+02
2.150400000000107866e+03
1.351674999999996544e+03
9.523999999996312908e+02
1.684500000000088676e+03
4.479724999999934880e+03
4.865000000000563318e+02
3.481450000000219006e+03
1.684500000000088676e+03
1.285100000000039017e+03
3.148724999999963529e+03
2.283475000000034925e+03
3.481399999999634929e+03
2.283425000000338514e+03
3.947349999999793909e+03
2.549699999999877036e+03
3.148625000000126875e+03
2.616274999999834563e+03
1.351674999999996544e+03
1.218650000000209729e+03
6.195749999999833335e+02
2.815899999999871397e+03
1.418275000000246337e+03
6.861749999997890654e+02
2.416624999999949978e+03
1.218525000000081263e+03
1.817575000000015734e+03
1.684500000000088676e+03
4.964225000000154978e+03
4.213574999999636020e+03
1.035582499999998436e+04
3.814200000000322689e+03
5.478074999999637839e+03
8.025750000000275577e+03
8.757849999999845750e+03
2.882399999999840475e+03
1.077240000000045984e+04
6.196499999999716692e+02
5.478075000000082582e+03
1.285124999999886995e+03
2.083775000000010095e+03
3.215224999999932606e+03
1.751099999999894408e+03
6.362550000000411274e+03
5.629049999999579995e+03
1.418300000000094542e+03
9.523749999997833129e+02
6.361974999999908505e+03
1.431972500000000582e+04
4.013900000000347973e+03
4.213499999999648026e+03
2.350050000000436739e+03
4.146974999999386455e+03
6.362550000000411274e+03
9.291024999999564898e+03
3.281725000000790260e+03
4.346649999999563079e+03
6.409825000000424552e+03
4.280124999999301508e+03
8.757800000000592263e+03
1.418249999999510237e+03
3.281799999999890133e+03
7.408100000000139516e+03
3.414949999999805641e+03
1.617925000000575210e+03
5.478049999999790089e+03
1.323490000000049258e+04
7.093249999999607098e+03
1.115447499999966385e+04
6.229475000000484215e+03
2.483125000000363343e+03
1.230239999999938118e+04
7.008850000000066757e+03
1.430112500000024738e+04
2.350025000000144246e+03
1.484800000000063847e+03
8.224750000000114596e+03
8.858249999992295898e+02
3.681100000000547880e+03
3.015549999999755983e+03
1.385107499999982429e+04
2.017225000000344380e+03
1.122034999999943466e+04
3.414875000000705768e+03
2.416600000000102227e+03
1.037309999999980209e+04
3.481424999999482679e+03
1.522999999998830845e+02
8.579999999991372306e+01
8.572499999992544417e+01
8.579999999991372306e+01
1.530000000000697469e+02
1.530750000000580258e+02
8.579999999991372306e+01
1.530250000003618993e+02
1.530000000000697469e+02
8.579999999991372306e+01
8.579999999991372306e+01
8.192500000001600711e+02
8.579999999991372306e+01
1.530000000000697469e+02
1.530750000000580258e+02
2.195750000000273872e+02
1.530000000000697469e+02
8.579999999991372306e+01
8.579999999991372306e+01
1.530000000000697469e+02
1.530750000000580258e+02
8.572499999992544417e+01
1.530750000000580258e+02
1.530000000000697469e+02
1.530750000000580258e+02
1.529999999991815685e+02
1.530000000000697469e+02
1.530750000000580258e+02
2.196000000003195396e+02
8.579999999991372306e+01
1.530000000000697469e+02
1.530750000000580258e+02
2.195750000000273872e+02
2.195750000000273872e+02
8.575000000021759661e+01
6.855249999997425903e+02
1.530000000000697469e+02
8.579999999991372306e+01
8.572499999992544417e+01
1.530750000000580258e+02
1.530000000000697469e+02
1.530750000000580258e+02
8.572499999992544417e+01
8.579999999991372306e+01
1.530000000000697469e+02
1.523749999998713633e+02
2.861750000002771799e+02
8.572499999992544417e+01
2.196500000000156660e+02
3.533500000001410513e+02
1.530750000000580258e+02
2.202749999993258712e+02
2.202750000002140496e+02
2.195750000000273872e+02
2.202750000002140496e+02
2.868500000001716899e+02
2.868499999992835114e+02
1.530250000003618993e+02
1.530750000000580258e+02
2.195750000000273872e+02
2.196000000003195396e+02
3.526499999999543888e+02
3.534249999992411517e+02
2.202750000002140496e+02
3.534250000001293301e+02
2.202750000002140496e+02
2.202750000002140496e+02
2.202749999993258712e+02
2.868500000001716899e+02
2.195750000000273872e+02
2.202750000002140496e+02
2.196000000003195396e+02
1.530749999991698473e+02
2.195750000000273872e+02
2.195750000000273872e+02
1.530000000000697469e+02
3.534500000004214826e+02
4.857999999998696694e+02
1.530000000000697469e+02
2.195750000000273872e+02
2.868500000001716899e+02
2.861499999999850274e+02
2.195750000000273872e+02
2.868749999995756639e+02
1.530000000000697469e+02
2.868500000001716899e+02
2.202750000002140496e+02
4.857999999998696694e+02
5.530750000000139153e+02
5.530249999994296104e+02
4.200000000000869704e+02
1.530250000003618993e+02
2.195750000000273872e+02
2.202750000002140496e+02
2.203499999993141500e+02
2.202750000002140496e+02
2.195750000000273872e+02
2.861499999999850274e+02
2.195750000000273872e+02
2.202750000002140496e+02
2.202750000002140496e+02
3.534250000001293301e+02
8.572499999992544417e+01
2.861499999999850274e+02
2.195999999994313612e+02
1.530750000000580258e+02
2.195750000000273872e+02
2.861499999999850274e+02
2.195750000000273872e+02
2.203000000005062020e+02
2.195750000000273872e+02
3.533499999992528728e+02
1.530750000000580258e+02
4.192249999999120291e+02
4.199250000000986915e+02
3.534500000004214826e+02
3.533500000001410513e+02
2.196500000000156660e+02
1.530000000000697469e+02
2.195750000000273872e+02
1.530749999991698473e+02
2.195750000000273872e+02
1.530000000000697469e+02
2.195750000000273872e+02
2.202750000002140496e+02
2.195750000000273872e+02
1.530750000000580258e+02
1.523250000001752369e+02
1.530750000000580258e+02
2.868500000001716899e+02
2.860999999994007226e+02
4.865000000000563318e+02
9.523749999997833129e+02
1.152049999999960164e+03
1.351700000000732871e+03
3.534249999992411517e+02
2.202750000002140496e+02
2.868500000001716899e+02
9.516999999998887461e+02
2.868500000001716899e+02
2.868500000001716899e+02
1.530000000000697469e+02
2.861499999999850274e+02
2.195750000000273872e+02
2.202749999993258712e+02
2.868500000001716899e+02
2.202750000002140496e+02
2.861750000002771799e+02
2.195750000000273872e+02
2.202999999996180236e+02
1.085449999999710144e+03
2.868500000001716899e+02
1.530750000000580258e+02
5.530000000000256932e+02
1.530750000000580258e+02
1.530000000000697469e+02
8.579999999991372306e+01
1.530000000000697469e+02
1.530750000000580258e+02
1.530250000003618993e+02
1.530749999991698473e+02
1.523000000007712629e+02
1.530000000000697469e+02
1.530749999991698473e+02
1.530000000000697469e+02
2.203000000005062020e+02
1.530750000000580258e+02
1.530000000000697469e+02
1.530750000000580258e+02
2.195750000000273872e+02
1.529999999991815685e+02
1.530750000000580258e+02
2.867750000001834110e+02
1.530750000000580258e+02
1.530000000000697469e+02
1.530750000000580258e+02
8.572499999992544417e+01
1.530750000000580258e+02
1.530250000003618993e+02
1.530750000000580258e+02
1.529999999991815685e+02
8.580000000080190148e+01
2.202749999993258712e+02
1.530000000000697469e+02
1.530750000000580258e+02
1.530000000000697469e+02
2.868500000001716899e+02
1.530000000000697469e+02
8.579999999991372306e+01
8.579999999991372306e+01
2.202750000002140496e+02
1.530000000000697469e+02
2.195750000000273872e+02
1.530750000000580258e+02
1.530249999994737209e+02
1.530750000000580258e+02
2.202750000002140496e+02
1.530249999994737209e+02
2.195750000000273872e+02
8.580000000080190148e+01
8.579999999991372306e+01
1.530000000000697469e+02
1.530750000000580258e+02
2.202749999993258712e+02
1.530000000000697469e+02
2.195750000000273872e+02
1.530750000000580258e+02
1.530000000000697469e+02
1.530000000000697469e+02
1.530750000000580258e+02
8.579999999991372306e+01
8.572499999992544417e+01
1.530750000000580258e+02
1.530000000000697469e+02
1.530750000000580258e+02
8.572499999992544417e+01
2.195750000000273872e+02
1.530750000000580258e+02
2.195999999994313612e+02
2.861499999999850274e+02
1.530000000000697469e+02
1.530750000000580258e+02
1.530000000000697469e+02
1.530250000003618993e+02
2.196500000000156660e+02
8.572499999992544417e+01
1.530750000000580258e+02
1.530000000000697469e+02
8.579999999991372306e+01
1.530000000000697469e+02
1.530750000000580258e+02
8.572499999992544417e+01
1.530750000000580258e+02
1.530000000000697469e+02
8.579999999991372306e+01
1.530000000000697469e+02
1.530750000000580258e+02
1.530000000000697469e+02
1.530749999991698473e+02
1.530250000003618993e+02
1.530000000000697469e+02
1.530750000000580258e+02
3.533500000001410513e+02
1.530750000000580258e+02
1.530000000000697469e+02
3.534249999992411517e+02
4.199250000000986915e+02
3.533500000001410513e+02
1.530750000000580258e+02
2.203000000005062020e+02
1.530000000000697469e+02
1.530749999991698473e+02
1.530250000003618993e+02
2.868500000001716899e+02
2.202750000002140496e+02
2.868499999992835114e+02
3.527249999999426677e+02
2.202750000002140496e+02
1.530000000000697469e+02
2.868500000001716899e+02
2.202750000002140496e+02
2.202749999993258712e+02
2.868500000001716899e+02
1.530000000000697469e+02
2.203500000002023285e+02
1.530250000003618993e+02
1.529999999991815685e+02
5.530750000000139153e+02
2.868750000004638423e+02
3.526499999999543888e+02
1.530750000000580258e+02
2.202750000002140496e+02
1.530000000000697469e+02
2.203499999993141500e+02
2.195750000000273872e+02
2.195750000000273872e+02
1.530000000000697469e+02
1.530750000000580258e+02
2.196000000003195396e+02
2.195750000000273872e+02
3.533500000001410513e+02
1.530750000000580258e+02
1.529999999991815685e+02
2.202750000002140496e+02
2.195750000000273872e+02
2.203500000002023285e+02
1.530000000000697469e+02
1.530000000000697469e+02
2.203500000002023285e+02
1.530000000000697469e+02
2.195999999994313612e+02
1.530750000000580258e+02
2.202750000002140496e+02
2.867999999995873850e+02
1.530750000000580258e+02
8.579999999991372306e+01
2.202750000002140496e+02
2.195750000000273872e+02
1.530000000000697469e+02
1.530750000000580258e+02
1.530000000000697469e+02
2.202750000002140496e+02
1.530750000000580258e+02
1.529999999991815685e+02
2.202750000002140496e+02
1.530750000000580258e+02
1.530000000000697469e+02
2.861499999999850274e+02
1.530000000000697469e+02
1.530750000000580258e+02
1.530250000003618993e+02
1.530749999991698473e+02
2.867750000001834110e+02
1.530750000000580258e+02
1.530000000000697469e+02
2.861750000002771799e+02
3.527249999999426677e+02
8.572499999992544417e+01
1.530750000000580258e+02
1.530000000000697469e+02
1.530750000000580258e+02
1.530000000000697469e+02
2.868500000001716899e+02
2.195749999991392087e+02
2.202750000002140496e+02
2.203000000005062020e+02
1.530750000000580258e+02
1.530000000000697469e+02
1.529999999991815685e+02
1.530750000000580258e+02
1.530000000000697469e+02
2.202750000002140496e+02
1.530750000000580258e+02
1.530000000000697469e+02
2.868500000001716899e+02
1.530000000000697469e+02
2.196500000000156660e+02
8.572499999992544417e+01
1.530750000000580258e+02
1.530000000000697469e+02
1.530249999994737209e+02
8.579999999991372306e+01
1.530750000000580258e+02
1.530000000000697469e+02
1.530250000003618993e+02
1.530750000000580258e+02
1.530000000000697469e+02
1.530749999991698473e+02
2.202750000002140496e+02
2.202750000002140496e+02
2.868500000001716899e+02
1.530000000000697469e+02
1.530750000000580258e+02
1.530000000000697469e+02
1.530000000000697469e+02
8.579999999991372306e+01
1.530750000000580258e+02
1.529999999991815685e+02
1.530000000000697469e+02
1.530750000000580258e+02
8.579999999991372306e+01
2.195750000000273872e+02
1.530000000000697469e+02
1.530250000003618993e+02
8.579999999991372306e+01
1.530750000000580258e+02
1.530000000000697469e+02
2.195750000000273872e+02
1.530750000000580258e+02
1.530000000000697469e+02
8.857999999998255589e+02
1.037379999999998836e+04
4.346650000000451655e+03
3.880749999999544343e+03
3.681099999999659758e+03
3.747600000000516957e+03
3.481449999999775173e+03
1.718090000000049986e+04
4.745974999999624742e+03
9.356825000000235377e+03
2.212317499999994106e+04
2.083799999999414013e+03
5.810800000000782347e+03
3.281799999999890133e+03
2.616274999999390729e+03
2.549675000000028831e+03
5.530000000000256932e+02
2.483125000000363343e+03
6.862249999999291958e+02
2.867750000001834110e+02
1.530750000000580258e+02
8.579999999991372306e+01
2.860749999999967486e+02
2.195750000000273872e+02
1.530750000000580258e+02
1.530000000000697469e+02
1.285224999999279362e+03
1.152025000000556020e+03
2.749350000000205910e+03
6.195749999999833335e+02
1.152049999999960164e+03
2.868499999992835114e+02
5.530750000000139153e+02
6.096349999999973079e+03
1.418275000000690397e+03
2.283474999999590636e+03
9.041299999999808279e+03
6.077000000000331966e+03
5.544650000000039654e+03
2.549675000000028831e+03
5.429424999999987449e+03
1.263522500000036052e+04
6.343224999999286410e+03
3.281799999999890133e+03
1.443425000000075852e+04
2.749349999999317788e+03
1.430122500000052787e+04
1.591489999999939937e+04
8.858500000004098638e+02
5.677724999999966712e+03
6.077025000000624459e+03
1.143800000000006003e+04
5.012175000000062937e+03
2.150299999999383090e+03
1.817575000000459795e+03
4.213574999999636020e+03
1.197037499999975626e+04
6.361175000000329419e+03
3.681124999999951797e+03
5.611124999999717147e+03
6.228800000000589534e+03
3.614574999999398187e+03
3.348300000000747787e+03
3.681124999999951797e+03
5.012175000000062937e+03
2.150299999999383090e+03
3.747675000000505406e+03
1.484875000000052069e+03
4.479724999999490137e+03
8.857999999998255589e+02
2.083800000000302134e+03
1.950725000000375076e+03
2.150299999999383090e+03
3.215224999999932606e+03
4.479800000000366708e+03
6.960900000000158798e+03
4.146924999999690044e+03
3.747675000000505406e+03
3.481474999999179090e+03
5.078725000000617001e+03
8.025049999999644569e+03
3.681124999999951797e+03
6.210075000000259024e+03
2.949075000000078944e+03
2.549700000000321324e+03
1.511769999999934589e+04
7.294350000000448745e+03
5.078750000000020918e+03
1.530017500000013752e+04
1.817549999999279407e+03
1.551375000000021373e+03
1.110517499999996653e+04
1.950724999999486954e+03
1.817599999999863712e+03
1.579910000000062064e+04
7.226324999999534157e+03
1.884550000000029104e+04
5.744274999999632200e+03
4.546300000000335785e+03
1.403427500000020700e+04
3.747599999999628835e+03
2.345564999999982683e+04
8.158125000000460204e+03
5.677799999999954707e+03
2.283475000000478758e+03
3.481449999999775173e+03
2.216875000000229193e+03
3.681099999999659758e+03
1.484825000000355885e+03
1.817599999999863712e+03
1.631502499999992688e+04
1.633224999999960346e+04
4.879025000000147884e+03
5.943925000000404907e+03
1.551424999999717556e+03
3.533500000001410513e+02
1.684499999999644615e+03
8.192500000001600711e+02
6.862249999999291958e+02
1.484774999999771808e+03
1.816875000000273076e+03
6.861499999999409738e+02
4.857999999998696694e+02
4.865250000003484843e+02
2.195750000000273872e+02
2.868749999995756639e+02
1.530750000000580258e+02
3.533500000001410513e+02
2.868500000001716899e+02
5.530750000000139153e+02
9.524000000000753516e+02
2.195750000000273872e+02
2.868500000001716899e+02
2.867749999992952326e+02
2.195750000000273872e+02
1.530750000000580258e+02
2.202750000002140496e+02
2.195750000000273872e+02
1.530750000000580258e+02
3.766950000000157615e+03
5.429474999999683860e+03
1.063922500000025138e+04
1.877822500000014770e+04
1.819717500000006476e+04
4.612849999999113606e+03
2.882475000001605167e+03
1.010679999999908250e+04
4.679449999999363172e+03
1.584912500000079672e+04
6.029149999999816828e+03
7.893275000000699038e+03
1.443360000000026776e+04
2.004269999999941501e+04
3.414924999999513602e+03
1.451802500000098917e+04
2.150349999999079500e+03
1.310322500000005130e+04
6.228075000000998443e+03
3.148649999999975080e+03
1.283697499999902902e+04
4.146999999999678948e+03
1.530000000009579253e+02
2.202750000002140496e+02
8.579999999902554464e+01
8.580000000080190148e+01
8.575000000021759661e+01
2.195749999991392087e+02
1.530750000000580258e+02
1.522999999998830845e+02
8.580000000080190148e+01
1.529999999991815685e+02
1.530750000000580258e+02
1.530000000009579253e+02
1.530749999982816689e+02
1.530000000009579253e+02
1.529999999991815685e+02
2.861500000008732059e+02
8.579999999902554464e+01
1.530000000009579253e+02
1.530750000000580258e+02
1.529999999991815685e+02
1.530750000000580258e+02
8.572499999992544417e+01
1.530750000000580258e+02
2.202750000002140496e+02
1.530249999994737209e+02
1.530750000000580258e+02
8.572500000170180101e+01
2.203499999993141500e+02
1.522999999998830845e+02
1.529999999991815685e+02
1.530750000000580258e+02
1.530000000009579253e+02
8.579999999902554464e+01
8.580000000080190148e+01
1.530249999994737209e+02
1.530000000009579253e+02
1.530750000000580258e+02
1.529999999991815685e+02
1.530750000000580258e+02
1.530000000009579253e+02
2.868499999983953330e+02
[truncated: 570,468 more rows]
