# Supplementary material for: Smart event-triggered MINFLUX microscopy to catch and follow rare events
Source: Nat Commun. 2026 May 21;17:4558. doi: 10.1038/s41467-026-73176-z (PMC13195108; doi:10.1038/s41467-026-73176-z)
Supplement: Supplementary file 14 — Source Data [file 41467_2026_73176_MOESM14_ESM.zip › sourcedata/SourceData-SupplementaryFigure7a-efo.csv]

1.267934601267934767e+02
1.067734401067734638e+02
1.001001001001001072e+02
1.067734401067734638e+02
1.134467801134467919e+02
1.067734401067734638e+02
1.067734401067734638e+02
1.267934601267934767e+02
1.001001001001001072e+02
1.067734401067734638e+02
1.201201201201201343e+02
1.067734401067734638e+02
1.267934601267934767e+02
1.501501501501501821e+02
1.401401401401401756e+02
1.267934601267934767e+02
1.134467801134467919e+02
1.267934601267934767e+02
1.134467801134467919e+02
1.001001001001001072e+02
1.267934601267934767e+02
1.067734401067734638e+02
1.267934601267934767e+02
1.067734401067734638e+02
1.201201201201201343e+02
1.001001001001001072e+02
1.067734401067734638e+02
1.067734401067734638e+02
1.134467801134467919e+02
1.134467801134467919e+02
1.201201201201201343e+02
1.201201201201201343e+02
1.201201201201201343e+02
1.067734401067734638e+02
1.067734401067734638e+02
1.201201201201201343e+02
1.201201201201201343e+02
1.267934601267934767e+02
1.267934601267934767e+02
1.001001001001001072e+02
1.001001001001001072e+02
1.134467801134467919e+02
1.201201201201201343e+02
1.067734401067734638e+02
1.134467801134467919e+02
1.134467801134467919e+02
1.067734401067734638e+02
1.134467801134467919e+02
1.267934601267934767e+02
1.001001001001001072e+02
1.067734401067734638e+02
1.201201201201201343e+02
1.134467801134467919e+02
1.267934601267934767e+02
1.134467801134467919e+02
1.067734401067734638e+02
1.067734401067734638e+02
1.134467801134467919e+02
1.067734401067734638e+02
1.201201201201201343e+02
1.001001001001001072e+02
1.067734401067734638e+02
1.134467801134467919e+02
1.001001001001001072e+02
1.001001001001001072e+02
1.001001001001001072e+02
1.067734401067734638e+02
1.134467801134467919e+02
1.001001001001001072e+02
1.001001001001001072e+02
1.134467801134467919e+02
1.067734401067734638e+02
1.134467801134467919e+02
1.134467801134467919e+02
1.201201201201201343e+02
1.067734401067734638e+02
1.201201201201201343e+02
1.134467801134467919e+02
1.134467801134467919e+02
1.468134801468135038e+02
1.334668001334668190e+02
1.134467801134467919e+02
1.067734401067734638e+02
1.601601601601601885e+02
1.468134801468135038e+02
1.501501501501501821e+02
1.134467801134467919e+02
1.267934601267934767e+02
1.401401401401401756e+02
1.501501501501501821e+02
1.201201201201201343e+02
1.267934601267934767e+02
1.267934601267934767e+02
1.001001001001001072e+02
1.134467801134467919e+02
1.334668001334668190e+02
1.134467801134467919e+02
1.201201201201201343e+02
1.134467801134467919e+02
1.401401401401401756e+02
1.701701701701701950e+02
1.134467801134467919e+02
1.134467801134467919e+02
1.001001001001001072e+02
1.134467801134467919e+02
1.201201201201201343e+02
1.067734401067734638e+02
1.067734401067734638e+02
1.067734401067734638e+02
1.134467801134467919e+02
1.201201201201201343e+02
1.267934601267934767e+02
1.067734401067734638e+02
1.201201201201201343e+02
1.201201201201201343e+02
1.134467801134467919e+02
1.001001001001001072e+02
1.067734401067734638e+02
1.067734401067734638e+02
1.067734401067734638e+02
1.201201201201201343e+02
1.067734401067734638e+02
1.001001001001001072e+02
1.001001001001001072e+02
1.067734401067734638e+02
1.134467801134467919e+02
1.134467801134467919e+02
1.267934601267934767e+02
1.134467801134467919e+02
1.201201201201201343e+02
1.501501501501501821e+02
1.134467801134467919e+02
1.601601601601601885e+02
1.334668001334668190e+02
1.067734401067734638e+02
2.102102102102102492e+02
1.267934601267934767e+02
1.401401401401401756e+02
1.201201201201201343e+02
1.801801801801802014e+02
1.267934601267934767e+02
1.067734401067734638e+02
1.267934601267934767e+02
1.134467801134467919e+02
1.401401401401401756e+02
1.401401401401401756e+02
1.601601601601601885e+02
1.701701701701701950e+02
1.134467801134467919e+02
1.134467801134467919e+02
2.402402402402402686e+02
1.501501501501501821e+02
1.601601601601601885e+02
1.501501501501501821e+02
1.134467801134467919e+02
1.201201201201201343e+02
1.267934601267934767e+02
1.267934601267934767e+02
1.601601601601601885e+02
2.102102102102102492e+02
1.701701701701701950e+02
1.334668001334668190e+02
1.701701701701701950e+02
1.267934601267934767e+02
1.901901901901902079e+02
1.067734401067734638e+02
1.134467801134467919e+02
1.267934601267934767e+02
2.202202202202202557e+02
1.067734401067734638e+02
1.501501501501501821e+02
1.468134801468135038e+02
1.334668001334668190e+02
1.501501501501501821e+02
1.067734401067734638e+02
1.501501501501501821e+02
1.267934601267934767e+02
1.401401401401401756e+02
1.001001001001001072e+02
1.401401401401401756e+02
1.201201201201201343e+02
1.134467801134467919e+02
1.067734401067734638e+02
1.201201201201201343e+02
1.134467801134467919e+02
1.134467801134467919e+02
1.134467801134467919e+02
1.201201201201201343e+02
1.067734401067734638e+02
1.134467801134467919e+02
1.001001001001001072e+02
1.201201201201201343e+02
1.134467801134467919e+02
1.134467801134467919e+02
1.134467801134467919e+02
1.001001001001001072e+02
1.201201201201201343e+02
1.134467801134467919e+02
1.134467801134467919e+02
1.134467801134467919e+02
1.001001001001001072e+02
1.067734401067734638e+02
1.201201201201201343e+02
1.267934601267934767e+02
1.001001001001001072e+02
1.067734401067734638e+02
1.267934601267934767e+02
1.201201201201201343e+02
1.801801801801802014e+02
1.401401401401401756e+02
1.334668001334668190e+02
1.501501501501501821e+02
1.468134801468135038e+02
1.468134801468135038e+02
2.402402402402402686e+02
1.901901901901902079e+02
3.003003003003003641e+02
1.735068401735068448e+02
2.002002002002002143e+02
3.203203203203203770e+02
1.701701701701701950e+02
2.602602602602602815e+02
3.003003003003003641e+02
2.202202202202202557e+02
1.801801801801802014e+02
2.502502502502502750e+02
2.202202202202202557e+02
3.003003003003003641e+02
2.402402402402402686e+02
3.703703703703703809e+02
2.102102102102102492e+02
2.502502502502502750e+02
3.003003003003003641e+02
1.801801801801802014e+02
3.403403403403403900e+02
2.602602602602602815e+02
2.402402402402402686e+02
4.004004004004004287e+02
2.202202202202202557e+02
3.403403403403403900e+02
2.502502502502502750e+02
4.404404404404405113e+02
2.402402402402402686e+02
3.603603603603604029e+02
2.402402402402402686e+02
2.302302302302302621e+02
1.701701701701701950e+02
1.601601601601601885e+02
1.267934601267934767e+02
1.601601601601601885e+02
2.402402402402402686e+02
2.202202202202202557e+02
1.201201201201201343e+02
1.601601601601601885e+02
1.701701701701701950e+02
2.302302302302302621e+02
1.901901901901902079e+02
2.602602602602602815e+02
2.002002002002002143e+02
3.003003003003003641e+02
1.901901901901902079e+02
2.302302302302302621e+02
2.202202202202202557e+02
4.004004004004004287e+02
1.801801801801802014e+02
3.203203203203203770e+02
1.334668001334668190e+02
2.002002002002002143e+02
1.801801801801802014e+02
1.901901901901902079e+02
2.402402402402402686e+02
1.267934601267934767e+02
1.267934601267934767e+02
1.267934601267934767e+02
1.334668001334668190e+02
1.067734401067734638e+02
1.134467801134467919e+02
1.134467801134467919e+02
1.067734401067734638e+02
1.201201201201201343e+02
1.001001001001001072e+02
1.134467801134467919e+02
1.201201201201201343e+02
1.201201201201201343e+02
1.334668001334668190e+02
1.134467801134467919e+02
1.001001001001001072e+02
1.067734401067734638e+02
1.001001001001001072e+02
1.001001001001001072e+02
1.201201201201201343e+02
1.067734401067734638e+02
1.134467801134467919e+02
1.201201201201201343e+02
1.001001001001001072e+02
1.001001001001001072e+02
1.267934601267934767e+02
1.134467801134467919e+02
1.067734401067734638e+02
1.001001001001001072e+02
1.201201201201201343e+02
1.201201201201201343e+02
1.801801801801802014e+02
1.334668001334668190e+02
1.334668001334668190e+02
1.401401401401401756e+02
1.601601601601601885e+02
1.534868201534868319e+02
1.267934601267934767e+02
1.701701701701701950e+02
1.267934601267934767e+02
1.601601601601601885e+02
1.534868201534868319e+02
1.501501501501501821e+02
1.401401401401401756e+02
1.201201201201201343e+02
1.601601601601601885e+02
1.601601601601601885e+02
1.334668001334668190e+02
1.701701701701701950e+02
2.102102102102102492e+02
1.267934601267934767e+02
1.801801801801802014e+02
2.202202202202202557e+02
2.302302302302302621e+02
2.002002002002002143e+02
1.901901901901902079e+02
1.801801801801802014e+02
1.267934601267934767e+02
2.002002002002002143e+02
2.402402402402402686e+02
1.801801801801802014e+02
1.701701701701701950e+02
2.802802802802803512e+02
2.902902902902903293e+02
3.203203203203203770e+02
3.203203203203203770e+02
3.403403403403403900e+02
1.534868201534868319e+02
2.402402402402402686e+02
2.002002002002002143e+02
1.134467801134467919e+02
1.401401401401401756e+02
1.468134801468135038e+02
1.134467801134467919e+02
1.267934601267934767e+02
1.267934601267934767e+02
1.267934601267934767e+02
1.201201201201201343e+02
1.267934601267934767e+02
1.668335001668335167e+02
1.134467801134467919e+02
1.267934601267934767e+02
1.801801801801802014e+02
3.403403403403403900e+02
2.202202202202202557e+02
2.802802802802803512e+02
2.902902902902903293e+02
1.701701701701701950e+02
2.302302302302302621e+02
2.402402402402402686e+02
2.068735402068735425e+02
1.901901901901902079e+02
3.803803803803804158e+02
3.403403403403403900e+02
1.701701701701701950e+02
2.102102102102102492e+02
4.604604604604605242e+02
2.102102102102102492e+02
2.802802802802803512e+02
4.004004004004004287e+02
3.603603603603604029e+02
3.003003003003003641e+02
4.804804804804805372e+02
1.901901901901902079e+02
5.005005005005005501e+02
2.102102102102102492e+02
4.004004004004004287e+02
1.267934601267934767e+02
3.203203203203203770e+02
2.202202202202202557e+02
2.902902902902903293e+02
1.801801801801802014e+02
3.203203203203203770e+02
2.902902902902903293e+02
2.502502502502502750e+02
1.901901901901902079e+02
3.603603603603604029e+02
2.802802802802803512e+02
2.402402402402402686e+02
1.701701701701701950e+02
1.901901901901902079e+02
5.005005005005005501e+02
5.005005005005005501e+02
2.068735402068735425e+02
3.303303303303303551e+02
3.203203203203203770e+02
2.602602602602602815e+02
4.204204204204204984e+02
3.403403403403403900e+02
1.601601601601601885e+02
2.402402402402402686e+02
3.203203203203203770e+02
1.901901901901902079e+02
3.603603603603604029e+02
3.603603603603604029e+02
2.402402402402402686e+02
1.801801801801802014e+02
2.502502502502502750e+02
1.801801801801802014e+02
2.802802802802803512e+02
1.601601601601601885e+02
1.601601601601601885e+02
3.203203203203203770e+02
3.203203203203203770e+02
2.002002002002002143e+02
1.801801801801802014e+02
1.334668001334668190e+02
1.701701701701701950e+02
1.267934601267934767e+02
1.801801801801802014e+02
1.067734401067734638e+02
1.267934601267934767e+02
1.201201201201201343e+02
1.501501501501501821e+02
1.501501501501501821e+02
1.201201201201201343e+02
1.134467801134467919e+02
1.334668001334668190e+02
1.001001001001001072e+02
1.067734401067734638e+02
1.067734401067734638e+02
1.067734401067734638e+02
1.134467801134467919e+02
1.267934601267934767e+02
1.067734401067734638e+02
1.001001001001001072e+02
1.901901901901902079e+02
2.202202202202202557e+02
1.901901901901902079e+02
1.501501501501501821e+02
1.001001001001001072e+02
1.067734401067734638e+02
1.067734401067734638e+02
1.267934601267934767e+02
1.267934601267934767e+02
1.067734401067734638e+02
1.134467801134467919e+02
1.267934601267934767e+02
1.001001001001001072e+02
1.067734401067734638e+02
1.067734401067734638e+02
1.134467801134467919e+02
1.001001001001001072e+02
1.134467801134467919e+02
1.501501501501501821e+02
1.134467801134467919e+02
1.267934601267934767e+02
1.134467801134467919e+02
1.334668001334668190e+02
1.267934601267934767e+02
1.801801801801802014e+02
1.267934601267934767e+02
1.201201201201201343e+02
1.801801801801802014e+02
1.501501501501501821e+02
1.501501501501501821e+02
1.334668001334668190e+02
1.601601601601601885e+02
1.201201201201201343e+02
1.701701701701701950e+02
1.134467801134467919e+02
1.067734401067734638e+02
1.401401401401401756e+02
1.134467801134467919e+02
1.868535201868535296e+02
1.201201201201201343e+02
1.067734401067734638e+02
1.067734401067734638e+02
1.501501501501501821e+02
1.901901901901902079e+02
1.134467801134467919e+02
2.102102102102102492e+02
1.601601601601601885e+02
1.468134801468135038e+02
1.501501501501501821e+02
1.334668001334668190e+02
1.001001001001001072e+02
1.334668001334668190e+02
1.701701701701701950e+02
1.534868201534868319e+02
1.601601601601601885e+02
1.501501501501501821e+02
1.501501501501501821e+02
1.468134801468135038e+02
1.201201201201201343e+02
1.001001001001001072e+02
2.102102102102102492e+02
1.067734401067734638e+02
1.134467801134467919e+02
1.534868201534868319e+02
1.334668001334668190e+02
1.001001001001001072e+02
1.201201201201201343e+02
1.201201201201201343e+02
1.534868201534868319e+02
1.201201201201201343e+02
1.001001001001001072e+02
1.067734401067734638e+02
1.001001001001001072e+02
1.201201201201201343e+02
1.067734401067734638e+02
1.601601601601601885e+02
1.334668001334668190e+02
1.401401401401401756e+02
1.134467801134467919e+02
1.501501501501501821e+02
1.901901901901902079e+02
1.801801801801802014e+02
1.868535201868535296e+02
1.801801801801802014e+02
4.604604604604605242e+02
1.901901901901902079e+02
1.601601601601601885e+02
1.334668001334668190e+02
3.003003003003003641e+02
2.402402402402402686e+02
1.735068401735068448e+02
3.403403403403403900e+02
4.804804804804805372e+02
3.103103103103103422e+02
3.203203203203203770e+02
2.402402402402402686e+02
2.302302302302302621e+02
2.402402402402402686e+02
2.802802802802803512e+02
4.204204204204204984e+02
4.004004004004004287e+02
2.402402402402402686e+02
4.004004004004004287e+02
3.103103103103103422e+02
3.403403403403403900e+02
2.102102102102102492e+02
3.003003003003003641e+02
3.403403403403403900e+02
3.603603603603604029e+02
2.902902902902903293e+02
2.702702702702703164e+02
4.404404404404405113e+02
2.502502502502502750e+02
2.102102102102102492e+02
3.603603603603604029e+02
2.302302302302302621e+02
5.205205205205205630e+02
2.268935602268935838e+02
3.203203203203203770e+02
4.404404404404405113e+02
4.004004004004004287e+02
3.903903903903903938e+02
3.103103103103103422e+02
4.004004004004004287e+02
2.202202202202202557e+02
2.302302302302302621e+02
1.801801801801802014e+02
2.902902902902903293e+02
3.003003003003003641e+02
2.502502502502502750e+02
3.403403403403403900e+02
5.605605605605607025e+02
3.803803803803804158e+02
4.004004004004004287e+02
3.403403403403403900e+02
1.701701701701701950e+02
1.701701701701701950e+02
2.202202202202202557e+02
3.203203203203203770e+02
5.805805805805806585e+02
6.606606606606607102e+02
7.007007007007007360e+02
6.606606606606607102e+02
9.409409409409411182e+02
7.807807807807807876e+02
9.409409409409411182e+02
5.805805805805806585e+02
3.003003003003003641e+02
7.007007007007007360e+02
6.806806806806807799e+02
8.408408408408409969e+02
5.105105105105105849e+02
7.807807807807807876e+02
5.405405405405406327e+02
3.003003003003003641e+02
6.806806806806807799e+02
6.606606606606607102e+02
4.004004004004004287e+02
7.407407407407407618e+02
5.605605605605607025e+02
6.806806806806807799e+02
1.601601601601601885e+02
1.801801801801802014e+02
1.901901901901902079e+02
3.603603603603604029e+02
1.601601601601601885e+02
2.902902902902903293e+02
3.003003003003003641e+02
3.203203203203203770e+02
2.402402402402402686e+02
2.002002002002002143e+02
1.701701701701701950e+02
2.002002002002002143e+02
2.202202202202202557e+02
1.801801801801802014e+02
2.102102102102102492e+02
3.203203203203203770e+02
2.602602602602602815e+02
2.302302302302302621e+02
2.002002002002002143e+02
3.803803803803804158e+02
2.202202202202202557e+02
2.102102102102102492e+02
1.901901901901902079e+02
2.202202202202202557e+02
1.601601601601601885e+02
1.468134801468135038e+02
1.601601601601601885e+02
1.334668001334668190e+02
3.003003003003003641e+02
1.401401401401401756e+02
1.468134801468135038e+02
1.935268601935268862e+02
2.202202202202202557e+02
1.501501501501501821e+02
1.534868201534868319e+02
2.102102102102102492e+02
1.801801801801802014e+02
1.901901901901902079e+02
2.002002002002002143e+02
2.502502502502502750e+02
1.801801801801802014e+02
3.203203203203203770e+02
1.901901901901902079e+02
1.401401401401401756e+02
1.801801801801802014e+02
2.102102102102102492e+02
2.202202202202202557e+02
2.302302302302302621e+02
1.701701701701701950e+02
3.403403403403403900e+02
1.901901901901902079e+02
1.801801801801802014e+02
1.468134801468135038e+02
3.803803803803804158e+02
2.202202202202202557e+02
2.402402402402402686e+02
1.735068401735068448e+02
2.002002002002002143e+02
2.402402402402402686e+02
2.302302302302302621e+02
2.002002002002002143e+02
4.004004004004004287e+02
3.003003003003003641e+02
2.002002002002002143e+02
2.102102102102102492e+02
1.901901901901902079e+02
1.801801801801802014e+02
2.402402402402402686e+02
1.501501501501501821e+02
1.534868201534868319e+02
3.403403403403403900e+02
2.302302302302302621e+02
2.002002002002002143e+02
1.935268601935268862e+02
2.002002002002002143e+02
1.801801801801802014e+02
3.403403403403403900e+02
2.102102102102102492e+02
3.603603603603604029e+02
2.502502502502502750e+02
2.402402402402402686e+02
2.302302302302302621e+02
4.404404404404405113e+02
2.102102102102102492e+02
2.002002002002002143e+02
2.102102102102102492e+02
2.902902902902903293e+02
2.102102102102102492e+02
2.202202202202202557e+02
2.102102102102102492e+02
2.302302302302302621e+02
1.501501501501501821e+02
2.002002002002002143e+02
2.302302302302302621e+02
2.102102102102102492e+02
3.203203203203203770e+02
1.701701701701701950e+02
3.003003003003003641e+02
3.003003003003003641e+02
3.603603603603604029e+02
1.901901901901902079e+02
1.668335001668335167e+02
1.901901901901902079e+02
1.901901901901902079e+02
1.801801801801802014e+02
3.203203203203203770e+02
2.402402402402402686e+02
1.901901901901902079e+02
3.803803803803804158e+02
2.302302302302302621e+02
1.801801801801802014e+02
4.004004004004004287e+02
3.803803803803804158e+02
1.701701701701701950e+02
1.401401401401401756e+02
1.501501501501501821e+02
2.102102102102102492e+02
3.203203203203203770e+02
3.003003003003003641e+02
2.702702702702703164e+02
1.601601601601601885e+02
1.601601601601601885e+02
1.901901901901902079e+02
1.801801801801802014e+02
1.901901901901902079e+02
2.602602602602602815e+02
3.603603603603604029e+02
2.402402402402402686e+02
1.801801801801802014e+02
2.002002002002002143e+02
1.501501501501501821e+02
1.901901901901902079e+02
3.003003003003003641e+02
1.501501501501501821e+02
4.404404404404405113e+02
1.801801801801802014e+02
2.002002002002002143e+02
2.302302302302302621e+02
1.901901901901902079e+02
2.302302302302302621e+02
2.602602602602602815e+02
1.701701701701701950e+02
2.502502502502502750e+02
2.302302302302302621e+02
1.601601601601601885e+02
1.868535201868535296e+02
1.601601601601601885e+02
1.534868201534868319e+02
1.601601601601601885e+02
2.102102102102102492e+02
2.402402402402402686e+02
1.801801801801802014e+02
1.735068401735068448e+02
2.002002002002002143e+02
1.601601601601601885e+02
1.401401401401401756e+02
2.002002002002002143e+02
1.801801801801802014e+02
4.004004004004004287e+02
1.001001001001001072e+02
3.403403403403403900e+02
1.601601601601601885e+02
1.501501501501501821e+02
1.701701701701701950e+02
1.201201201201201343e+02
1.267934601267934767e+02
2.002002002002002143e+02
1.267934601267934767e+02
1.601601601601601885e+02
3.403403403403403900e+02
2.002002002002002143e+02
1.701701701701701950e+02
2.402402402402402686e+02
1.501501501501501821e+02
1.901901901901902079e+02
1.801801801801802014e+02
2.202202202202202557e+02
1.935268601935268862e+02
2.602602602602602815e+02
3.003003003003003641e+02
1.801801801801802014e+02
2.002002002002002143e+02
2.102102102102102492e+02
2.202202202202202557e+02
2.402402402402402686e+02
1.701701701701701950e+02
1.901901901901902079e+02
2.802802802802803512e+02
2.502502502502502750e+02
2.502502502502502750e+02
1.801801801801802014e+02
2.402402402402402686e+02
2.302302302302302621e+02
3.003003003003003641e+02
2.302302302302302621e+02
1.868535201868535296e+02
3.603603603603604029e+02
1.901901901901902079e+02
3.003003003003003641e+02
3.003003003003003641e+02
1.901901901901902079e+02
2.002002002002002143e+02
1.901901901901902079e+02
1.701701701701701950e+02
2.802802802802803512e+02
1.801801801801802014e+02
1.801801801801802014e+02
2.002002002002002143e+02
4.004004004004004287e+02
2.702702702702703164e+02
3.703703703703703809e+02
4.004004004004004287e+02
4.404404404404405113e+02
2.702702702702703164e+02
1.701701701701701950e+02
2.602602602602602815e+02
3.003003003003003641e+02
3.603603603603604029e+02
1.735068401735068448e+02
1.901901901901902079e+02
2.602602602602602815e+02
2.602602602602602815e+02
2.402402402402402686e+02
1.801801801801802014e+02
3.403403403403403900e+02
2.202202202202202557e+02
4.604604604604605242e+02
2.202202202202202557e+02
2.702702702702703164e+02
2.202202202202202557e+02
2.402402402402402686e+02
2.302302302302302621e+02
1.901901901901902079e+02
3.003003003003003641e+02
2.502502502502502750e+02
1.901901901901902079e+02
1.868535201868535296e+02
1.801801801801802014e+02
2.502502502502502750e+02
2.202202202202202557e+02
1.601601601601601885e+02
1.401401401401401756e+02
1.601601601601601885e+02
1.701701701701701950e+02
1.701701701701701950e+02
2.302302302302302621e+02
1.701701701701701950e+02
2.202202202202202557e+02
3.203203203203203770e+02
2.202202202202202557e+02
1.701701701701701950e+02
2.202202202202202557e+02
2.202202202202202557e+02
1.701701701701701950e+02
1.901901901901902079e+02
1.501501501501501821e+02
2.102102102102102492e+02
2.702702702702703164e+02
2.202202202202202557e+02
1.701701701701701950e+02
3.203203203203203770e+02
2.402402402402402686e+02
1.701701701701701950e+02
2.202202202202202557e+02
3.403403403403403900e+02
1.701701701701701950e+02
3.603603603603604029e+02
5.205205205205205630e+02
3.303303303303303551e+02
2.002002002002002143e+02
2.602602602602602815e+02
3.403403403403403900e+02
2.002002002002002143e+02
2.102102102102102492e+02
1.601601601601601885e+02
1.067734401067734638e+02
1.601601601601601885e+02
1.001001001001001072e+02
1.134467801134467919e+02
1.267934601267934767e+02
1.134467801134467919e+02
1.134467801134467919e+02
1.201201201201201343e+02
1.001001001001001072e+02
1.501501501501501821e+02
2.102102102102102492e+02
1.134467801134467919e+02
1.067734401067734638e+02
1.134467801134467919e+02
1.134467801134467919e+02
1.067734401067734638e+02
1.201201201201201343e+02
1.134467801134467919e+02
1.067734401067734638e+02
1.067734401067734638e+02
1.001001001001001072e+02
1.001001001001001072e+02
1.201201201201201343e+02
1.201201201201201343e+02
1.701701701701701950e+02
1.001001001001001072e+02
1.001001001001001072e+02
1.134467801134467919e+02
1.134467801134467919e+02
1.067734401067734638e+02
1.201201201201201343e+02
1.001001001001001072e+02
1.201201201201201343e+02
1.134467801134467919e+02
1.001001001001001072e+02
1.067734401067734638e+02
1.201201201201201343e+02
1.134467801134467919e+02
1.267934601267934767e+02
1.067734401067734638e+02
1.267934601267934767e+02
1.134467801134467919e+02
1.067734401067734638e+02
1.001001001001001072e+02
1.067734401067734638e+02
1.201201201201201343e+02
1.001001001001001072e+02
1.134467801134467919e+02
1.001001001001001072e+02
1.067734401067734638e+02
1.201201201201201343e+02
1.401401401401401756e+02
1.201201201201201343e+02
1.001001001001001072e+02
1.201201201201201343e+02
1.401401401401401756e+02
1.501501501501501821e+02
1.267934601267934767e+02
1.201201201201201343e+02
1.134467801134467919e+02
1.001001001001001072e+02
1.067734401067734638e+02
1.267934601267934767e+02
1.001001001001001072e+02
1.001001001001001072e+02
1.067734401067734638e+02
1.134467801134467919e+02
1.267934601267934767e+02
1.134467801134467919e+02
1.134467801134467919e+02
1.001001001001001072e+02
1.201201201201201343e+02
1.067734401067734638e+02
1.201201201201201343e+02
1.134467801134467919e+02
1.067734401067734638e+02
1.067734401067734638e+02
1.201201201201201343e+02
1.067734401067734638e+02
1.001001001001001072e+02
1.267934601267934767e+02
1.134467801134467919e+02
1.067734401067734638e+02
1.201201201201201343e+02
1.267934601267934767e+02
1.134467801134467919e+02
1.067734401067734638e+02
1.267934601267934767e+02
1.001001001001001072e+02
1.067734401067734638e+02
1.334668001334668190e+02
1.201201201201201343e+02
1.134467801134467919e+02
1.201201201201201343e+02
1.134467801134467919e+02
1.134467801134467919e+02
1.067734401067734638e+02
1.067734401067734638e+02
1.267934601267934767e+02
1.134467801134467919e+02
1.067734401067734638e+02
1.201201201201201343e+02
1.201201201201201343e+02
1.001001001001001072e+02
1.067734401067734638e+02
1.201201201201201343e+02
1.267934601267934767e+02
1.201201201201201343e+02
1.067734401067734638e+02
1.001001001001001072e+02
1.201201201201201343e+02
1.001001001001001072e+02
1.334668001334668190e+02
1.201201201201201343e+02
1.267934601267934767e+02
1.001001001001001072e+02
1.134467801134467919e+02
1.201201201201201343e+02
1.067734401067734638e+02
1.001001001001001072e+02
1.267934601267934767e+02
1.134467801134467919e+02
1.134467801134467919e+02
1.134467801134467919e+02
1.001001001001001072e+02
1.067734401067734638e+02
1.201201201201201343e+02
1.067734401067734638e+02
1.134467801134467919e+02
1.134467801134467919e+02
1.001001001001001072e+02
1.067734401067734638e+02
1.067734401067734638e+02
1.201201201201201343e+02
1.067734401067734638e+02
1.001001001001001072e+02
1.134467801134467919e+02
1.267934601267934767e+02
1.134467801134467919e+02
1.001001001001001072e+02
1.067734401067734638e+02
1.201201201201201343e+02
1.001001001001001072e+02
1.067734401067734638e+02
1.334668001334668190e+02
1.067734401067734638e+02
1.067734401067734638e+02
1.001001001001001072e+02
1.201201201201201343e+02
1.134467801134467919e+02
1.201201201201201343e+02
1.001001001001001072e+02
1.001001001001001072e+02
1.134467801134467919e+02
1.134467801134467919e+02
1.067734401067734638e+02
1.001001001001001072e+02
1.201201201201201343e+02
1.067734401067734638e+02
1.334668001334668190e+02
1.201201201201201343e+02
1.334668001334668190e+02
1.001001001001001072e+02
1.134467801134467919e+02
1.134467801134467919e+02
1.134467801134467919e+02
1.267934601267934767e+02
1.334668001334668190e+02
1.067734401067734638e+02
1.067734401067734638e+02
1.134467801134467919e+02
1.134467801134467919e+02
1.468134801468135038e+02
1.067734401067734638e+02
1.401401401401401756e+02
1.067734401067734638e+02
1.067734401067734638e+02
1.201201201201201343e+02
1.067734401067734638e+02
1.001001001001001072e+02
1.067734401067734638e+02
1.201201201201201343e+02
1.067734401067734638e+02
1.067734401067734638e+02
1.134467801134467919e+02
1.067734401067734638e+02
1.001001001001001072e+02
1.001001001001001072e+02
1.001001001001001072e+02
1.067734401067734638e+02
1.067734401067734638e+02
1.134467801134467919e+02
1.334668001334668190e+02
1.267934601267934767e+02
1.067734401067734638e+02
1.001001001001001072e+02
1.134467801134467919e+02
1.201201201201201343e+02
1.001001001001001072e+02
1.134467801134467919e+02
1.134467801134467919e+02
1.001001001001001072e+02
1.001001001001001072e+02
1.067734401067734638e+02
1.001001001001001072e+02
1.134467801134467919e+02
1.134467801134467919e+02
1.267934601267934767e+02
1.067734401067734638e+02
1.134467801134467919e+02
1.201201201201201343e+02
1.134467801134467919e+02
1.267934601267934767e+02
1.067734401067734638e+02
1.134467801134467919e+02
1.001001001001001072e+02
1.201201201201201343e+02
1.134467801134467919e+02
1.001001001001001072e+02
1.134467801134467919e+02
1.267934601267934767e+02
1.001001001001001072e+02
1.134467801134467919e+02
1.067734401067734638e+02
1.134467801134467919e+02
1.201201201201201343e+02
1.001001001001001072e+02
1.201201201201201343e+02
1.201201201201201343e+02
1.067734401067734638e+02
1.067734401067734638e+02
1.201201201201201343e+02
1.134467801134467919e+02
1.501501501501501821e+02
1.001001001001001072e+02
1.067734401067734638e+02
1.001001001001001072e+02
1.201201201201201343e+02
1.067734401067734638e+02
1.001001001001001072e+02
1.134467801134467919e+02
1.067734401067734638e+02
1.134467801134467919e+02
1.134467801134467919e+02
1.201201201201201343e+02
1.501501501501501821e+02
1.001001001001001072e+02
1.067734401067734638e+02
1.067734401067734638e+02
1.134467801134467919e+02
1.001001001001001072e+02
1.001001001001001072e+02
1.067734401067734638e+02
1.067734401067734638e+02
1.134467801134467919e+02
1.067734401067734638e+02
1.001001001001001072e+02
1.134467801134467919e+02
1.501501501501501821e+02
1.067734401067734638e+02
1.201201201201201343e+02
1.201201201201201343e+02
1.201201201201201343e+02
1.201201201201201343e+02
1.001001001001001072e+02
1.067734401067734638e+02
1.134467801134467919e+02
1.134467801134467919e+02
1.334668001334668190e+02
1.201201201201201343e+02
1.134467801134467919e+02
1.001001001001001072e+02
1.201201201201201343e+02
1.267934601267934767e+02
1.067734401067734638e+02
1.001001001001001072e+02
1.067734401067734638e+02
1.201201201201201343e+02
1.201201201201201343e+02
1.067734401067734638e+02
1.134467801134467919e+02
1.134467801134467919e+02
1.001001001001001072e+02
1.468134801468135038e+02
1.201201201201201343e+02
1.201201201201201343e+02
1.001001001001001072e+02
1.067734401067734638e+02
1.067734401067734638e+02
1.134467801134467919e+02
1.001001001001001072e+02
1.201201201201201343e+02
1.001001001001001072e+02
1.134467801134467919e+02
1.067734401067734638e+02
1.401401401401401756e+02
1.001001001001001072e+02
1.001001001001001072e+02
1.001001001001001072e+02
1.001001001001001072e+02
1.001001001001001072e+02
1.201201201201201343e+02
1.801801801801802014e+02
1.067734401067734638e+02
1.601601601601601885e+02
1.001001001001001072e+02
1.001001001001001072e+02
1.001001001001001072e+02
1.001001001001001072e+02
1.067734401067734638e+02
1.134467801134467919e+02
1.001001001001001072e+02
1.001001001001001072e+02
1.267934601267934767e+02
1.401401401401401756e+02
1.267934601267934767e+02
1.134467801134467919e+02
1.267934601267934767e+02
1.001001001001001072e+02
1.001001001001001072e+02
1.267934601267934767e+02
1.067734401067734638e+02
1.001001001001001072e+02
1.001001001001001072e+02
1.001001001001001072e+02
1.201201201201201343e+02
1.134467801134467919e+02
1.001001001001001072e+02
1.267934601267934767e+02
1.067734401067734638e+02
1.134467801134467919e+02
1.067734401067734638e+02
1.201201201201201343e+02
1.134467801134467919e+02
1.134467801134467919e+02
1.134467801134467919e+02
1.001001001001001072e+02
1.201201201201201343e+02
1.134467801134467919e+02
1.067734401067734638e+02
1.134467801134467919e+02
1.001001001001001072e+02
1.001001001001001072e+02
1.067734401067734638e+02
1.334668001334668190e+02
1.134467801134467919e+02
1.334668001334668190e+02
1.001001001001001072e+02
1.267934601267934767e+02
1.201201201201201343e+02
1.134467801134467919e+02
1.134467801134467919e+02
1.267934601267934767e+02
1.134467801134467919e+02
1.067734401067734638e+02
1.334668001334668190e+02
1.001001001001001072e+02
1.134467801134467919e+02
1.134467801134467919e+02
1.067734401067734638e+02
1.001001001001001072e+02
1.267934601267934767e+02
1.001001001001001072e+02
1.267934601267934767e+02
1.201201201201201343e+02
1.001001001001001072e+02
1.201201201201201343e+02
1.201201201201201343e+02
1.201201201201201343e+02
1.134467801134467919e+02
1.134467801134467919e+02
1.134467801134467919e+02
1.134467801134467919e+02
1.134467801134467919e+02
1.001001001001001072e+02
1.201201201201201343e+02
1.134467801134467919e+02
1.067734401067734638e+02
1.334668001334668190e+02
1.134467801134467919e+02
1.201201201201201343e+02
1.067734401067734638e+02
1.201201201201201343e+02
1.134467801134467919e+02
1.067734401067734638e+02
1.001001001001001072e+02
1.201201201201201343e+02
1.201201201201201343e+02
1.201201201201201343e+02
1.267934601267934767e+02
1.001001001001001072e+02
1.201201201201201343e+02
1.067734401067734638e+02
1.001001001001001072e+02
1.001001001001001072e+02
1.067734401067734638e+02
1.334668001334668190e+02
1.001001001001001072e+02
1.134467801134467919e+02
1.067734401067734638e+02
1.001001001001001072e+02
1.201201201201201343e+02
1.001001001001001072e+02
1.001001001001001072e+02
1.334668001334668190e+02
1.267934601267934767e+02
1.067734401067734638e+02
1.201201201201201343e+02
1.067734401067734638e+02
1.067734401067734638e+02
1.134467801134467919e+02
1.134467801134467919e+02
1.134467801134467919e+02
1.134467801134467919e+02
1.134467801134467919e+02
1.067734401067734638e+02
1.201201201201201343e+02
1.001001001001001072e+02
1.001001001001001072e+02
1.401401401401401756e+02
1.134467801134467919e+02
1.334668001334668190e+02
1.134467801134467919e+02
1.001001001001001072e+02
1.067734401067734638e+02
1.334668001334668190e+02
1.201201201201201343e+02
1.401401401401401756e+02
1.134467801134467919e+02
1.067734401067734638e+02
1.201201201201201343e+02
1.067734401067734638e+02
1.001001001001001072e+02
1.201201201201201343e+02
1.067734401067734638e+02
1.001001001001001072e+02
1.067734401067734638e+02
1.067734401067734638e+02
1.067734401067734638e+02
1.134467801134467919e+02
1.134467801134467919e+02
1.201201201201201343e+02
1.201201201201201343e+02
1.134467801134467919e+02
1.001001001001001072e+02
1.134467801134467919e+02
1.001001001001001072e+02
1.067734401067734638e+02
1.067734401067734638e+02
1.001001001001001072e+02
1.067734401067734638e+02
1.067734401067734638e+02
1.201201201201201343e+02
1.001001001001001072e+02
1.067734401067734638e+02
1.001001001001001072e+02
1.134467801134467919e+02
1.001001001001001072e+02
1.201201201201201343e+02
1.134467801134467919e+02
1.134467801134467919e+02
1.334668001334668190e+02
1.067734401067734638e+02
1.201201201201201343e+02
1.201201201201201343e+02
1.067734401067734638e+02
1.001001001001001072e+02
1.067734401067734638e+02
1.001001001001001072e+02
1.001001001001001072e+02
1.067734401067734638e+02
1.201201201201201343e+02
1.001001001001001072e+02
1.001001001001001072e+02
1.134467801134467919e+02
1.267934601267934767e+02
1.067734401067734638e+02
1.001001001001001072e+02
1.001001001001001072e+02
1.134467801134467919e+02
1.468134801468135038e+02
1.134467801134467919e+02
1.067734401067734638e+02
1.267934601267934767e+02
1.067734401067734638e+02
1.001001001001001072e+02
1.067734401067734638e+02
1.201201201201201343e+02
1.201201201201201343e+02
1.201201201201201343e+02
1.067734401067734638e+02
1.401401401401401756e+02
1.067734401067734638e+02
1.067734401067734638e+02
1.001001001001001072e+02
1.067734401067734638e+02
1.067734401067734638e+02
1.001001001001001072e+02
1.134467801134467919e+02
1.067734401067734638e+02
1.001001001001001072e+02
1.001001001001001072e+02
1.067734401067734638e+02
1.067734401067734638e+02
1.001001001001001072e+02
1.134467801134467919e+02
1.067734401067734638e+02
1.067734401067734638e+02
1.067734401067734638e+02
1.267934601267934767e+02
1.001001001001001072e+02
1.001001001001001072e+02
1.201201201201201343e+02
1.001001001001001072e+02
1.201201201201201343e+02
1.267934601267934767e+02
1.067734401067734638e+02
1.001001001001001072e+02
1.134467801134467919e+02
1.001001001001001072e+02
1.134467801134467919e+02
1.134467801134467919e+02
1.001001001001001072e+02
1.201201201201201343e+02
1.067734401067734638e+02
1.067734401067734638e+02
1.134467801134467919e+02
1.267934601267934767e+02
1.267934601267934767e+02
1.267934601267934767e+02
1.001001001001001072e+02
1.201201201201201343e+02
1.001001001001001072e+02
1.067734401067734638e+02
1.001001001001001072e+02
1.134467801134467919e+02
1.001001001001001072e+02
1.001001001001001072e+02
1.134467801134467919e+02
1.067734401067734638e+02
1.134467801134467919e+02
1.134467801134467919e+02
1.067734401067734638e+02
1.134467801134467919e+02
1.067734401067734638e+02
1.067734401067734638e+02
1.201201201201201343e+02
1.201201201201201343e+02
1.067734401067734638e+02
1.201201201201201343e+02
1.001001001001001072e+02
1.067734401067734638e+02
1.001001001001001072e+02
1.001001001001001072e+02
1.001001001001001072e+02
1.267934601267934767e+02
1.001001001001001072e+02
1.067734401067734638e+02
1.001001001001001072e+02
1.001001001001001072e+02
1.134467801134467919e+02
1.067734401067734638e+02
1.001001001001001072e+02
1.134467801134467919e+02
1.001001001001001072e+02
1.001001001001001072e+02
2.402402402402402686e+02
3.503503503503503680e+02
4.804804804804805372e+02
3.803803803803804158e+02
3.203203203203203770e+02
3.403403403403403900e+02
1.601601601601601885e+02
3.603603603603604029e+02
3.603603603603604029e+02
1.801801801801802014e+02
2.702702702702703164e+02
3.803803803803804158e+02
3.203203203203203770e+02
1.401401401401401756e+02
4.404404404404405113e+02
1.601601601601601885e+02
2.602602602602602815e+02
2.302302302302302621e+02
2.702702702702703164e+02
3.603603603603604029e+02
4.804804804804805372e+02
1.701701701701701950e+02
1.801801801801802014e+02
3.203203203203203770e+02
2.002002002002002143e+02
1.801801801801802014e+02
1.501501501501501821e+02
1.601601601601601885e+02
1.901901901901902079e+02
2.502502502502502750e+02
1.801801801801802014e+02
3.403403403403403900e+02
1.701701701701701950e+02
2.402402402402402686e+02
1.701701701701701950e+02
1.701701701701701950e+02
4.004004004004004287e+02
1.801801801801802014e+02
2.502502502502502750e+02
4.004004004004004287e+02
3.603603603603604029e+02
1.601601601601601885e+02
1.601601601601601885e+02
2.002002002002002143e+02
3.803803803803804158e+02
3.003003003003003641e+02
1.901901901901902079e+02
3.203203203203203770e+02
2.802802802802803512e+02
3.203203203203203770e+02
1.801801801801802014e+02
1.334668001334668190e+02
1.601601601601601885e+02
1.401401401401401756e+02
1.201201201201201343e+02
1.501501501501501821e+02
1.001001001001001072e+02
1.067734401067734638e+02
1.601601601601601885e+02
1.501501501501501821e+02
1.701701701701701950e+02
1.801801801801802014e+02
1.501501501501501821e+02
1.501501501501501821e+02
1.401401401401401756e+02
1.267934601267934767e+02
1.267934601267934767e+02
1.668335001668335167e+02
1.534868201534868319e+02
1.067734401067734638e+02
1.534868201534868319e+02
1.601601601601601885e+02
1.201201201201201343e+02
2.102102102102102492e+02
2.002002002002002143e+02
1.501501501501501821e+02
1.501501501501501821e+02
2.102102102102102492e+02
1.468134801468135038e+02
1.801801801801802014e+02
1.701701701701701950e+02
1.601601601601601885e+02
1.267934601267934767e+02
1.701701701701701950e+02
1.701701701701701950e+02
1.267934601267934767e+02
1.801801801801802014e+02
1.267934601267934767e+02
1.267934601267934767e+02
1.501501501501501821e+02
1.001001001001001072e+02
1.201201201201201343e+02
1.134467801134467919e+02
1.501501501501501821e+02
1.801801801801802014e+02
1.401401401401401756e+02
1.601601601601601885e+02
1.468134801468135038e+02
1.601601601601601885e+02
1.601601601601601885e+02
1.701701701701701950e+02
1.468134801468135038e+02
1.668335001668335167e+02
1.601601601601601885e+02
3.003003003003003641e+02
1.801801801801802014e+02
1.701701701701701950e+02
1.701701701701701950e+02
1.501501501501501821e+02
1.501501501501501821e+02
1.701701701701701950e+02
1.067734401067734638e+02
1.501501501501501821e+02
1.267934601267934767e+02
1.901901901901902079e+02
1.601601601601601885e+02
1.134467801134467919e+02
1.201201201201201343e+02
1.267934601267934767e+02
1.701701701701701950e+02
1.701701701701701950e+02
2.702702702702703164e+02
2.002002002002002143e+02
1.601601601601601885e+02
2.202202202202202557e+02
1.601601601601601885e+02
1.935268601935268862e+02
2.802802802802803512e+02
2.402402402402402686e+02
3.203203203203203770e+02
1.601601601601601885e+02
1.267934601267934767e+02
1.701701701701701950e+02
1.067734401067734638e+02
1.334668001334668190e+02
1.134467801134467919e+02
1.001001001001001072e+02
1.201201201201201343e+02
1.067734401067734638e+02
1.267934601267934767e+02
2.202202202202202557e+02
1.668335001668335167e+02
1.134467801134467919e+02
1.701701701701701950e+02
1.501501501501501821e+02
2.102102102102102492e+02
1.401401401401401756e+02
1.334668001334668190e+02
1.401401401401401756e+02
1.601601601601601885e+02
1.501501501501501821e+02
1.067734401067734638e+02
1.267934601267934767e+02
1.468134801468135038e+02
2.302302302302302621e+02
1.267934601267934767e+02
1.701701701701701950e+02
2.902902902902903293e+02
3.003003003003003641e+02
2.602602602602602815e+02
1.801801801801802014e+02
2.102102102102102492e+02
1.501501501501501821e+02
3.003003003003003641e+02
2.602602602602602815e+02
2.902902902902903293e+02
1.701701701701701950e+02
1.401401401401401756e+02
1.501501501501501821e+02
2.802802802802803512e+02
1.601601601601601885e+02
2.302302302302302621e+02
1.601601601601601885e+02
1.501501501501501821e+02
1.534868201534868319e+02
2.002002002002002143e+02
2.102102102102102492e+02
1.901901901901902079e+02
3.003003003003003641e+02
1.501501501501501821e+02
2.102102102102102492e+02
1.901901901901902079e+02
2.402402402402402686e+02
3.003003003003003641e+02
1.534868201534868319e+02
3.003003003003003641e+02
1.701701701701701950e+02
2.002002002002002143e+02
1.468134801468135038e+02
1.701701701701701950e+02
3.403403403403403900e+02
3.203203203203203770e+02
1.134467801134467919e+02
1.501501501501501821e+02
1.901901901901902079e+02
1.901901901901902079e+02
2.702702702702703164e+02
1.901901901901902079e+02
1.401401401401401756e+02
1.901901901901902079e+02
1.601601601601601885e+02
3.603603603603604029e+02
3.803803803803804158e+02
2.202202202202202557e+02
1.601601601601601885e+02
1.534868201534868319e+02
2.102102102102102492e+02
2.102102102102102492e+02
2.202202202202202557e+02
1.701701701701701950e+02
2.302302302302302621e+02
2.202202202202202557e+02
3.003003003003003641e+02
4.404404404404405113e+02
1.601601601601601885e+02
1.701701701701701950e+02
2.202202202202202557e+02
3.003003003003003641e+02
2.102102102102102492e+02
2.402402402402402686e+02
1.801801801801802014e+02
1.701701701701701950e+02
2.302302302302302621e+02
2.702702702702703164e+02
2.002002002002002143e+02
2.002002002002002143e+02
3.903903903903903938e+02
3.603603603603604029e+02
3.303303303303303551e+02
3.803803803803804158e+02
3.003003003003003641e+02
2.302302302302302621e+02
2.502502502502502750e+02
3.203203203203203770e+02
1.901901901901902079e+02
2.002002002002002143e+02
3.603603603603604029e+02
1.901901901901902079e+02
2.102102102102102492e+02
1.901901901901902079e+02
2.102102102102102492e+02
2.102102102102102492e+02
2.002002002002002143e+02
1.901901901901902079e+02
1.201201201201201343e+02
2.602602602602602815e+02
2.202202202202202557e+02
1.267934601267934767e+02
1.468134801468135038e+02
1.334668001334668190e+02
1.901901901901902079e+02
1.067734401067734638e+02
1.801801801801802014e+02
2.102102102102102492e+02
1.601601601601601885e+02
1.201201201201201343e+02
1.401401401401401756e+02
1.334668001334668190e+02
2.302302302302302621e+02
1.468134801468135038e+02
1.601601601601601885e+02
1.401401401401401756e+02
1.468134801468135038e+02
1.267934601267934767e+02
1.534868201534868319e+02
1.601601601601601885e+02
1.334668001334668190e+02
1.701701701701701950e+02
1.701701701701701950e+02
1.201201201201201343e+02
1.468134801468135038e+02
1.901901901901902079e+02
1.601601601601601885e+02
1.534868201534868319e+02
1.501501501501501821e+02
1.267934601267934767e+02
1.601601601601601885e+02
1.701701701701701950e+02
1.901901901901902079e+02
1.801801801801802014e+02
1.601601601601601885e+02
2.102102102102102492e+02
1.334668001334668190e+02
1.601601601601601885e+02
1.501501501501501821e+02
1.468134801468135038e+02
1.601601601601601885e+02
1.534868201534868319e+02
1.801801801801802014e+02
1.601601601601601885e+02
1.267934601267934767e+02
1.701701701701701950e+02
2.002002002002002143e+02
1.501501501501501821e+02
1.201201201201201343e+02
1.334668001334668190e+02
2.002002002002002143e+02
3.203203203203203770e+02
1.134467801134467919e+02
1.701701701701701950e+02
2.002002002002002143e+02
1.501501501501501821e+02
1.501501501501501821e+02
1.668335001668335167e+02
2.102102102102102492e+02
1.601601601601601885e+02
1.201201201201201343e+02
1.801801801801802014e+02
2.002002002002002143e+02
1.801801801801802014e+02
1.501501501501501821e+02
1.701701701701701950e+02
1.801801801801802014e+02
2.102102102102102492e+02
1.534868201534868319e+02
2.102102102102102492e+02
3.203203203203203770e+02
1.601601601601601885e+02
1.701701701701701950e+02
3.603603603603604029e+02
1.601601601601601885e+02
2.102102102102102492e+02
1.901901901901902079e+02
1.801801801801802014e+02
1.334668001334668190e+02
1.901901901901902079e+02
1.401401401401401756e+02
1.468134801468135038e+02
2.202202202202202557e+02
2.502502502502502750e+02
2.402402402402402686e+02
1.901901901901902079e+02
1.801801801801802014e+02
1.201201201201201343e+02
2.102102102102102492e+02
2.102102102102102492e+02
1.134467801134467919e+02
1.701701701701701950e+02
1.901901901901902079e+02
3.003003003003003641e+02
1.901901901901902079e+02
1.801801801801802014e+02
2.202202202202202557e+02
3.403403403403403900e+02
2.002002002002002143e+02
1.701701701701701950e+02
1.901901901901902079e+02
1.501501501501501821e+02
2.802802802802803512e+02
1.801801801801802014e+02
1.534868201534868319e+02
1.801801801801802014e+02
1.334668001334668190e+02
2.502502502502502750e+02
2.002002002002002143e+02
2.102102102102102492e+02
1.901901901901902079e+02
3.003003003003003641e+02
2.002002002002002143e+02
2.102102102102102492e+02
2.102102102102102492e+02
2.402402402402402686e+02
3.003003003003003641e+02
2.102102102102102492e+02
2.002002002002002143e+02
1.701701701701701950e+02
4.404404404404405113e+02
3.003003003003003641e+02
2.402402402402402686e+02
1.901901901901902079e+02
1.701701701701701950e+02
1.501501501501501821e+02
2.102102102102102492e+02
1.001001001001001072e+02
1.267934601267934767e+02
1.001001001001001072e+02
1.001001001001001072e+02
1.134467801134467919e+02
1.067734401067734638e+02
1.001001001001001072e+02
1.201201201201201343e+02
1.134467801134467919e+02
1.001001001001001072e+02
1.001001001001001072e+02
1.334668001334668190e+02
1.067734401067734638e+02
1.001001001001001072e+02
1.134467801134467919e+02
1.334668001334668190e+02
1.067734401067734638e+02
1.201201201201201343e+02
1.134467801134467919e+02
1.267934601267934767e+02
1.501501501501501821e+02
3.203203203203203770e+02
1.601601601601601885e+02
1.601601601601601885e+02
1.801801801801802014e+02
2.002002002002002143e+02
1.267934601267934767e+02
1.134467801134467919e+02
1.201201201201201343e+02
1.668335001668335167e+02
1.001001001001001072e+02
1.134467801134467919e+02
1.067734401067734638e+02
1.267934601267934767e+02
1.334668001334668190e+02
1.067734401067734638e+02
1.067734401067734638e+02
1.001001001001001072e+02
1.134467801134467919e+02
1.134467801134467919e+02
1.067734401067734638e+02
1.001001001001001072e+02
1.067734401067734638e+02
1.134467801134467919e+02
1.001001001001001072e+02
1.067734401067734638e+02
1.267934601267934767e+02
1.067734401067734638e+02
1.201201201201201343e+02
1.067734401067734638e+02
1.134467801134467919e+02
1.134467801134467919e+02
1.067734401067734638e+02
1.001001001001001072e+02
1.134467801134467919e+02
1.134467801134467919e+02
1.067734401067734638e+02
1.134467801134467919e+02
1.134467801134467919e+02
1.067734401067734638e+02
1.134467801134467919e+02
1.067734401067734638e+02
1.334668001334668190e+02
1.067734401067734638e+02
1.134467801134467919e+02
1.001001001001001072e+02
1.134467801134467919e+02
1.134467801134467919e+02
1.067734401067734638e+02
1.134467801134467919e+02
1.201201201201201343e+02
1.201201201201201343e+02
1.067734401067734638e+02
1.201201201201201343e+02
1.001001001001001072e+02
1.201201201201201343e+02
1.134467801134467919e+02
1.001001001001001072e+02
1.001001001001001072e+02
1.001001001001001072e+02
1.067734401067734638e+02
1.067734401067734638e+02
1.001001001001001072e+02
1.001001001001001072e+02
1.001001001001001072e+02
1.067734401067734638e+02
1.201201201201201343e+02
1.001001001001001072e+02
1.001001001001001072e+02
1.001001001001001072e+02
1.067734401067734638e+02
1.134467801134467919e+02
1.134467801134467919e+02
1.067734401067734638e+02
1.134467801134467919e+02
1.001001001001001072e+02
1.134467801134467919e+02
1.501501501501501821e+02
1.201201201201201343e+02
1.134467801134467919e+02
1.134467801134467919e+02
1.001001001001001072e+02
1.067734401067734638e+02
1.134467801134467919e+02
1.201201201201201343e+02
1.001001001001001072e+02
1.134467801134467919e+02
1.067734401067734638e+02
1.067734401067734638e+02
1.468134801468135038e+02
1.134467801134467919e+02
1.001001001001001072e+02
1.067734401067734638e+02
1.134467801134467919e+02
1.001001001001001072e+02
1.001001001001001072e+02
1.001001001001001072e+02
1.001001001001001072e+02
1.067734401067734638e+02
1.334668001334668190e+02
1.001001001001001072e+02
1.134467801134467919e+02
1.201201201201201343e+02
1.201201201201201343e+02
1.067734401067734638e+02
1.501501501501501821e+02
1.201201201201201343e+02
1.501501501501501821e+02
1.201201201201201343e+02
1.901901901901902079e+02
1.601601601601601885e+02
2.002002002002002143e+02
1.468134801468135038e+02
1.401401401401401756e+02
1.201201201201201343e+02
1.334668001334668190e+02
1.501501501501501821e+02
1.468134801468135038e+02
1.801801801801802014e+02
2.102102102102102492e+02
1.601601601601601885e+02
1.267934601267934767e+02
1.701701701701701950e+02
2.302302302302302621e+02
1.201201201201201343e+02
1.001001001001001072e+02
1.067734401067734638e+02
1.134467801134467919e+02
1.134467801134467919e+02
1.001001001001001072e+02
1.134467801134467919e+02
1.001001001001001072e+02
1.134467801134467919e+02
1.001001001001001072e+02
1.001001001001001072e+02
1.134467801134467919e+02
1.134467801134467919e+02
1.001001001001001072e+02
1.067734401067734638e+02
1.001001001001001072e+02
1.001001001001001072e+02
1.067734401067734638e+02
1.001001001001001072e+02
1.334668001334668190e+02
1.067734401067734638e+02
1.001001001001001072e+02
1.001001001001001072e+02
1.067734401067734638e+02
2.002002002002002143e+02
1.468134801468135038e+02
3.403403403403403900e+02
4.204204204204204984e+02
3.003003003003003641e+02
1.901901901901902079e+02
3.003003003003003641e+02
3.403403403403403900e+02
3.603603603603604029e+02
1.701701701701701950e+02
1.701701701701701950e+02
1.901901901901902079e+02
2.402402402402402686e+02
1.501501501501501821e+02
1.701701701701701950e+02
2.402402402402402686e+02
3.003003003003003641e+02
1.501501501501501821e+02
2.302302302302302621e+02
1.801801801801802014e+02
[truncated: 573,611 more rows]
