# Supplementary material for: Smart event-triggered MINFLUX microscopy to catch and follow rare events
Source: Nat Commun. 2026 May 21;17:4558. doi: 10.1038/s41467-026-73176-z (PMC13195108; doi:10.1038/s41467-026-73176-z)
Supplement: Supplementary file 14 — Source Data [file 41467_2026_73176_MOESM14_ESM.zip › sourcedata/SourceData-SupplementaryFigure7a-tracklengths.csv]

1.816141749999999888e+02
6.362712500000000659e+01
1.650885749999999632e+02
6.005627499999999230e+01
6.770029999999982806e+01
3.730875000000022368e+00
5.453855000000018549e+01
1.418026949999999715e+03
1.052602500000006103e+02
0.000000000000000000e+00
3.481424999999482850e+00
0.000000000000000000e+00
0.000000000000000000e+00
7.775632500000017444e+01
2.219902249999998674e+02
8.589515000000069733e+01
1.307240249999992443e+02
1.110032749999998458e+02
5.843555000000044686e+01
7.142990000000004613e+01
1.460766499999994608e+02
2.123540000000012640e+01
5.888352500000060274e+01
5.969965000000065913e+01
6.649905000000089217e+01
7.711705000000002030e+01
5.425485000000129787e+01
3.092220000000089897e+01
9.840817499999943152e+01
1.144691249999993943e+02
8.254469999999969332e+01
0.000000000000000000e+00
1.783942500000001985e+02
4.728175000000334194e+00
7.829275000000635032e+00
7.400074999999617376e+00
5.395650000000529189e+00
8.769192499999967083e+01
0.000000000000000000e+00
2.168213249999997174e+02
6.230799999999092620e+00
3.782867500000008931e+01
1.618442499999872553e+01
1.966442250000000058e+02
9.185659999999984393e+01
0.000000000000000000e+00
1.843900000000786576e+00
4.273365000000239888e+01
9.043475000000000819e+01
1.787637500000016644e+01
1.005752500000056671e+01
0.000000000000000000e+00
3.462192499999972028e+01
5.509692499999729876e+01
1.177691749999993931e+02
1.837868750000026807e+02
8.233324999999069860e+00
1.858647499999932506e+01
5.883600000000654973e+00
2.698335000000184891e+01
1.053147000000009825e+02
1.241382499999943434e+01
5.277334999999894194e+01
4.033825000000490490e+00
1.064239999999827546e+01
3.914900000001608760e+00
1.917042500000007976e+02
3.871402500000087343e+01
6.182234999999991487e+01
7.328174999997827399e+00
1.221027500000104737e+01
1.752760249999951725e+02
1.499222500000030323e+01
1.283686499999987518e+02
6.914949999995201324e+00
4.297464999999789370e+01
1.135965499999969097e+02
1.371837499999628562e+01
8.704132500000127948e+01
2.875459999999918637e+01
3.918000000027177521e-01
6.242224999999734791e+01
6.540875000005996753e+00
4.328467500000243717e+01
1.162472499999722686e+01
0.000000000000000000e+00
1.298274999996351653e+00
6.780074999994667451e+00
3.308349999997517443e+00
8.879800000002546767e+00
1.663399999998205203e+00
2.074857499999893662e+01
2.446323750000019004e+02
4.510002499999643533e+01
2.943599999999690908e+01
8.001067499999692245e+01
4.982249999997634404e+00
4.454062500000333102e+01
7.688059999999552474e+01
1.548377499999986640e+01
0.000000000000000000e+00
0.000000000000000000e+00
2.338524999998981002e+00
2.837492500000138307e+01
6.976524999998900967e+00
3.725750000000971340e-01
3.444675000004338017e+00
2.647474999996290990e+00
0.000000000000000000e+00
3.031017499999677511e+01
4.488552499999798329e+01
0.000000000000000000e+00
0.000000000000000000e+00
5.604832499999901074e+01
2.319780000000548625e+01
5.523424999999804186e+00
1.345954250000005459e+02
1.032774999998764542e+00
2.090324999997505984e+00
1.884597499999074444e+01
0.000000000000000000e+00
2.498119499999944537e+02
1.798612499999308056e+01
2.989946749999887743e+02
5.143797499999891443e+01
1.348206500000088681e+02
1.103327499998840722e+01
1.766137500000297678e+01
2.123792999999949416e+02
7.608875000002512934e+00
1.030523749999900929e+02
4.576424999996220322e+00
7.544225000003734749e+00
5.276312499999988859e+02
8.664814999998782241e+01
1.943702500000199507e+01
3.918999999967809345e-01
8.761649999996734550e+00
3.109835500000031061e+02
5.206119999999714310e+01
5.805949999995618782e+00
1.144412499999702959e+01
8.300770000001023163e+01
2.426602250000087224e+02
3.732627499999807696e+01
1.404193999999989728e+02
9.856607499999992683e+01
5.090824999999998823e+01
1.687014250000000857e+02
1.786213249999999562e+02
5.057499999998604778e-01
1.040315999999998837e+02
6.772545000000019400e+01
1.854373750000002303e+02
6.054149999999758336e+00
2.317167499999994718e+01
9.523750000002273453e-01
1.190756500000000813e+02
8.534289999999967335e+01
4.301247500000027202e+01
2.863502500000070228e+01
4.292112500000033748e+01
1.096612500000127000e+01
1.134886250000004537e+02
6.559610000000049013e+01
2.164899999998581848e+00
2.341227250000006279e+02
1.168424499999982658e+02
8.122175000000453338e+00
0.000000000000000000e+00
4.945212499999840361e+01
2.045030000000025439e+01
8.385970000000142477e+01
0.000000000000000000e+00
3.518934999999956403e+01
1.823482500000039863e+01
2.169200000000870432e+00
7.813882499999991182e+01
5.938557500000030132e+01
1.327594000000011931e+02
9.796800000000160935e+01
5.290679999999881034e+01
4.275724999999397369e+00
1.587509999999987542e+02
4.773635000000098216e+01
6.872725000000912132e+00
4.380975000000120190e+00
1.352162250000006338e+02
6.481617499999714482e+01
3.275689999999897850e+01
3.012660000000266791e+01
8.468874999998377007e+00
1.860134999999729644e+01
1.984742999999937751e+02
5.186745000000314576e+01
2.628439999999443444e+01
9.967277499999482870e+01
7.184699999996269071e+00
2.343725000000063119e+01
5.252589999999912607e+01
7.140942499999880511e+01
6.085654999999690062e+01
2.129499999999495685e+01
2.815287999999966928e+02
2.064284999999443926e+01
1.167283249999968575e+02
5.593584999999734464e+01
2.387999999982071131e-01
8.962607499999819538e+01
3.664657500000600976e+01
2.853832499999953143e+01
1.317897499999531874e+01
7.352737499999761894e+01
2.796264999999920065e+01
9.847250000021290361e-01
2.589400000000026125e+02
2.168236500000020328e+02
1.115812250000018935e+02
2.177967500000477230e+01
1.646393000000045959e+02
1.456600000000207729e+01
1.692967500000008840e+02
8.906745000000171331e+01
0.000000000000000000e+00
6.083492499999465508e+01
7.893375000008973075e+00
1.569472500000301807e+01
1.902099999999506963e+01
0.000000000000000000e+00
1.884194999999522224e+01
5.435499999990156539e+00
1.162044999999523043e+01
2.378940250000027845e+02
4.191760000000073205e+02
1.496230499999882113e+02
0.000000000000000000e+00
7.466499999964071321e-01
1.705533500000058211e+02
1.057130000000938708e+01
3.941879999999287065e+01
0.000000000000000000e+00
3.152352499999722113e+01
1.180587500000740420e+01
1.376535499999960166e+02
6.791249999999138254e+01
1.904932500001166318e+01
3.713711250000000064e+02
9.161435000000039963e+01
6.545262499999981287e+01
6.587587500000005321e+02
4.430100000000436467e+00
8.699367499999954134e+01
6.057365000000025645e+01
3.202697749999998678e+02
3.335750000000636817e+00
1.530000000009579253e-01
8.808942499999972142e+01
3.551253000000009479e+02
1.606169999999984555e+01
2.249783500000006597e+02
6.985292499999928850e+01
3.414614999999798783e+01
6.428124999999340616e+00
6.506369999999961351e+01
2.777285000000162540e+01
1.656558500000002709e+02
1.910219999999895890e+01
9.910492499999890015e+01
5.613480000000237169e+01
3.812312500000558657e+01
1.993224999999654301e+01
9.337909999999993715e+01
0.000000000000000000e+00
2.490072500000195532e+01
0.000000000000000000e+00
1.730598999999983789e+02
4.030505000000061955e+01
6.024431749999976091e+02
1.487178249999985269e+02
0.000000000000000000e+00
8.379474999998137719e+00
0.000000000000000000e+00
9.691769999999877427e+01
5.530170000000111941e+01
9.647484999999988986e+01
1.156474999999801412e+01
1.939244999999800712e+01
6.924607500000234950e+01
6.393600000002663819e+00
4.551874999999938609e+01
6.363454999999618167e+01
4.494660000000294531e+01
1.511100000001874832e+00
7.232420000000416849e+01
1.289198500000026115e+02
1.548850000006041228e+00
2.661855499999958852e+02
1.952285499999959484e+02
9.496024999999974625e+01
1.827132500000061555e+01
4.802399999995543567e+00
2.885050000000006776e+02
5.141549999999739384e+01
3.731387500000238333e+01
1.603724999995392864e+00
1.053647499999499360e+01
7.324304999999498023e+01
3.232068000000012375e+02
1.172565999999903852e+02
2.515185000000030868e+01
9.706049999991250843e+00
9.860650000007353810e+00
3.417982500000960044e+01
7.106565000000841792e+01
1.481792500000267410e+01
3.328249999995591679e+00
3.056829999999877145e+01
0.000000000000000000e+00
4.807882500000459913e+01
3.896400000002131492e+00
1.391552500000159398e+01
9.489107499999249740e+01
2.457286999999865884e+02
4.149297749999902862e+02
8.418372000000005073e+02
1.088253000000065640e+02
1.688809999998852618e+01
3.625485000000594482e+01
5.849175000000172986e+01
0.000000000000000000e+00
1.257266249999986485e+02
2.486315000000161035e+01
7.800522499999829051e+01
1.681625000000508408e+01
3.070921749999939721e+02
5.448750000027757778e-01
5.686379750000014610e+02
6.757425000003536297e+00
3.109127500000852251e+01
5.167342499998994754e+01
1.778885000000087757e+02
3.681187499999793999e+01
0.000000000000000000e+00
7.245925000006536720e+00
2.171615000000315376e+01
1.377676500000000317e+02
1.457235500000000457e+02
2.241155000000016884e+01
2.162884999999992175e+01
6.585767500000017094e+01
8.633964999999932388e+01
1.486468250000001490e+02
3.517544999999966393e+01
6.488199999999989132e+01
0.000000000000000000e+00
9.003032499999986271e+01
1.097709999999985087e+01
0.000000000000000000e+00
7.699099999999958754e+01
3.495275000000575005e+00
4.772956999999991012e+02
1.376267749999975365e+02
3.983777500000229566e+01
3.394047500000141326e+01
2.757057500000215100e+01
1.186475000000797309e+00
1.180873999999967339e+02
2.336957500000025334e+01
1.996225000002738170e+00
5.848749999998403837e+00
2.219792500000039581e+01
4.583750000008990355e-01
1.290125000000585942e+00
1.061991249999998388e+02
5.066629250000005413e+02
4.873037500000165778e+01
7.452500000013628778e-01
2.757883749999976430e+02
5.056805000000252903e+01
1.806059999999973797e+02
2.538374999999604142e+01
8.610757499999976972e+01
1.358074999998848398e+00
2.350347499999827505e+01
3.975985000000292757e+01
1.477086749999969584e+02
1.778025000000127420e+00
4.827347499999490310e+01
2.334906749999987596e+02
4.425627500000217651e+01
4.766515000000026703e+01
2.713137499999618285e+01
1.418487499999798729e+01
0.000000000000000000e+00
1.039567500000515565e+01
3.582759999999751699e+01
7.940312500000601403e+01
4.756249999999795364e+00
5.544925000002365323e+00
1.358319999999935135e+01
3.155725000006270875e+00
2.812490000000167356e+01
2.283204999999810525e+01
3.567102499999919019e+01
3.294900000000211548e+00
1.041797499999574939e+01
2.576025000003312471e+00
4.315870000000643358e+01
6.120749999993790880e-01
1.289425000003063815e+00
3.064649999998891872e+00
2.156609999999403726e+01
9.174750000013887075e-01
8.989999999968745215e-01
1.204425000004505364e+00
1.253075000001047101e+00
3.048200000002054821e+00
3.932321999999999207e+02
0.000000000000000000e+00
4.879377500000003920e+01
0.000000000000000000e+00
1.663449999995236794e+00
1.739085000000528680e+01
0.000000000000000000e+00
0.000000000000000000e+00
7.261799999994877908e+00
1.541135000000082300e+01
1.522684999999768252e+01
3.839399999996828683e+00
1.463352499999999168e+02
3.796611750000025154e+02
1.756970249999980638e+02
3.592211000000062882e+02
7.651749999979529093e-01
2.557202499998822987e+01
7.510943749999938746e+02
1.972486749999973199e+02
0.000000000000000000e+00
2.039918250000027911e+02
3.170546250000114696e+02
0.000000000000000000e+00
1.740299500000048738e+02
5.951707500000225082e+01
3.481449999995334110e+00
3.678412499999694774e+01
0.000000000000000000e+00
3.024544999999534411e+01
2.913474999999721149e+01
5.186650000000270211e+01
0.000000000000000000e+00
0.000000000000000000e+00
4.562407500000631444e+01
0.000000000000000000e+00
3.188550000000134332e+01
2.793959999999913180e+02
3.409952500000201780e+01
1.863079999999683878e+01
1.227724999999679767e+01
1.193275000005655784e+00
7.382747500000164109e+01
8.571907500000008895e+01
3.617870000000000630e+01
1.092475000000003860e+01
1.222047499999989739e+01
2.505005000000037896e+01
7.596984999999989441e+01
1.112225000000011121e+01
7.802750000000191477e+00
2.075084999999976532e+01
0.000000000000000000e+00
6.520004999999962081e+01
0.000000000000000000e+00
3.430149999999798638e+00
1.379268499999994901e+02
3.520304999999979145e+01
3.918499999997493433e-01
1.660387500000126693e+01
6.679675000000884211e+00
3.974667499999817721e+01
1.143192749999997204e+02
1.204299999997715531e+00
1.578137750000010442e+02
1.092420000000160485e+01
1.222899999998361409e+00
0.000000000000000000e+00
8.744424999999722559e+00
5.001369999999738525e+01
1.569391499999994721e+02
3.800147499999795286e+01
2.391275000000803175e+00
5.441344999999842003e+01
4.190502499999837482e+01
1.200749000000023159e+02
2.973404500000000894e+02
2.781487499999713009e+01
1.399823249999982977e+02
1.591768249999958584e+02
1.319449999999733336e+01
2.247102500000153213e+01
2.308359999999964884e+01
2.023979499999981613e+02
0.000000000000000000e+00
1.903752500000166492e+01
1.937445000000082018e+01
1.182029999999656411e+01
0.000000000000000000e+00
2.117722499999530328e+01
4.569000000003597961e+00
7.559962500000239061e+01
0.000000000000000000e+00
3.842462499999754755e+01
2.888564999999232441e+01
3.060750000116740921e-01
1.686252500000762211e+01
5.360899999999446663e+00
1.869022500000028231e+01
1.600102499999422889e+01
6.523927499999615520e+01
1.569422500000428045e+01
6.029282500000476830e+01
3.060750000116740921e-01
2.985169999999470747e+01
1.760889999999903921e+01
2.086701750000088396e+02
5.883067499999583561e+01
8.376400000003059176e+00
1.743912499999566990e+01
8.392250000071044269e-01
4.112999999999544798e+01
2.412464999999031079e+01
3.324749999990217475e+00
0.000000000000000000e+00
1.412840999999929181e+02
1.680334249999901886e+02
3.063453499999999394e+02
1.602512750000002484e+02
3.260787249999999062e+02
6.945162500000012074e+01
1.994622500000002958e+02
1.579131000000000427e+02
4.732992500000143821e+01
5.067849999999651800e+00
2.019357500000040773e+01
1.973508749999996894e+02
3.645049999999372403e+00
1.012899999999916645e+01
5.415482499999946242e+01
2.029977499999997690e+02
4.214107499999997231e+01
1.200663249999998072e+02
1.723817500000102143e+01
3.911750000007430117e-01
1.554165249999996945e+02
6.270345000000077107e+01
2.468709000000011144e+02
3.161142500000124755e+01
1.224034500000001913e+02
3.872449999999361125e+00
2.895020000000059213e+01
1.156250000001080025e+00
1.231725000000238879e+00
0.000000000000000000e+00
6.858057499999858919e+01
1.447199999999781994e+01
4.570632499999760512e+01
5.631950000001495482e+00
7.556075000000106456e+00
2.389802500000115515e+01
4.126927500000121540e+01
1.070524999999378224e+00
2.020595000000113828e+01
1.432900000001069429e+00
6.442950000000280397e+00
1.471812500000169166e+01
1.032388499999967735e+02
3.635900000000447108e+01
5.673074999997140822e+00
2.818609999999921456e+01
5.894807500000354139e+01
8.771587500000066484e+01
1.564679999999896154e+01
0.000000000000000000e+00
4.461830000000333030e+01
2.002312500000158479e+01
1.380087500000115597e+01
1.072972499999735874e+01
3.427486499999972125e+02
2.894828250000003322e+02
2.780797500000176115e+01
9.187279999999731217e+01
1.204349999994747122e+00
7.693899999999587180e+00
0.000000000000000000e+00
7.811327499999975998e+01
3.260850000000203863e+01
1.273877500000040186e+02
1.233902500000283453e+01
3.818760000000054333e+01
4.367250000001376975e+00
0.000000000000000000e+00
3.391572499999995216e+01
1.202515749999975014e+02
4.197134999999718730e+01
1.084094999998796993e+01
1.833278499999977385e+02
3.089455000001350982e+01
2.938747500000715718e+01
1.912657499999994570e+02
1.383606250000042337e+02
2.427967500000249856e+01
9.393950000000472755e+01
2.082465000000865984e+01
3.297724999995921280e+00
4.000327500000366854e+01
2.580804999999486427e+01
7.737222500000484615e+01
1.095862500000066575e+01
3.025284999999655611e+01
9.348599999995599319e+00
5.147824999998817930e+01
3.564799999999479496e+01
1.612524999998754538e+01
5.706024999994951941e+00
1.347425000000157524e+01
1.104137999999892372e+02
7.491207500000029995e+01
1.102610499999912008e+02
4.920387500000344971e+01
6.252669999999227457e+01
1.266655000000582731e+01
1.662074999998708336e+00
3.725999999915075023e-01
1.286807500000000175e+02
1.760606499999999244e+02
2.500420000000014298e+01
5.670170500000000402e+02
6.984679999999966071e+01
5.808400000000002450e+01
3.677340000000040021e+01
1.305440249999998343e+02
2.488307499999997674e+01
2.187331749999996759e+02
4.183522499999980937e+01
1.394122499999994602e+01
4.829107499999985009e+01
1.018932249999995321e+02
8.920617500000017230e+01
1.088570000000022020e+01
1.777747750000004885e+02
2.440724999999943634e+01
8.443902500000000089e+01
3.088432499999971270e+01
6.174370000000006797e+01
7.802687499999993292e+01
1.319887499999996407e+02
1.138424999999720910e+00
4.027909999999934598e+01
1.870315000000033478e+01
4.511925000000083230e+00
3.784437500000059629e+01
3.718022500000017772e+01
1.841777499999963652e+01
1.952552749999991875e+02
1.146871250000014442e+02
5.564752499999947588e+01
4.031135000000141133e+01
6.461584999999914203e+01
1.701107500000098582e+01
1.126085749999994334e+02
4.354849999998577914e+00
3.942757499999949289e+01
1.624500500000003456e+02
2.310522500000011803e+01
3.440312499999897966e+01
3.973149999998426551e+00
3.355037499999902195e+01
1.299522250000002543e+02
1.355389999999800921e+01
8.439447499999985780e+01
2.334970000000069490e+01
1.368162500000025261e+01
5.193487499999704937e+01
7.919725000000710224e+00
9.465949999999168085e+00
2.552664999999976203e+01
0.000000000000000000e+00
8.567449999999965371e+01
2.366558750000002931e+02
2.173649999999938132e+01
1.495825750000001619e+02
2.983507499999760171e+01
3.462631500000021560e+02
4.010105000000052655e+01
5.642604999999889515e+01
4.974277500000212626e+01
2.243155000000029986e+01
8.021624999999943384e+01
2.198007500000187520e+01
7.449327500000180180e+01
3.730529999999987467e+01
0.000000000000000000e+00
5.259629999999759775e+01
6.735625000004574758e+00
1.565149999999988495e+02
1.100058500000002937e+02
2.164140000000003283e+01
3.635739999999998417e+01
8.035650000003613513e+00
2.495412500000071532e+01
1.063602999999986309e+02
9.067277500000159307e+01
7.763382499999949005e+01
3.772060000000010405e+01
9.319807500000365508e+01
0.000000000000000000e+00
5.208407499999623269e+01
2.044347500000043283e+01
2.236500000002195065e+00
8.926619999999729771e+01
8.702187500000491127e+01
1.377982500000030086e+01
2.670050000000401269e+01
4.167625000000896307e+00
9.766450000000759246e+00
1.231063249999948539e+02
8.925052499999708289e+01
1.541254249999965964e+02
4.533055000000274504e+01
1.065770749999970235e+02
3.568274999999232477e+00
1.405427499999944985e+01
1.975600000001520584e+00
3.290090000000134296e+01
8.092212500000073305e+01
1.812677249999978812e+02
7.823204999999688880e+01
1.120907749999986436e+02
2.764952500000106284e+01
0.000000000000000000e+00
7.534224999999850070e+01
9.931287499999541524e+01
1.093662499999936699e+01
6.203174999996008410e+00
4.517502499999892507e+01
1.550239000000033229e+02
3.053000000008410098e-01
5.811700000002417710e+00
1.924295000000029177e+02
7.511252500000153987e+01
8.570599999998762542e+00
4.254125000002773049e+00
2.465699999999984016e+02
1.286907499999756510e+01
2.516317499999587426e+01
9.357054999999547817e+01
4.803255000000206110e+01
1.238450000002444540e+00
9.880435000000176160e+01
2.260007249999986811e+02
2.860607499999900938e+01
1.413202749999982188e+02
1.744455000000755263e+01
7.685634999999990669e+01
1.763696749999894564e+02
4.242224999998711610e+00
8.536800000001676381e+00
1.292205000000024029e+01
3.886319999999443553e+01
3.306249999994292921e+00
8.966724999993402889e+00
1.353221999999902891e+02
7.270747500000140917e+01
3.238024749999937058e+02
1.184753499999970927e+02
6.436757499999146148e+01
1.382270000000573873e+01
1.038543250000003582e+02
1.841945000001032895e+01
8.309590000000355303e+01
2.102292499999691699e+01
5.930867499999692427e+01
1.523910000000228138e+01
4.391500000053838448e-01
1.512284999999735646e+01
3.811199999999814736e+01
4.630272500000387481e+01
0.000000000000000000e+00
1.295611249999950587e+02
1.951919999999063293e+01
5.207150000003935020e+00
1.330550000000130240e+01
1.332985000000519449e+01
6.296989999999880183e+01
7.713575000011019256e+00
6.511050000000295768e+00
3.038212500000270211e+01
9.378692500000340715e+01
2.326982499999985521e+01
1.279562499999542524e+01
5.117999999995959115e+00
1.363293749999883175e+02
1.914837500000032833e+01
1.369767249999966907e+02
4.985432499999831180e+01
1.895829999999421034e+01
3.984590000000309828e+01
3.177512499999579632e+01
1.231352500001037242e+01
9.367282499999873835e+01
1.146238249999953496e+02
1.655269500000002836e+02
7.076497500000300533e+01
0.000000000000000000e+00
4.694545999999999708e+02
3.337927499999970848e+01
1.587442500000024737e+01
5.406532499999983088e+01
8.130220000000009861e+01
0.000000000000000000e+00
9.378150000000307074e+00
1.095652500000010576e+01
2.309830000000001604e+01
9.845692499999981351e+01
8.612722500000025150e+01
1.136103750000003743e+02
0.000000000000000000e+00
1.662099999999888666e+00
1.682674999999633769e+00
7.358984999999940158e+01
5.785395000000015386e+01
2.186915000000055898e+01
4.147000000001455078e+00
2.077114999999984946e+01
0.000000000000000000e+00
1.451425000000838850e+00
2.500752500000125167e+01
6.741422500000027185e+01
1.187987749999983578e+02
3.219954999999963263e+01
2.586127499999868462e+01
9.041999999999106308e+00
2.220907500000102175e+01
3.491752500000089299e+01
1.001148500000006436e+02
0.000000000000000000e+00
1.041052499999928216e+01
6.841350000000190335e+00
6.636699999999606803e+00
9.450362499999975796e+01
4.908482500000133086e+01
0.000000000000000000e+00
0.000000000000000000e+00
5.751154999999918971e+01
4.339090000000034308e+01
1.025248500000000007e+02
3.365930000000005862e+01
5.362149999999843430e+00
4.492724999998642943e+00
2.055377500000332702e+01
1.981382499999995161e+01
5.718975000000625641e+00
2.713584999999696379e+01
2.108445249999988391e+02
1.554974999997682517e+00
0.000000000000000000e+00
1.324325749999992752e+02
1.050548249999998518e+02
6.778427500000105965e+01
1.543682499999832203e+01
2.166712500000045338e+01
1.941117499999833740e+01
0.000000000000000000e+00
4.969802499999786960e+01
1.226381750000022919e+02
4.017385000000217588e+01
3.712897499999812112e+01
1.772915000000097052e+01
1.235157500000028108e+01
6.188999999992006451e-01
1.164802499999950669e+01
2.516012499999931151e+01
6.300345000000007190e+01
8.428684999999802585e+01
1.165862500000010016e+02
3.285432500000240452e+01
8.057537499999867237e+01
8.296850000000688397e+00
2.986302500000093119e+01
5.896775000000076261e+00
9.558734999999884963e+01
2.355067499999918823e+01
2.089080000000009818e+01
2.920162500000245132e+01
8.209039999999845350e+01
2.411092500000222572e+01
2.123827499999819679e+01
2.233587499999956094e+01
3.953369999999978290e+01
1.058100000001616081e+00
2.852277499999900101e+01
4.797685000000129207e+01
5.683224999998515159e+00
1.316065000000321561e+01
2.304905000000445625e+01
5.625694999999808488e+01
8.044907499999709444e+01
9.865459999999615093e+01
0.000000000000000000e+00
4.812824999999776310e+01
1.159469999999629408e+01
1.395850000001530589e+00
1.409907749999987914e+02
6.803384999999906313e+01
8.298792499999763095e+01
2.446397500000330183e+01
2.242754999999618803e+01
4.103842500000354221e+01
2.895225000003165405e+00
5.174577500000054897e+01
1.145375500000014313e+02
1.728658500000008758e+02
9.427800000004538106e+00
8.566230000000274458e+01
1.819915000000094096e+01
4.103999999998109161e-01
6.318024999998783642e+00
7.877482500000354548e+01
2.045578000000034535e+02
9.422179999999968913e+01
4.656124999996791303e+00
1.926130000000370046e+01
4.381029999999697111e+01
2.015452500000236569e+01
1.574416750000011689e+02
4.718327500000185637e+01
5.721009999999893125e+01
3.930179999999694473e+01
2.062074999997776104e+00
9.441750000007687049e-01
6.999114999999989095e+01
6.692249999993293841e+00
1.103827749999979346e+02
1.884747750000030919e+02
6.402937499999694637e+01
5.013149999996358019e+00
1.707547499999861884e+01
6.084824999994964401e+00
1.011168250000054059e+02
2.199960000000089622e+01
0.000000000000000000e+00
2.934050000000354430e+01
3.782952499999936435e+01
6.038694999999449919e+01
3.384282500000068694e+01
1.031632249999958617e+02
6.121500000020319021e-01
7.755975000002024444e+00
4.197425000000976070e+00
1.958909999999747242e+01
0.000000000000000000e+00
4.595115000000049577e+01
6.652057499999841639e+01
1.184092499999422898e+01
3.323025000000257023e+00
7.533924999997054783e+00
6.701160000000072614e+01
1.679355250000043043e+02
2.940197499999896991e+01
9.854499999946142452e-01
6.120999999978948836e-01
9.529520000000246682e+01
7.651499999994371137e-01
4.621829999999960137e+01
4.699975000001188619e+00
4.202260000000279661e+01
0.000000000000000000e+00
1.087200000000052569e+02
5.010252499999978681e+01
2.312650000000360251e+00
8.207249999969690180e-01
3.301674999995896087e+00
4.238957500000140044e+01
0.000000000000000000e+00
2.788737499999882630e+01
1.584922500000374157e+01
1.439162500000179534e+01
8.077702499999617203e+01
4.245025000003010973e+00
0.000000000000000000e+00
6.695909999999827278e+01
2.128830000000192513e+01
1.051708500000074764e+02
2.091433749999964675e+02
1.663972500000454602e+01
3.231142500000316886e+01
1.879682499999546508e+01
6.507955000000720247e+01
1.476021499999973230e+02
1.253065000000219698e+01
4.584499999964464223e-01
1.131887500000061664e+01
9.496850000004997128e+00
1.761687500000164164e+01
4.981750000013107638e+00
2.910730000000683049e+01
3.187189999999873180e+01
1.221927749999878188e+02
2.255452500000387772e+01
0.000000000000000000e+00
1.070550000008552161e+00
8.103750000003628884e+00
2.863146500000084416e+02
8.817795000000216987e+01
8.010499999997477971e+00
5.349100000000817090e+01
5.675399999999797274e+01
1.559637750000035794e+02
1.965620000000001255e+01
1.957542499999931351e+01
4.919184999999970387e+01
5.016347499999085358e+01
3.047624999993558959e+00
3.780770000000188702e+01
1.649362499999540432e+01
7.690324999998665589e+00
1.928030000000546806e+01
2.096592499999871961e+01
1.858437499998899511e+01
2.220567499999503980e+01
4.776250000020354491e-01
1.749274999994554491e+00
3.690327500000023520e+01
3.082149999997341183e+00
1.824725000005855691e+00
3.210525000000075124e+00
9.511700000004452704e+00
2.965602499999420161e+01
3.479174999995393591e+00
6.771120000000507844e+01
1.543213249999979553e+02
5.498699999999701049e+01
1.478707500000098207e+01
1.853162499999996271e+02
0.000000000000000000e+00
1.851537500000688397e+01
7.470025000003488458e+00
2.260450000008518145e+00
6.405019999999694846e+01
1.566798500000032845e+02
2.759922500000300261e+01
2.847375000000340606e+01
1.971350000005145375e+00
1.696258749999999225e+02
5.270694999999969355e+01
3.249274999999940405e+00
7.095542499999973529e+01
1.224225000000078722e+00
1.444004250000001548e+02
6.071882499999992433e+01
1.096885000000003032e+02
7.988387499999971908e+01
0.000000000000000000e+00
2.885342499999943300e+01
2.558536000000000286e+02
6.585829999999947404e+01
1.760025000000009499e+01
4.199535000000054197e+01
1.991392499999999899e+01
7.812649999999976558e+00
8.892799999999922989e+00
4.441261749999991935e+02
5.496784000000012611e+02
3.832000250000007213e+02
1.279024999998767953e+00
5.227767500000091161e+01
1.747154999999978031e+01
6.121500000002555453e-01
1.191900000000067905e+01
1.509902499999995484e+02
1.933894999999985487e+02
2.800992500000099028e+01
3.208542500000000075e+01
0.000000000000000000e+00
3.221534999999953186e+01
2.860390750000015032e+02
5.245542499999977792e+01
3.193100000000725913e+00
2.224494999999926392e+01
7.566580000000122652e+01
8.763015000000251575e+01
1.547517499999884194e+01
7.490402500000215014e+01
2.895542499999947950e+01
1.063241499999989514e+02
1.101047249999993483e+02
7.598000000001547960e+00
1.824909249999997485e+02
9.547549999997073655e+00
3.343624999999406100e+00
4.742287500000230693e+01
3.641129999999748179e+01
1.026985749999980158e+02
3.831147500000042783e+01
2.209588750000008872e+02
2.046370000000052869e+01
2.709300000000069986e+01
3.145904999999871166e+01
2.746724999999727856e+01
2.182944499999983634e+02
4.453287499999802890e+01
4.622425000000873752e+00
1.443855000000127120e+01
1.436567500000052178e+01
1.513200000000125556e+01
1.949747500000142963e+01
4.784192500000017390e+01
9.209644999999966331e+01
5.976007499999980155e+01
2.523937499999817646e+01
1.503047500000320724e+01
3.528431499999982179e+02
1.015278750000021546e+02
1.999065250000029437e+02
4.026594999999844049e+01
2.031080000000429209e+01
1.674341499999982830e+02
0.000000000000000000e+00
8.642625000000236923e+00
5.371247500000464470e+01
1.554657500000189430e+01
6.383675000002142497e+00
1.000290000000347845e+01
1.130520000000245773e+01
5.366440000000238797e+01
5.182174999994515474e+00
4.103999999998109161e-01
2.207952500000232021e+01
1.577127499999875226e+01
0.000000000000000000e+00
8.009324999996181305e+00
2.599174500000032140e+02
1.430056999999962386e+02
1.400620750000030057e+02
1.297454250000029674e+02
8.866455000000428299e+01
8.118847499999759521e+01
3.878544250000004467e+02
1.040357749999998305e+02
1.969452500000556938e+01
1.658616750000021511e+02
1.704449999998303156e+00
6.179039999999957899e+01
9.520399999999540341e+00
1.097345000000160553e+01
1.145753499999955238e+02
4.398499999993532583e-01
3.467532000000019821e+02
1.951964999999944439e+01
7.908011000000030890e+02
5.071500000042306056e-01
2.504144749999994701e+02
3.065114999999707379e+01
1.479449999997939358e+00
2.021208749999985343e+02
1.016432499999808670e+01
1.025793000000021493e+02
2.391815000000008240e+01
1.529999999974052116e-01
6.554380000000037398e+01
1.197767250000012496e+02
9.662000000005832590e-01
1.591943499999999290e+02
6.255570000000432174e+01
1.020657500000510254e+01
2.455584999999871343e+01
2.861500000008732059e-01
1.834049500000034527e+02
1.580739999999991596e+01
1.032525500000005536e+02
1.745020999999979949e+02
1.150957499999805123e+01
3.901374999998097337e+00
3.903959999999528918e+01
1.663399999998205203e+00
8.989572499999809452e+01
1.396902500000152259e+01
3.815492500000061682e+01
2.334846250000026657e+02
6.091972499999798174e+01
0.000000000000000000e+00
1.040382500000447408e+01
1.365014999999658585e+01
7.847824999998920248e+00
2.510629999999736128e+01
5.833537499999863485e+01
9.999005000000238397e+01
3.253085000000055516e+01
0.000000000000000000e+00
6.263625000002548404e+00
0.000000000000000000e+00
4.823210000000699438e+01
1.780019999999638003e+01
1.125400000006493428e+00
2.632152999999988197e+02
5.778979999999478423e+01
2.274595000000090295e+01
9.122435000000450600e+01
1.475828499999920496e+02
1.088103250000074240e+02
9.087094999999578704e+01
1.309037499999021747e+01
1.279799999991837467e+00
3.792907500000808341e+01
8.944212499999082411e+01
7.518190000000402051e+01
4.764272500000288346e+01
1.123089999998683197e+01
4.359995000000083110e+01
3.085193250000060061e+02
9.555419999999514857e+01
1.385052499999517295e+01
1.009641499999958114e+02
5.097004999999938946e+02
2.070119500000089374e+02
9.849414999999339670e+01
2.954594999999926586e+01
9.846574999997415034e+00
1.027965000000108375e+02
4.949059999999860793e+01
3.392675000000622276e+00
1.472789250000090533e+02
4.895250000004125468e+00
3.703155000000890595e+01
1.405019499999999937e+02
4.289499999998724888e-01
3.687409999999991328e+01
0.000000000000000000e+00
9.367750000000008015e-01
5.899264999999998338e+01
5.758930000000006544e+01
0.000000000000000000e+00
1.965527500000030514e+01
6.470474999999975552e+00
4.031740749999999025e+02
1.115397500000003816e+01
6.776475000000115045e+00
1.651467500000025623e+01
4.170165000000025657e+01
1.236769999999953740e+01
9.954407499999985021e+01
2.117304749999995295e+02
1.177859999999952834e+01
3.604747500000016203e+01
2.175094999999949152e+01
8.318295000000031791e+01
3.318279999999962371e+01
7.500850000000002638e+01
1.372505000000057152e+01
1.822917000000003895e+02
4.010744999999982241e+01
7.260000000002264642e-01
2.803795000000075532e+01
2.387999999999834699e-01
1.470183249999994359e+02
9.270229999999912707e+01
2.400151249999993297e+02
2.489629999999998233e+01
7.577949999999944453e+01
0.000000000000000000e+00
2.106584000000015635e+02
1.168282000000004928e+02
7.222117500000102552e+01
2.066774999999942963e+01
6.919467500000031634e+01
9.852504999999922575e+01
1.843577500000037617e+01
5.979075000000833029e+00
2.492830999999995356e+02
4.614574999999909721e+01
6.111265000000010161e+01
8.977295000000040659e+01
2.882474999999828924e+00
5.176524999999898569e+01
3.147565000000085433e+01
0.000000000000000000e+00
1.587768250000003434e+02
2.313785000000123659e+01
2.779974999999268448e+00
6.104717500000056418e+01
5.164740000000023201e+01
0.000000000000000000e+00
1.199030000000078644e+01
2.024605000000079258e+01
1.668192500000031941e+01
1.046957749999997134e+02
2.596177499999896554e+01
4.518149999999110378e+00
1.641992500000100108e+01
6.275619999999904053e+01
0.000000000000000000e+00
2.296714999999949214e+01
1.113804999999956635e+01
1.413436250000010830e+02
1.252380000000030691e+01
4.223400000000765431e+00
8.020325000000383397e+00
4.344082500000112645e+01
2.622327499999954625e+01
5.476074999997138093e+00
2.718087499999910506e+01
5.962137500000252999e+01
7.687825000001424769e+00
5.046215000000131568e+01
2.797629999999884376e+01
0.000000000000000000e+00
1.450272499999982756e+01
5.667675000001537455e+00
6.273674999999201418e+00
7.030702499999819111e+01
1.096060000000065315e+01
0.000000000000000000e+00
1.094140000000010104e+01
4.170924999999670035e+01
5.072897499999839965e+01
8.888102500000272244e+01
1.895302500000184409e+01
1.424391500000012911e+02
4.480424999997012492e+00
4.120687500000030923e+01
7.518300000000976979e+00
9.861250000000154614e+00
0.000000000000000000e+00
1.608470000000039590e+01
3.697917499999903157e+01
1.814757500000041546e+01
1.041684999999858974e+01
1.342931500000048572e+02
2.654560000000572018e+01
1.040002000000015414e+02
1.260913749999943434e+02
4.709900000001709941e+00
1.712482499999623542e+01
2.075702500000176087e+01
1.458705000000009022e+02
7.827899999995224789e+00
4.775862500000016553e+01
7.977472500000004629e+01
1.109277499999450356e+01
4.365849999999227293e+00
6.487624999998331532e+00
3.265597499999728370e+01
1.409692500000403470e+01
4.030124999999884494e+00
4.225685000000112268e+01
8.698387499999427064e+01
6.594250000020451807e-01
8.469425000001251647e+00
0.000000000000000000e+00
6.069010000000218952e+01
1.380017500000008113e+01
7.965152500000272084e+01
6.309772500000576656e+01
4.734792500000395421e+01
2.646765000000073087e+01
1.310226750000040852e+02
1.011373500000019021e+02
9.642999999996959559e+00
3.098167500000670316e+01
6.317789999999945394e+01
6.941242500000299742e+01
2.212057500000241816e+01
2.046230500000021379e+02
1.573517500000320979e+01
8.817905000000081372e+01
2.494833749999969541e+02
1.913854249999999979e+02
5.075229999999919528e+01
1.162479250000032494e+02
1.933005000000065365e+01
0.000000000000000000e+00
8.136205000000273913e+01
6.916012500000334740e+01
3.855574999999333841e+01
2.806712499999974852e+01
4.442990000000435202e+01
1.591575000000489126e+01
5.224467499999718711e+01
3.050079249999981812e+02
2.110512500000041314e+02
4.131475000001216813e+00
4.630800000001045191e+00
8.110047499999950560e+01
1.185880000000025802e+02
2.902152499999743895e+01
4.877705000000531754e+01
1.684499999996091901e+00
6.483297500000162472e+01
0.000000000000000000e+00
3.151750000000674845e+00
2.620560000000438095e+01
9.801397500000064156e+01
3.605579999999974916e+01
8.375517500000029258e+01
7.861064999999456404e+01
1.869849999998507428e+00
0.000000000000000000e+00
5.239577500000081045e+01
3.056447499999848105e+01
7.921052500000058672e+01
0.000000000000000000e+00
8.258812500000090040e+01
1.562359999999785032e+01
1.448043749999996521e+02
6.876007500000014261e+01
3.951729999999997744e+01
2.791002250000005347e+02
7.168912499999890997e+01
2.889667500000570044e+01
1.230650000000110822e+01
1.499770000000211212e+01
6.280130000000383461e+01
0.000000000000000000e+00
4.158424999999965621e+01
3.422249999999849024e+00
5.918600000001106309e+00
0.000000000000000000e+00
1.588150249999955577e+02
9.316135000000258515e+01
7.489820000000690925e+01
4.765974999999400552e+01
0.000000000000000000e+00
1.387075999999893838e+02
3.333879999999567190e+01
9.422552499999881093e+01
2.055848999999909665e+02
6.463275000000123782e+01
3.719945000000279833e+01
1.964897500000972741e+01
9.854242499999088523e+01
1.895256500000073174e+02
1.881747500000585660e+01
6.863000000009833457e+00
3.755017499999269148e+01
1.180123500000007652e+02
4.934360000000026503e+01
7.459957500000768960e+01
0.000000000000000000e+00
1.229169500000040216e+02
7.173379999998985568e+01
8.499195000000270284e+01
1.033804749999944761e+02
3.037052499999504107e+01
3.137899999998694511e+00
1.473488999999972293e+02
6.114499999938516339e-01
6.369039999999870361e+01
7.512642500000765722e+01
9.430597499999748834e+01
2.328112499999690499e+01
9.728174999992234007e+00
1.682077249999878177e+02
9.990575000003332207e+00
2.452314999999885003e+02
2.111550000009287942e+00
2.333972499999958927e+01
2.971524999999530792e+01
6.617757499999754600e+01
3.405220000000497294e+01
1.645800000000008367e+01
1.817575000004012509e+00
1.110166750000018965e+02
5.854354999999600295e+01
3.794200000001524131e+00
1.729067499999814572e+01
1.429844500000001517e+02
5.555654999999148913e+01
1.290799999992486846e+00
1.537712500000054661e+01
0.000000000000000000e+00
1.409457500000144137e+01
2.127607500000294749e+01
6.164225000006240407e+00
3.276399999990076140e+00
1.163750000003460627e+00
4.063947500000608670e+01
1.929134999998893818e+01
9.043920000000005643e+01
2.264644250000000909e+02
2.095050750000000335e+02
1.314079999999995252e+01
1.369577499999996562e+01
1.722627500000006862e+01
4.512030000000022767e+01
7.408949999999858704e+00
9.182772499999991567e+01
5.210522500000003276e+01
4.463045999999999367e+02
1.004467500000005842e+01
7.816974999999892759e+00
1.507106500000006122e+02
4.633239499999995132e+02
9.371107499999986601e+01
2.802454750000000558e+02
4.675285000000073410e+01
3.892699999999926774e+01
1.279900000000111504e+00
1.740249999999221586e+00
1.468679999999977781e+01
0.000000000000000000e+00
5.820700000001011176e+00
0.000000000000000000e+00
4.852122500000000116e+01
4.662974999999924819e+01
4.237242749999996363e+02
0.000000000000000000e+00
1.598365000000079306e+01
2.401210000000020273e+01
2.267692500000073608e+01
1.702557500000008304e+02
1.876657750000028102e+02
2.141749999999831289e+00
3.740277500000033228e+01
0.000000000000000000e+00
0.000000000000000000e+00
4.887215000000111331e+01
8.183949999999384772e+00
1.884050000001025182e+00
7.478474999999917827e+01
1.146219999999686934e+01
1.026537499999946590e+01
3.557387499999720148e+01
1.499449999997182204e+00
6.279380000000145401e+01
3.148675000002043589e+00
2.849817499999929282e+01
4.003114999999723977e+01
2.463704249999985052e+02
1.675987500000175601e+01
2.368849999999866895e+00
1.560350000000099158e+01
7.440599999998909198e+00
8.024066500000017186e+02
1.225859999999912020e+01
1.512110000000177479e+01
7.385975000001820945e+00
2.717577499999990209e+01
0.000000000000000000e+00
1.224697500000004879e+01
2.402646999999973332e+02
8.804475000001588114e+00
7.294725000001278659e+00
5.433702499999881752e+01
4.479825000000658974e+00
7.517699999997518034e+00
1.299034999999548745e+01
7.259437500000132104e+01
2.253549999998938347e+00
7.836750000009828909e-01
7.423029999999641859e+01
2.616174999999998363e+00
1.517009999999885395e+01
1.820565749999971672e+02
8.316774999997278428e+00
8.585950000004061167e+00
1.545598249999997620e+02
2.208579999999926713e+01
8.905539999999945167e+01
3.383697499999982483e+01
2.379900000001100580e+00
5.421677500000043892e+01
2.707877500000677173e+01
1.432774999997832310e+00
6.932849999998325075e+00
2.446645000000557957e+01
2.370125000000200544e+01
3.360235000000244554e+01
0.000000000000000000e+00
1.724516499999992902e+02
6.468435000000027912e+01
9.765600000001484204e+00
3.717572499999732827e+01
7.826687499999707143e+01
7.488899999998466228e+00
4.651892500000087693e+01
5.357494999999801166e+01
8.075370000000248183e+01
3.212615000000340615e+01
2.994534999999842739e+01
8.317250000047238245e-01
1.752472500000124001e+01
1.510359999999622005e+01
0.000000000000000000e+00
2.689697499999965657e+01
1.162217499999940173e+01
1.556124999999752845e+01
4.769627499999984366e+01
1.307824999999951388e+01
1.862839999999721385e+01
2.745734999999882575e+01
5.690965000000147711e+01
3.744775000001254739e+00
3.359185000000053378e+01
3.398949999997569194e+00
4.903529999999989286e+01
1.906162499999908277e+01
7.988252500000214695e+01
7.184899999998606290e+00
0.000000000000000000e+00
9.663707499999674155e+01
5.209569999999530410e+01
1.423327500000226564e+01
1.390227499999951988e+01
3.672312499999463853e+01
1.025132999999982530e+02
1.418201250000024061e+02
0.000000000000000000e+00
6.938687499999929287e+01
6.103199999998309977e+00
2.303699999998798376e+00
4.409972499999526008e+01
9.419574999995461440e+00
1.121472499999498496e+01
1.772115000000695773e+01
0.000000000000000000e+00
5.733147499999802221e+01
1.075467500000115706e+01
9.476532499999734682e+01
5.935750000034545337e-01
3.321575000001075750e+00
1.502147500000461378e+01
1.965355000000101882e+01
1.184162499999530382e+01
1.509725000005346374e+00
3.143649999998388012e+00
4.504264999999918473e+01
0.000000000000000000e+00
5.414874999999597094e+00
3.763950000006843766e+00
1.292820500000004813e+02
5.262917499999275606e+01
1.246349999999551983e+01
1.071892500000615200e+01
2.220874999999011834e+01
7.339517500000170003e+01
1.292894999998850381e+01
7.988507499999286665e+01
1.424650000004135109e+00
2.890152499999487645e+01
1.379644000000013193e+02
2.437174999997182567e+00
1.029417499999851771e+01
8.280867499999544634e+01
1.469969249999962813e+02
2.093947500000581385e+01
8.515662499999621105e+01
8.673942500000464406e+01
4.818812499999580723e+01
2.831857500000012351e+01
9.350374999996802217e+00
9.715357499999299762e+01
0.000000000000000000e+00
2.342582500000389700e+01
7.965949999999111242e+00
1.290454999998758012e+01
1.399151749999987260e+02
7.980274999994207974e+00
1.218719499999991740e+02
4.687502500000562122e+01
2.285070000000644086e+01
7.500575000008780080e+00
2.864809999999806678e+01
3.994599999998627027e+00
8.274124999999799002e+01
5.012232499998958701e+01
1.703640749999999571e+02
3.152315000000016454e+01
5.981075000000002362e+00
9.253274999999838712e+00
3.346185000000012622e+01
7.175099999999989819e+00
2.564294999999994218e+01
1.812965000000010818e+01
3.693840000000037094e+01
6.175037499999991297e+01
5.523525000000084617e+00
4.126040000000052999e+01
3.480674999999955332e+01
1.216566750000005470e+02
4.681232499999943286e+01
5.936625000000361752e+00
1.794348750000000905e+02
4.339149999999847296e+00
6.273710000000143339e+01
1.781179999999871200e+01
8.316374999999709416e+00
1.451247500000008017e+01
3.933978500000012559e+02
3.970349999999456259e+00
9.203690000000008808e+01
3.324650499999996782e+02
2.367972499999737579e+01
6.266202500000161990e+01
5.804960000000036757e+01
1.132438750000019922e+02
3.994500000001011131e+00
2.523381999999969594e+02
9.187732499999867741e+01
1.252542500000330961e+01
9.884975000002071965e+00
3.133002499999903989e+01
5.831514999999853899e+01
2.536664999999871384e+01
9.063825000000136356e+01
3.839174999999883653e+01
1.008249999999932811e+01
1.662147499999981903e+02
1.910702500000027726e+01
0.000000000000000000e+00
7.454752499999983684e+01
2.872982499999920947e+01
2.090709999999873503e+01
7.452250000028470822e-01
5.902545000000003483e+01
9.673525000000182672e+00
0.000000000000000000e+00
8.580000000080190148e-02
1.630770000000225650e+01
0.000000000000000000e+00
8.811525000002262686e+00
1.284101749999990716e+02
1.606912499999779698e+01
6.664750000005881247e+00
7.248217499999966549e+02
5.861412499999829606e+01
2.872459999999676938e+01
0.000000000000000000e+00
4.439777500000019472e+01
4.837482500000334085e+01
6.115749999999309239e+00
4.786804999999816346e+01
7.836075000000164437e+00
1.206035749999969653e+02
1.079474999997387386e+00
0.000000000000000000e+00
0.000000000000000000e+00
1.518574999998634212e+00
5.925309999999939237e+01
1.960740000000527061e+01
6.286675000005459424e+00
5.259260000000409718e+01
7.876447499999983393e+01
3.163575000002083470e+00
3.165057500000045820e+01
8.440834999999680122e+01
1.884762249999951678e+02
4.258517500000635891e+01
3.498450000002151228e+00
0.000000000000000000e+00
2.683125000004338290e+00
7.378232499999626270e+01
2.781974999997771647e+00
2.833435000000150694e+01
2.443209249999966914e+02
2.278050000001030639e+00
1.171020000000311256e+01
0.000000000000000000e+00
1.381093999999976063e+02
2.290257500000336677e+01
2.043575000001851549e+00
2.103993750000014984e+02
1.048715000000299824e+01
0.000000000000000000e+00
5.807129999999460779e+01
0.000000000000000000e+00
6.179337500000059435e+01
1.568735000000032187e+01
6.737524999998356634e+00
1.175951499999996486e+02
9.065669999999670381e+01
6.576992500000500286e+01
1.070029999999633219e+01
4.066954999999694564e+01
1.269172499999626780e+01
7.516185000000064065e+01
6.201349999997773921e+00
1.141794499999946311e+02
8.245569999999702304e+01
5.753614999999712154e+01
1.170504999999621987e+01
7.485975000001587887e+00
2.676655000000494056e+01
3.526045500000023480e+02
7.228550000000666387e+00
6.644049999999879219e+01
0.000000000000000000e+00
6.833550000010291114e+00
4.116409999998893454e+01
2.061397500000339278e+01
3.957537499999830288e+01
1.350890000000504187e+01
2.678150000008372444e+00
6.602849999993054553e+00
3.230750000000170985e+00
2.289072500000060018e+02
5.753940000001023236e+01
0.000000000000000000e+00
1.780454000000020187e+02
1.014809999999499723e+01
2.075401000000027807e+02
3.999357499999689480e+01
3.683032499999683296e+01
4.028180000000247674e+01
1.668901500000004035e+02
2.744707499999776701e+01
2.749324999999203101e+01
1.183642000000020289e+02
1.303626499999950283e+02
0.000000000000000000e+00
5.679614999999671454e+01
1.752105249999971193e+02
1.307247500000130458e+01
2.959597500000654691e+01
4.754762499999287684e+01
3.211827500000197233e+01
6.395957500001259177e+01
3.643250000010311851e+00
8.336929999998687890e+01
9.284392499999682968e+01
1.819154999999739175e+01
4.999777500000845976e+01
4.571392500000115433e+01
6.536674999992442281e+00
1.153765750000133039e+02
0.000000000000000000e+00
4.420470000000875643e+01
7.175177499999563224e+01
1.248835749999983591e+02
1.301452499998845269e+01
2.119074999995973485e+00
5.416354999999839492e+01
1.921871750000008205e+02
3.898474999999734791e+00
2.388000000053125405e-01
1.930692499999508982e+01
5.472935749999999189e+02
1.700322000000000742e+02
6.252332499999990745e+01
2.040620874999999614e+03
1.659163249999995173e+02
2.392572250000002327e+02
6.119307500000026323e+01
1.986930000000004384e+02
5.091874999999745910e+00
2.380575000000106911e+00
3.720774999999942878e+01
1.360253000000000156e+02
2.124134499999996706e+02
2.950872500000034648e+01
9.844082499999996116e+01
2.032254999999949518e+01
9.141725000000010937e+01
4.899017500000013570e+01
1.652475000000208638e+00
5.581382499999953950e+01
0.000000000000000000e+00
1.666537499999876104e+01
2.542047499999888771e+01
4.135907500000080006e+01
3.561825000000240493e+00
2.678075000000390560e+00
5.195699999999803254e+00
4.744385000000050923e+01
3.677704999999953372e+01
8.480300000000440264e+00
4.796845000000082848e+01
0.000000000000000000e+00
1.059299749999986773e+02
6.301095000000067614e+01
1.149708750000009161e+02
0.000000000000000000e+00
1.186551500000003756e+02
1.067508749999994677e+02
1.770172500000022353e+01
8.280174999999445618e+00
9.711489999999933787e+01
6.963925000000870114e+00
5.601062500000075772e+01
1.759499999998581643e+00
6.979000000022494987e-01
8.045875000000535238e+00
8.808404999999908114e+01
1.507821749999997962e+02
1.429974999999927832e+01
8.221907500000114055e+01
3.158949500000005628e+02
0.000000000000000000e+00
1.388188250000013113e+02
0.000000000000000000e+00
0.000000000000000000e+00
1.787402500000112582e+01
8.046074999999319743e+00
6.067542499999944994e+01
1.906574999999932629e+01
1.118089999999938300e+01
5.042235000000161449e+01
2.642177500000286727e+01
0.000000000000000000e+00
4.513047499999700563e+01
4.300674999999642978e+00
9.778887500000266186e+01
7.350000000023726443e-01
1.775049999999822603e+01
3.555349999999180000e+00
2.861075000000212754e+01
3.931522499999928755e+01
1.192232500000045547e+01
1.190261499999998307e+02
1.659751749999998083e+02
5.416657499999999459e+01
0.000000000000000000e+00
8.894392499999881352e+01
1.287035000000003038e+01
1.444172500000107107e+01
5.166027499999970019e+01
1.456385000000182117e+01
1.055300000000158889e+01
4.755922500000053788e+01
9.471300000000226760e+01
1.805819500000005462e+02
9.609375000000142109e+00
6.122009999999988850e+01
1.078224999999832789e+01
0.000000000000000000e+00
5.249915000000271448e+01
6.997774999999961665e+01
4.123387499999964234e+01
3.360922499999929869e+01
2.239007500000056439e+01
5.394319999999908077e+01
5.831399999998154726e+00
6.962882499999878405e+01
7.209792499999778670e+01
8.172425000001481976e+00
2.012115000000136433e+01
1.431465749999958348e+02
3.682797500000134505e+01
2.599632500000126356e+01
2.540375000002370598e+00
7.382600000000394402e+01
8.350199999995311373e+00
4.800772499999794718e+01
4.296942499999545362e+01
1.292127499999651263e+01
1.912107500000104210e+01
2.715105000000050950e+01
2.704957499999949277e+01
1.498749999996107363e+00
3.345225000000340287e+01
5.784012499999846568e+01
1.571895000000012033e+01
7.150970000000000937e+01
5.118720000000109849e+01
7.914825000000291766e+00
2.077364999999531392e+01
5.740152500000306190e+01
1.369994999999590846e+01
2.363032499999917491e+01
1.360618000000002326e+02
1.165900000003716741e+00
1.336187500000107775e+01
1.105165250000013089e+02
3.256899999996676343e+00
2.370210000000128048e+01
3.224847500000294076e+01
3.733000000067931978e-01
1.777112500000299633e+01
4.591499999975212631e-01
9.065499999962867150e-01
7.368100000000765704e+00
1.592425000000474711e+01
0.000000000000000000e+00
1.068619999999498305e+01
8.887424999997506347e+00
4.544965000000189548e+01
1.088922499999966931e+01
6.418652499999666361e+01
2.711300000001415356e+00
2.576742499999795655e+01
8.898125000001755325e+00
5.300654999999920847e+01
4.322325000000404316e+01
6.981880000000018072e+01
7.182130000000341852e+01
6.263055000000150585e+01
1.811659999999903903e+01
1.974990000000076407e+01
4.051612499999990291e+02
5.980639999999937118e+01
7.040887499999826105e+01
1.053596499999969183e+02
[truncated: 1,143 more rows]
