# Supplementary material for: Smart event-triggered MINFLUX microscopy to catch and follow rare events
Source: Nat Commun. 2026 May 21;17:4558. doi: 10.1038/s41467-026-73176-z (PMC13195108; doi:10.1038/s41467-026-73176-z)
Supplement: Supplementary file 14 — Source Data [file 41467_2026_73176_MOESM14_ESM.zip › sourcedata/SourceData-SupplementaryFigure7b-dt.csv]

3.590749999999865167e+02
3.590749999999865167e+02
3.590749999999865167e+02
3.590749999999865167e+02
3.590500000001384251e+02
3.590749999999865167e+02
3.590749999999865167e+02
6.943749999999138254e+02
3.591250000001267040e+02
3.590749999999865167e+02
3.590749999999865167e+02
6.936749999999492502e+02
3.590499999999163947e+02
6.943750000001358558e+02
3.590749999999865167e+02
3.590749999999865167e+02
6.944250000000540695e+02
1.028974999999876445e+03
1.363549999999991087e+03
1.029025000000016689e+03
3.590749999999865167e+02
6.943750000001358558e+02
6.943499999998437033e+02
1.698225000000164073e+03
3.590749999999865167e+02
1.028199999999923648e+03
3.591249999999046736e+02
3.590749999999865167e+02
3.590750000002085471e+02
3.590749999999865167e+02
3.590749999999865167e+02
3.591249999999046736e+02
3.590749999999865167e+02
3.590749999999865167e+02
3.590749999999865167e+02
3.589999999999981810e+02
3.591250000001267040e+02
3.590749999999865167e+02
3.590749999999865167e+02
3.590749999999865167e+02
3.590749999999865167e+02
3.591249999999046736e+02
3.590749999999865167e+02
3.590749999999865167e+02
3.590750000002085471e+02
6.943499999998437033e+02
3.590749999999865167e+02
3.590749999999865167e+02
3.590749999999865167e+02
3.590749999999865167e+02
3.591250000001267040e+02
3.590749999999865167e+02
3.590749999999865167e+02
3.590749999999865167e+02
3.589999999999981810e+02
3.591250000001267040e+02
1.028974999999876445e+03
3.590749999999865167e+02
3.590500000001384251e+02
3.590749999999865167e+02
3.590749999999865167e+02
3.590749999999865167e+02
3.590749999999865167e+02
3.591249999999046736e+02
3.590749999999865167e+02
3.590749999999865167e+02
3.590749999999865167e+02
3.590750000002085471e+02
3.590499999999163947e+02
3.590749999999865167e+02
3.590749999999865167e+02
3.590749999999865167e+02
3.590749999999865167e+02
3.591250000001267040e+02
3.590749999999865167e+02
3.590749999999865167e+02
3.589999999999981810e+02
3.590749999999865167e+02
3.591249999999046736e+02
3.590749999999865167e+02
3.590749999999865167e+02
3.590749999999865167e+02
3.590749999999865167e+02
3.591250000001267040e+02
3.590749999999865167e+02
3.590749999999865167e+02
3.589999999999981810e+02
3.590749999999865167e+02
3.590749999999865167e+02
3.591250000001267040e+02
3.590749999999865167e+02
3.590749999999865167e+02
3.590749999999865167e+02
3.590749999999865167e+02
3.591249999999046736e+02
3.590749999999865167e+02
3.589999999999981810e+02
3.590749999999865167e+02
3.590749999999865167e+02
3.591250000001267040e+02
3.590749999999865167e+02
3.590749999999865167e+02
3.590749999999865167e+02
3.590749999999865167e+02
3.591249999999046736e+02
3.590750000002085471e+02
3.589999999999981810e+02
3.590749999999865167e+02
3.590749999999865167e+02
3.591249999999046736e+02
3.590749999999865167e+02
3.590749999999865167e+02
3.590749999999865167e+02
3.590749999999865167e+02
3.591250000001267040e+02
3.590749999999865167e+02
3.589999999999981810e+02
6.943749999999138254e+02
3.591250000001267040e+02
3.590749999999865167e+02
3.590749999999865167e+02
3.590749999999865167e+02
3.590749999999865167e+02
3.591249999999046736e+02
3.590749999999865167e+02
6.943000000001475200e+02
3.590749999999865167e+02
3.590749999999865167e+02
3.591249999999046736e+02
3.590749999999865167e+02
3.590749999999865167e+02
3.590749999999865167e+02
3.590750000002085471e+02
3.591249999999046736e+02
3.589999999999981810e+02
3.590749999999865167e+02
3.590749999999865167e+02
3.590749999999865167e+02
3.591250000001267040e+02
3.590749999999865167e+02
3.590749999999865167e+02
3.590749999999865167e+02
3.590749999999865167e+02
3.591249999999046736e+02
3.589999999999981810e+02
3.590749999999865167e+02
3.590749999999865167e+02
3.590749999999865167e+02
3.591250000001267040e+02
3.590749999999865167e+02
3.590749999999865167e+02
3.590749999999865167e+02
3.590749999999865167e+02
3.591250000001267040e+02
3.589999999999981810e+02
3.590749999999865167e+02
3.590749999999865167e+02
3.590749999999865167e+02
3.591249999999046736e+02
3.590749999999865167e+02
3.590749999999865167e+02
3.590749999999865167e+02
3.590749999999865167e+02
6.943500000000657337e+02
3.590749999999865167e+02
3.590749999999865167e+02
3.590749999999865167e+02
3.590749999999865167e+02
3.591250000001267040e+02
3.590749999999865167e+02
3.590749999999865167e+02
3.590749999999865167e+02
3.590749999999865167e+02
3.590499999999163947e+02
3.590749999999865167e+02
3.590750000002085471e+02
3.590749999999865167e+02
3.590749999999865167e+02
3.590749999999865167e+02
3.590749999999865167e+02
3.590749999999865167e+02
3.591250000001267040e+02
3.590749999999865167e+02
3.590749999999865167e+02
3.589999999999981810e+02
3.590749999999865167e+02
3.591250000001267040e+02
3.590749999999865167e+02
6.936749999999492502e+02
3.590749999999865167e+02
3.591250000001267040e+02
3.590749999999865167e+02
3.590749999999865167e+02
3.589999999999981810e+02
3.590749999999865167e+02
3.591250000001267040e+02
3.590749999999865167e+02
3.590749999999865167e+02
6.943749999996917950e+02
3.590749999999865167e+02
3.591250000001267040e+02
3.590749999999865167e+02
3.589999999999981810e+02
3.590749999999865167e+02
3.590749999999865167e+02
3.591250000001267040e+02
3.590749999999865167e+02
3.590749999999865167e+02
3.590749999999865167e+02
3.590749999999865167e+02
3.591250000001267040e+02
3.590749999999865167e+02
3.589999999999981810e+02
3.590749999999865167e+02
3.590749999999865167e+02
3.591249999996825863e+02
3.590750000004305775e+02
3.590749999999865167e+02
3.590749999999865167e+02
3.590749999999865167e+02
3.591249999996825863e+02
3.590749999999865167e+02
3.589999999999981810e+02
3.590749999999865167e+02
3.590749999999865167e+02
3.591250000001267040e+02
3.590749999999865167e+02
3.590749999999865167e+02
3.590749999999865167e+02
3.590749999999865167e+02
3.591250000001267040e+02
3.590749999999865167e+02
3.589999999999981810e+02
3.590749999999865167e+02
3.590749999999865167e+02
3.591250000001267040e+02
3.590749999999865167e+02
3.590749999999865167e+02
3.590749999999865167e+02
3.590749999999865167e+02
3.591250000001267040e+02
3.590749999999865167e+02
3.589999999999981810e+02
3.590749999999865167e+02
3.590749999999865167e+02
3.590749999999865167e+02
3.591249999996825863e+02
3.590749999999865167e+02
3.590750000004305775e+02
3.590749999999865167e+02
3.590749999999865167e+02
3.591249999996825863e+02
3.589999999999981810e+02
3.590749999999865167e+02
3.590749999999865167e+02
3.590749999999865167e+02
3.591250000001267040e+02
3.590749999999865167e+02
3.590749999999865167e+02
3.590749999999865167e+02
3.590749999999865167e+02
3.591250000001267040e+02
3.589999999999981810e+02
3.590749999999865167e+02
3.590749999999865167e+02
3.590749999999865167e+02
3.591250000001267040e+02
3.590749999999865167e+02
3.590749999999865167e+02
3.590749999999865167e+02
3.590749999999865167e+02
3.590749999999865167e+02
3.590749999999865167e+02
3.591250000001267040e+02
3.590749999999865167e+02
3.590749999999865167e+02
3.590749999999865167e+02
3.591250000001267040e+02
3.590749999999865167e+02
3.590749999999865167e+02
3.590749999999865167e+02
3.590749999999865167e+02
3.590749999999865167e+02
3.590749999999865167e+02
3.591250000001267040e+02
3.590749999999865167e+02
3.590749999999865167e+02
3.590749999999865167e+02
3.589999999999981810e+02
3.591249999996825863e+02
3.590749999999865167e+02
3.590749999999865167e+02
3.590749999999865167e+02
3.590749999999865167e+02
3.591250000001267040e+02
3.590749999999865167e+02
3.590749999999865167e+02
3.590749999999865167e+02
3.589999999999981810e+02
3.591250000001267040e+02
3.590749999999865167e+02
3.590749999999865167e+02
3.590749999999865167e+02
3.590749999999865167e+02
3.591250000001267040e+02
3.590749999999865167e+02
3.590749999999865167e+02
3.590749999999865167e+02
3.589999999999981810e+02
3.590749999999865167e+02
3.591250000001267040e+02
3.590749999999865167e+02
3.590749999999865167e+02
3.590749999999865167e+02
3.590749999999865167e+02
3.591249999996825863e+02
3.590750000004305775e+02
3.590749999999865167e+02
3.589999999999981810e+02
3.590749999999865167e+02
3.591249999996825863e+02
3.590749999999865167e+02
3.590749999999865167e+02
3.590749999999865167e+02
3.590749999999865167e+02
3.591250000001267040e+02
3.590749999999865167e+02
3.590749999999865167e+02
3.589999999999981810e+02
3.590749999999865167e+02
3.591250000001267040e+02
3.590749999999865167e+02
3.590749999999865167e+02
3.590749999999865167e+02
3.590749999999865167e+02
3.591250000001267040e+02
3.590749999999865167e+02
3.590749999999865167e+02
3.589999999999981810e+02
3.590749999999865167e+02
3.591250000001267040e+02
3.590749999999865167e+02
3.590749999999865167e+02
3.590749999999865167e+02
3.590749999999865167e+02
3.591249999996825863e+02
3.590749999999865167e+02
3.590749999999865167e+02
3.589999999999981810e+02
3.590750000004305775e+02
3.590749999999865167e+02
3.591249999996825863e+02
3.590749999999865167e+02
3.590749999999865167e+02
3.590749999999865167e+02
3.590749999999865167e+02
3.591250000001267040e+02
3.590749999999865167e+02
3.589999999999981810e+02
3.590749999999865167e+02
3.590749999999865167e+02
3.591250000001267040e+02
3.590749999999865167e+02
3.590749999999865167e+02
3.590749999999865167e+02
3.590749999999865167e+02
3.591250000001267040e+02
3.590749999999865167e+02
3.589999999999981810e+02
3.590749999999865167e+02
3.590749999999865167e+02
3.591250000001267040e+02
3.590749999999865167e+02
3.590749999999865167e+02
3.590749999999865167e+02
3.590749999999865167e+02
3.591249999996825863e+02
3.590749999999865167e+02
6.943000000001475200e+02
3.590749999999865167e+02
3.591250000001267040e+02
3.590749999999865167e+02
3.590749999999865167e+02
3.590749999999865167e+02
3.590749999999865167e+02
6.937250000000893806e+02
6.942999999997034593e+02
3.590749999999865167e+02
3.590749999999865167e+02
3.591250000001267040e+02
3.590749999999865167e+02
3.590749999999865167e+02
3.590749999999865167e+02
3.590749999999865167e+02
3.591250000001267040e+02
3.589999999999981810e+02
3.590749999999865167e+02
3.590749999999865167e+02
3.590749999999865167e+02
3.591250000001267040e+02
3.590749999999865167e+02
3.590749999999865167e+02
3.590749999999865167e+02
6.937250000000893806e+02
3.589999999999981810e+02
3.590749999999865167e+02
3.590749999999865167e+02
3.590749999999865167e+02
3.591250000001267040e+02
3.590749999999865167e+02
3.590749999999865167e+02
3.590749999999865167e+02
3.590749999999865167e+02
3.591249999996825863e+02
3.589999999999981810e+02
3.590749999999865167e+02
3.590749999999865167e+02
3.590749999999865167e+02
3.591250000001267040e+02
3.590749999999865167e+02
3.590749999999865167e+02
3.590749999999865167e+02
3.590749999999865167e+02
3.591250000001267040e+02
3.589999999999981810e+02
3.590749999999865167e+02
3.590749999999865167e+02
3.590749999999865167e+02
3.591250000001267040e+02
3.590749999999865167e+02
3.590749999999865167e+02
3.590749999999865167e+02
3.590749999999865167e+02
3.590749999999865167e+02
3.590500000001384251e+02
3.590749999999865167e+02
3.590749999999865167e+02
3.590749999999865167e+02
6.944249999998319254e+02
3.590749999999865167e+02
3.590749999999865167e+02
3.590749999999865167e+02
3.590749999999865167e+02
3.590500000001384251e+02
3.590749999999865167e+02
3.590749999999865167e+02
3.590749999999865167e+02
3.590749999999865167e+02
3.591250000001267040e+02
3.590749999999865167e+02
3.590749999999865167e+02
3.590749999999865167e+02
3.590749999999865167e+02
3.590500000001384251e+02
3.590749999999865167e+02
3.590749999999865167e+02
3.590749999999865167e+02
3.590749999999865167e+02
1.028899999999666306e+03
3.591250000001267040e+02
3.726400000000129694e+03
2.367350000000101318e+03
1.698224999999720012e+03
6.943750000001358558e+02
3.371200000000129876e+03
3.371199999999685588e+03
3.591250000001267040e+02
3.589999999999981810e+02
3.590749999999865167e+02
3.590749999999865167e+02
3.590749999999865167e+02
3.591250000001267040e+02
6.943749999996917950e+02
3.590750000004305775e+02
3.590749999999865167e+02
3.591249999996825863e+02
3.589999999999981810e+02
3.590749999999865167e+02
3.590749999999865167e+02
3.590749999999865167e+02
3.590749999999865167e+02
6.944250000002760999e+02
6.943749999996917950e+02
2.032750000000138698e+03
2.367400000000241562e+03
6.943749999996917950e+02
1.029025000000238833e+03
1.362850000000026512e+03
6.943749999996917950e+02
3.590749999999865167e+02
1.029025000000238833e+03
3.590749999999865167e+02
3.590749999999865167e+02
3.590749999999865167e+02
3.590500000001384251e+02
3.590749999999865167e+02
3.590749999999865167e+02
3.590749999999865167e+02
3.590749999999865167e+02
3.591250000001267040e+02
1.028974999999654528e+03
3.590749999999865167e+02
3.590749999999865167e+02
3.590500000001384251e+02
6.943750000001358558e+02
3.590749999999865167e+02
3.590749999999865167e+02
3.591250000001267040e+02
3.590749999999865167e+02
3.590749999999865167e+02
3.590749999999865167e+02
6.943499999998437033e+02
3.590749999999865167e+02
3.590749999999865167e+02
3.590749999999865167e+02
3.590749999999865167e+02
3.591250000001267040e+02
3.590749999999865167e+02
3.590749999999865167e+02
3.590749999999865167e+02
3.590749999999865167e+02
3.590500000001384251e+02
3.590749999999865167e+02
3.590749999999865167e+02
3.590749999999865167e+02
3.590749999999865167e+02
3.591249999996825863e+02
3.590749999999865167e+02
3.590749999999865167e+02
3.590750000004305775e+02
3.590749999999865167e+02
3.590499999996943643e+02
3.590749999999865167e+02
3.590749999999865167e+02
3.590749999999865167e+02
3.590749999999865167e+02
6.944250000002760999e+02
3.590749999999865167e+02
1.028900000000110367e+03
3.591249999996825863e+02
1.363575000000061209e+03
6.944249999998319254e+02
3.590750000004305775e+02
6.942999999997034593e+02
3.591250000001267040e+02
1.028975000000098589e+03
6.944249999998319254e+02
6.943750000001358558e+02
6.942999999997034593e+02
3.591250000001267040e+02
1.028975000000098589e+03
3.590749999999865167e+02
1.028325000000052114e+03
3.590749999999865167e+02
3.589999999999981810e+02
3.591250000001267040e+02
3.590749999999865167e+02
3.590749999999865167e+02
3.590749999999865167e+02
3.590749999999865167e+02
3.591249999996825863e+02
3.590749999999865167e+02
3.590749999999865167e+02
3.590749999999865167e+02
3.590749999999865167e+02
3.590749999999865167e+02
3.590500000001384251e+02
3.590749999999865167e+02
3.590749999999865167e+02
3.590749999999865167e+02
3.590749999999865167e+02
3.591250000001267040e+02
3.590749999999865167e+02
3.590749999999865167e+02
3.590749999999865167e+02
3.590749999999865167e+02
3.590499999996943643e+02
3.590750000004305775e+02
3.590749999999865167e+02
3.590749999999865167e+02
3.590749999999865167e+02
3.591249999996825863e+02
3.590749999999865167e+02
3.590749999999865167e+02
3.590749999999865167e+02
3.590749999999865167e+02
3.590500000001384251e+02
3.590749999999865167e+02
3.590749999999865167e+02
3.590749999999865167e+02
3.590749999999865167e+02
3.591250000001267040e+02
3.590749999999865167e+02
3.590749999999865167e+02
3.590749999999865167e+02
3.590749999999865167e+02
3.590500000001384251e+02
3.590749999999865167e+02
3.590749999999865167e+02
3.590749999999865167e+02
3.590749999999865167e+02
3.591250000001267040e+02
3.590749999999865167e+02
3.590749999999865167e+02
3.590749999999865167e+02
3.590749999999865167e+02
3.590749999999865167e+02
3.590499999996943643e+02
3.590749999999865167e+02
6.936750000003933110e+02
3.590749999999865167e+02
3.591249999996825863e+02
3.590749999999865167e+02
3.590749999999865167e+02
3.590749999999865167e+02
3.590749999999865167e+02
3.590500000001384251e+02
6.943750000001358558e+02
1.363624999999757392e+03
3.590749999999865167e+02
3.590749999999865167e+02
6.943500000002877641e+02
6.936749999999492502e+02
3.590749999999865167e+02
3.590749999999865167e+02
3.591250000001267040e+02
3.590749999999865167e+02
3.590749999999865167e+02
3.590749999999865167e+02
3.590749999999865167e+02
3.590500000001384251e+02
3.590749999999865167e+02
3.590749999999865167e+02
3.590749999999865167e+02
3.590749999999865167e+02
3.591249999996825863e+02
3.590749999999865167e+02
3.590749999999865167e+02
3.590749999999865167e+02
3.590749999999865167e+02
3.590500000001384251e+02
3.590749999999865167e+02
3.590749999999865167e+02
3.590749999999865167e+02
3.590749999999865167e+02
3.590749999999865167e+02
3.591250000001267040e+02
3.590749999999865167e+02
6.943750000001358558e+02
3.589999999999981810e+02
3.591249999996825863e+02
3.590750000004305775e+02
3.590749999999865167e+02
3.590749999999865167e+02
3.590749999999865167e+02
3.591249999996825863e+02
3.590749999999865167e+02
3.590749999999865167e+02
3.590749999999865167e+02
3.589999999999981810e+02
3.591250000001267040e+02
3.590749999999865167e+02
3.590749999999865167e+02
3.590749999999865167e+02
6.944250000002760999e+02
3.590749999999865167e+02
3.590749999999865167e+02
3.590749999999865167e+02
3.589999999999981810e+02
3.591249999996825863e+02
3.590749999999865167e+02
3.590749999999865167e+02
3.590749999999865167e+02
3.590750000004305775e+02
3.591249999996825863e+02
3.590749999999865167e+02
3.590749999999865167e+02
3.590749999999865167e+02
3.589999999999981810e+02
6.944250000002760999e+02
3.590749999999865167e+02
3.590749999999865167e+02
3.590749999999865167e+02
3.590749999999865167e+02
3.591250000001267040e+02
3.590749999999865167e+02
3.590749999999865167e+02
3.589999999999981810e+02
3.590749999999865167e+02
3.591249999996825863e+02
3.590749999999865167e+02
3.590749999999865167e+02
3.590749999999865167e+02
3.590749999999865167e+02
3.591250000001267040e+02
3.590749999999865167e+02
3.590749999999865167e+02
3.589999999999981810e+02
3.590749999999865167e+02
3.591250000001267040e+02
3.590749999999865167e+02
3.590749999999865167e+02
3.590749999999865167e+02
3.590749999999865167e+02
3.591250000001267040e+02
3.590749999999865167e+02
3.590749999999865167e+02
3.589999999999981810e+02
3.590749999999865167e+02
3.591250000001267040e+02
3.590749999999865167e+02
3.590749999999865167e+02
3.590749999999865167e+02
3.590749999999865167e+02
3.591249999996825863e+02
3.590750000004305775e+02
3.590749999999865167e+02
3.589999999999981810e+02
3.590749999999865167e+02
3.591249999996825863e+02
3.590749999999865167e+02
3.590749999999865167e+02
3.590749999999865167e+02
3.590749999999865167e+02
3.590749999999865167e+02
3.591250000001267040e+02
1.028900000000110367e+03
3.590749999999865167e+02
3.591250000001267040e+02
3.590749999999865167e+02
3.590749999999865167e+02
3.590749999999865167e+02
3.590749999999865167e+02
3.591250000001267040e+02
3.590749999999865167e+02
3.589999999999981810e+02
3.590749999999865167e+02
3.590749999999865167e+02
3.591249999996825863e+02
3.590749999999865167e+02
3.590749999999865167e+02
3.590749999999865167e+02
3.590749999999865167e+02
3.591250000001267040e+02
3.590749999999865167e+02
3.589999999999981810e+02
3.590749999999865167e+02
3.590749999999865167e+02
3.591250000001267040e+02
3.590749999999865167e+02
3.590749999999865167e+02
3.590749999999865167e+02
3.590749999999865167e+02
3.591250000001267040e+02
3.590749999999865167e+02
3.589999999999981810e+02
3.591250000001267040e+02
3.590749999999865167e+02
3.590749999999865167e+02
3.590749999999865167e+02
6.943750000001358558e+02
3.591249999996825863e+02
3.590749999999865167e+02
3.590749999999865167e+02
3.589999999999981810e+02
3.590749999999865167e+02
3.591250000001267040e+02
3.590749999999865167e+02
3.590749999999865167e+02
3.590749999999865167e+02
3.590749999999865167e+02
3.591250000001267040e+02
3.590749999999865167e+02
3.590749999999865167e+02
3.589999999999981810e+02
3.590749999999865167e+02
3.591250000001267040e+02
3.590749999999865167e+02
3.590749999999865167e+02
3.590749999999865167e+02
3.590749999999865167e+02
3.591250000001267040e+02
3.590749999999865167e+02
3.590749999999865167e+02
3.589999999999981810e+02
3.590749999999865167e+02
3.591249999996825863e+02
3.590749999999865167e+02
3.590750000004305775e+02
3.590749999999865167e+02
3.590749999999865167e+02
3.591249999996825863e+02
3.590749999999865167e+02
3.590749999999865167e+02
3.589999999999981810e+02
3.590749999999865167e+02
3.591250000001267040e+02
3.590749999999865167e+02
3.590749999999865167e+02
3.590749999999865167e+02
3.590749999999865167e+02
3.590749999999865167e+02
3.591250000001267040e+02
3.590749999999865167e+02
3.589999999999981810e+02
3.590749999999865167e+02
3.590749999999865167e+02
3.591250000001267040e+02
3.590749999999865167e+02
3.590749999999865167e+02
3.590749999999865167e+02
3.590749999999865167e+02
6.944249999998319254e+02
3.589999999999981810e+02
3.590749999999865167e+02
3.590749999999865167e+02
3.591250000001267040e+02
3.590749999999865167e+02
3.590749999999865167e+02
3.590749999999865167e+02
3.590749999999865167e+02
3.591250000001267040e+02
3.590749999999865167e+02
3.589999999999981810e+02
3.590749999999865167e+02
3.590749999999865167e+02
3.591250000001267040e+02
3.590749999999865167e+02
3.590749999999865167e+02
3.590749999999865167e+02
3.590749999999865167e+02
3.591250000001267040e+02
3.590749999999865167e+02
3.589999999999981810e+02
3.590749999999865167e+02
3.590749999999865167e+02
3.591249999996825863e+02
3.590749999999865167e+02
3.590749999999865167e+02
3.590749999999865167e+02
3.590749999999865167e+02
3.590750000004305775e+02
3.591249999996825863e+02
3.589999999999981810e+02
3.590749999999865167e+02
3.590749999999865167e+02
3.590749999999865167e+02
3.591250000001267040e+02
3.590749999999865167e+02
3.590749999999865167e+02
3.590749999999865167e+02
3.590749999999865167e+02
3.591250000001267040e+02
3.589999999999981810e+02
3.590749999999865167e+02
3.590749999999865167e+02
3.590749999999865167e+02
3.591250000001267040e+02
3.590749999999865167e+02
3.590749999999865167e+02
3.590749999999865167e+02
3.590749999999865167e+02
3.591250000001267040e+02
3.589999999999981810e+02
3.590749999999865167e+02
3.590749999999865167e+02
3.590749999999865167e+02
3.591249999996825863e+02
3.590749999999865167e+02
3.590749999999865167e+02
3.590749999999865167e+02
3.590749999999865167e+02
3.591250000001267040e+02
3.589999999999981810e+02
3.590749999999865167e+02
3.590749999999865167e+02
1.363625000000201453e+03
3.590749999999865167e+02
3.590749999999865167e+02
3.591250000001267040e+02
3.589999999999981810e+02
6.943749999996917950e+02
3.590749999999865167e+02
3.590749999999865167e+02
3.591250000001267040e+02
3.590749999999865167e+02
3.590749999999865167e+02
3.590749999999865167e+02
1.698150000000175851e+03
3.590749999999865167e+02
3.591249999996825863e+02
3.590750000004305775e+02
3.590749999999865167e+02
3.590749999999865167e+02
3.590749999999865167e+02
3.590499999996943643e+02
6.943750000001358558e+02
3.590749999999865167e+02
3.590749999999865167e+02
3.591250000001267040e+02
3.590749999999865167e+02
3.590749999999865167e+02
3.590749999999865167e+02
3.590749999999865167e+02
3.590500000001384251e+02
3.590749999999865167e+02
3.590749999999865167e+02
3.590749999999865167e+02
3.590749999999865167e+02
3.591249999996825863e+02
3.590749999999865167e+02
3.590749999999865167e+02
3.590749999999865167e+02
3.590750000004305775e+02
3.590499999996943643e+02
6.943750000001358558e+02
3.590749999999865167e+02
3.590749999999865167e+02
3.590749999999865167e+02
3.591250000001267040e+02
3.590749999999865167e+02
3.590749999999865167e+02
3.590749999999865167e+02
6.943499999998437033e+02
3.590749999999865167e+02
3.590749999999865167e+02
3.590749999999865167e+02
3.590749999999865167e+02
3.591250000001267040e+02
3.590749999999865167e+02
3.590749999999865167e+02
6.936749999999492502e+02
3.590500000001384251e+02
3.590749999999865167e+02
3.590749999999865167e+02
6.943750000001358558e+02
3.591249999996825863e+02
3.590749999999865167e+02
3.590749999999865167e+02
3.590749999999865167e+02
3.590749999999865167e+02
3.590500000001384251e+02
6.943750000001358558e+02
3.590749999999865167e+02
6.944249999998319254e+02
3.590749999999865167e+02
3.590749999999865167e+02
3.590749999999865167e+02
3.590749999999865167e+02
3.590500000001384251e+02
3.590749999999865167e+02
3.590749999999865167e+02
3.590749999999865167e+02
3.590749999999865167e+02
3.590749999999865167e+02
3.591250000001267040e+02
3.590749999999865167e+02
3.590749999999865167e+02
3.590749999999865167e+02
3.589999999999981810e+02
3.591250000001267040e+02
3.590749999999865167e+02
3.590749999999865167e+02
3.590749999999865167e+02
3.590749999999865167e+02
3.591250000001267040e+02
3.590749999999865167e+02
3.590749999999865167e+02
3.590749999999865167e+02
3.589999999999981810e+02
3.591249999996825863e+02
3.590749999999865167e+02
3.590749999999865167e+02
3.590749999999865167e+02
3.590749999999865167e+02
3.591250000001267040e+02
3.590749999999865167e+02
3.590749999999865167e+02
3.590749999999865167e+02
3.589999999999981810e+02
3.591250000001267040e+02
3.590749999999865167e+02
3.590749999999865167e+02
6.943750000001358558e+02
3.591249999996825863e+02
3.590750000004305775e+02
3.590749999999865167e+02
3.590749999999865167e+02
3.589999999999981810e+02
3.591249999996825863e+02
3.590749999999865167e+02
3.590749999999865167e+02
3.590749999999865167e+02
3.590749999999865167e+02
3.591250000001267040e+02
3.590749999999865167e+02
3.590749999999865167e+02
3.590749999999865167e+02
3.589999999999981810e+02
3.590749999999865167e+02
3.591250000001267040e+02
3.590749999999865167e+02
6.943750000001358558e+02
6.944249999998319254e+02
3.590749999999865167e+02
3.590749999999865167e+02
3.589999999999981810e+02
3.590749999999865167e+02
3.591250000001267040e+02
3.590749999999865167e+02
3.590749999999865167e+02
3.590749999999865167e+02
3.590749999999865167e+02
3.591250000001267040e+02
3.590749999999865167e+02
3.590749999999865167e+02
3.589999999999981810e+02
3.590749999999865167e+02
3.591250000001267040e+02
3.590749999999865167e+02
3.590749999999865167e+02
3.590749999999865167e+02
3.590749999999865167e+02
3.591249999996825863e+02
3.590749999999865167e+02
3.590749999999865167e+02
3.589999999999981810e+02
3.590749999999865167e+02
3.591250000001267040e+02
3.590749999999865167e+02
3.590749999999865167e+02
3.590749999999865167e+02
3.590749999999865167e+02
3.591250000001267040e+02
3.590749999999865167e+02
3.590749999999865167e+02
3.589999999999981810e+02
6.943750000001358558e+02
3.591249999996825863e+02
3.590750000004305775e+02
3.590749999999865167e+02
3.590749999999865167e+02
3.590749999999865167e+02
3.591249999996825863e+02
3.590749999999865167e+02
3.589999999999981810e+02
3.590749999999865167e+02
3.590749999999865167e+02
3.591250000001267040e+02
3.590749999999865167e+02
3.590749999999865167e+02
3.590749999999865167e+02
3.590749999999865167e+02
3.591250000001267040e+02
3.590749999999865167e+02
3.589999999999981810e+02
3.590749999999865167e+02
3.590749999999865167e+02
3.591250000001267040e+02
3.590749999999865167e+02
3.590749999999865167e+02
1.029024999999794773e+03
3.590749999999865167e+02
3.589999999999981810e+02
3.590749999999865167e+02
3.590749999999865167e+02
3.591250000001267040e+02
3.590749999999865167e+02
3.590749999999865167e+02
3.590749999999865167e+02
3.590749999999865167e+02
3.591250000001267040e+02
3.590749999999865167e+02
3.589999999999981810e+02
3.590749999999865167e+02
3.590749999999865167e+02
3.590749999999865167e+02
3.591250000001267040e+02
3.590749999999865167e+02
3.590749999999865167e+02
3.590749999999865167e+02
3.590749999999865167e+02
3.591250000001267040e+02
3.589999999999981810e+02
6.943749999996917950e+02
3.590749999999865167e+02
3.591250000001267040e+02
3.590749999999865167e+02
3.590749999999865167e+02
3.590749999999865167e+02
3.590749999999865167e+02
3.591250000001267040e+02
3.589999999999981810e+02
3.590749999999865167e+02
3.590749999999865167e+02
3.590749999999865167e+02
3.591250000001267040e+02
3.590749999999865167e+02
3.590749999999865167e+02
3.590749999999865167e+02
3.590749999999865167e+02
3.591250000001267040e+02
3.589999999999981810e+02
3.590749999999865167e+02
3.590749999999865167e+02
3.590749999999865167e+02
3.591249999996825863e+02
6.943750000001358558e+02
3.590749999999865167e+02
3.590749999999865167e+02
3.591250000001267040e+02
3.589999999999981810e+02
3.590749999999865167e+02
3.590749999999865167e+02
3.590749999999865167e+02
3.591250000001267040e+02
3.590749999999865167e+02
3.590749999999865167e+02
3.590749999999865167e+02
3.590749999999865167e+02
3.590749999999865167e+02
3.590499999996943643e+02
6.943750000001358558e+02
3.590749999999865167e+02
3.590749999999865167e+02
3.591250000001267040e+02
3.590749999999865167e+02
3.590749999999865167e+02
3.590749999999865167e+02
3.590749999999865167e+02
3.590500000001384251e+02
3.590749999999865167e+02
3.590749999999865167e+02
3.590749999999865167e+02
3.590749999999865167e+02
3.591250000001267040e+02
3.590749999999865167e+02
3.590749999999865167e+02
3.590749999999865167e+02
3.590749999999865167e+02
6.943499999998437033e+02
3.590749999999865167e+02
3.590749999999865167e+02
3.590749999999865167e+02
3.591250000001267040e+02
3.590749999999865167e+02
3.590749999999865167e+02
3.590749999999865167e+02
3.590749999999865167e+02
3.590500000001384251e+02
3.590749999999865167e+02
3.590749999999865167e+02
3.590749999999865167e+02
3.590749999999865167e+02
3.591250000001267040e+02
3.590749999999865167e+02
3.590749999999865167e+02
3.590749999999865167e+02
3.590749999999865167e+02
3.591249999996825863e+02
3.590749999999865167e+02
3.590749999999865167e+02
3.590749999999865167e+02
3.590749999999865167e+02
3.591250000001267040e+02
3.589999999999981810e+02
3.590749999999865167e+02
3.590749999999865167e+02
6.944250000002760999e+02
3.590749999999865167e+02
3.590749999999865167e+02
3.590749999999865167e+02
3.590749999999865167e+02
3.590500000001384251e+02
3.590749999999865167e+02
3.590749999999865167e+02
6.944250000007201606e+02
3.590749999995423991e+02
3.590750000004305775e+02
3.590749999995423991e+02
3.590750000004305775e+02
3.590499999992502467e+02
3.590750000004305775e+02
3.590749999995423991e+02
3.590750000004305775e+02
3.590749999995423991e+02
3.591250000001267040e+02
3.590750000004305775e+02
3.590749999995423991e+02
3.590750000004305775e+02
3.590749999995423991e+02
3.590500000001384251e+02
6.936749999999492502e+02
3.590750000004305775e+02
3.590749999995423991e+02
3.591250000001267040e+02
3.590750000004305775e+02
3.590749999995423991e+02
6.943750000001358558e+02
3.590500000001384251e+02
3.590749999995423991e+02
3.590750000004305775e+02
3.590749999995423991e+02
3.590750000004305775e+02
3.591250000001267040e+02
3.590749999995423991e+02
3.590750000004305775e+02
3.590749999995423991e+02
3.590750000004305775e+02
3.590500000001384251e+02
3.590749999995423991e+02
3.590750000004305775e+02
3.590749999995423991e+02
3.590750000004305775e+02
3.590749999995423991e+02
3.591250000001267040e+02
3.590750000004305775e+02
3.590749999995423991e+02
3.590750000004305775e+02
3.589999999995541202e+02
3.591250000001267040e+02
3.590750000004305775e+02
3.590749999995423991e+02
3.590750000004305775e+02
3.590749999995423991e+02
3.591250000001267040e+02
3.590750000004305775e+02
3.590749999995423991e+02
3.590750000004305775e+02
6.943499999998437033e+02
3.590749999995423991e+02
3.590750000004305775e+02
3.590749999995423991e+02
3.590750000004305775e+02
3.591250000001267040e+02
3.590749999995423991e+02
3.590750000004305775e+02
3.590749999995423991e+02
3.590000000004422986e+02
3.590750000004305775e+02
3.590749999995423991e+02
3.590750000004305775e+02
3.590749999995423991e+02
3.591250000001267040e+02
3.590749999995423991e+02
3.590750000004305775e+02
3.590750000004305775e+02
3.589999999995541202e+02
3.590750000004305775e+02
3.591249999992385256e+02
3.590750000004305775e+02
3.590749999995423991e+02
3.590750000004305775e+02
3.590749999995423991e+02
3.591250000001267040e+02
3.590750000004305775e+02
3.590749999995423991e+02
3.590000000004422986e+02
3.590749999995423991e+02
3.591250000001267040e+02
3.590750000004305775e+02
3.590749999995423991e+02
3.590750000004305775e+02
3.590749999995423991e+02
3.591250000001267040e+02
3.590750000004305775e+02
3.590749999995423991e+02
3.590000000004422986e+02
3.590749999995423991e+02
3.591250000001267040e+02
3.590750000004305775e+02
3.590749999995423991e+02
3.590750000004305775e+02
3.590749999995423991e+02
3.591250000001267040e+02
3.590749999995423991e+02
3.590750000004305775e+02
3.589999999995541202e+02
6.944250000007201606e+02
3.590749999995423991e+02
3.590750000004305775e+02
3.590749999995423991e+02
1.029025000000238833e+03
3.590749999995423991e+02
6.943000000001475200e+02
6.944249999998319254e+02
1.028975000000542650e+03
3.590749999995423991e+02
3.591250000001267040e+02
3.590750000004305775e+02
3.589999999995541202e+02
3.590750000004305775e+02
3.590749999995423991e+02
1.363625000000645514e+03
6.944249999998319254e+02
6.943000000001475200e+02
3.590749999995423991e+02
3.590750000004305775e+02
6.937249999996453198e+02
3.590750000004305775e+02
3.590749999995423991e+02
6.944249999998319254e+02
3.590750000004305775e+02
3.589999999995541202e+02
1.363625000000645514e+03
3.590749999995423991e+02
3.590750000004305775e+02
3.590749999995423991e+02
3.591250000001267040e+02
6.943000000001475200e+02
6.936749999999492502e+02
6.937249999996453198e+02
1.028975000000542650e+03
3.590749999995423991e+02
6.943499999998437033e+02
1.363625000000645514e+03
6.943749999992476205e+02
3.590750000004305775e+02
1.028950000000250384e+03
3.590749999995423991e+02
6.943750000001358558e+02
3.591250000001267040e+02
3.590749999995423991e+02
1.363625000000645514e+03
4.709524999999992360e+03
3.591250000001267040e+02
3.590749999995423991e+02
3.590750000004305775e+02
6.943749999992476205e+02
6.943500000007318249e+02
6.943749999992476205e+02
3.590750000004305775e+02
3.590749999995423991e+02
3.591250000001267040e+02
3.590750000004305775e+02
3.590749999995423991e+02
3.590750000004305775e+02
3.590749999995423991e+02
3.590500000001384251e+02
3.590750000004305775e+02
3.590749999995423991e+02
6.943750000001358558e+02
1.029025000000238833e+03
4.040400000000055115e+03
6.936499999996569841e+02
6.943750000001358558e+02
2.032824999999682859e+03
6.943500000007318249e+02
1.362874999999874490e+03
6.937249999996453198e+02
2.701949999999620104e+03
2.032800000000278942e+03
6.944249999998319254e+02
3.590749999995423991e+02
3.590750000004305775e+02
3.589999999995541202e+02
3.590750000004305775e+02
3.591250000001267040e+02
6.943750000001358558e+02
3.590749999995423991e+02
3.590750000004305775e+02
3.591250000001267040e+02
6.943749999992476205e+02
6.943000000001475200e+02
3.591250000001267040e+02
3.590750000004305775e+02
6.943749999992476205e+02
3.590750000004305775e+02
3.591250000001267040e+02
3.590749999995423991e+02
3.590750000004305775e+02
3.589999999995541202e+02
3.590750000004305775e+02
3.591250000001267040e+02
3.590749999995423991e+02
3.590750000004305775e+02
6.943750000001358558e+02
3.591249999992385256e+02
1.028900000000554428e+03
6.944249999998319254e+02
6.943750000001358558e+02
3.590749999995423991e+02
6.937250000005335551e+02
6.936749999999492502e+02
3.589999999995541202e+02
3.590750000004305775e+02
6.944249999998319254e+02
1.028974999999654528e+03
1.029025000000238833e+03
1.698150000000175851e+03
6.943750000001358558e+02
2.032749999999694410e+03
1.029025000000238833e+03
3.590749999995423991e+02
3.590750000004305775e+02
1.363549999999769170e+03
3.590750000004305775e+02
3.591250000001267040e+02
6.943749999992476205e+02
6.943750000001358558e+02
3.591250000001267040e+02
3.590750000004305775e+02
3.589999999995541202e+02
1.363624999999757392e+03
3.590750000004305775e+02
6.943750000001358558e+02
1.698150000000175851e+03
3.590749999995423991e+02
6.944249999998319254e+02
1.028975000000542650e+03
6.943499999998437033e+02
1.028974999999654528e+03
1.698225000000164073e+03
1.028950000000250384e+03
3.590749999995423991e+02
1.029025000000238833e+03
3.590749999995423991e+02
3.590750000004305775e+02
3.590750000004305775e+02
1.028949999999362262e+03
6.943750000001358558e+02
6.944249999998319254e+02
1.698150000000175851e+03
3.590750000004305775e+02
6.943749999992476205e+02
6.944250000007201606e+02
3.590749999995423991e+02
1.363549999999769170e+03
1.028975000000542650e+03
3.590749999995423991e+02
6.944249999998319254e+02
3.590750000004305775e+02
6.943750000001358558e+02
3.590500000001384251e+02
3.590749999995423991e+02
3.590750000004305775e+02
3.590749999995423991e+02
3.590750000004305775e+02
3.591250000001267040e+02
3.590749999995423991e+02
3.590750000004305775e+02
3.590749999995423991e+02
3.590750000004305775e+02
3.590500000001384251e+02
3.590749999995423991e+02
3.590750000004305775e+02
3.590749999995423991e+02
3.590750000004305775e+02
6.944249999998319254e+02
3.590749999995423991e+02
3.590750000004305775e+02
3.590749999995423991e+02
3.590750000004305775e+02
3.590500000001384251e+02
6.943750000001358558e+02
3.590749999995423991e+02
6.944249999998319254e+02
6.943750000001358558e+02
3.590750000004305775e+02
3.590749999995423991e+02
3.590500000001384251e+02
3.590749999995423991e+02
1.028975000000542650e+03
3.591250000001267040e+02
3.590749999995423991e+02
6.943750000001358558e+02
3.590750000004305775e+02
3.590499999992502467e+02
3.590750000004305775e+02
3.590749999995423991e+02
3.590750000004305775e+02
6.937249999996453198e+02
6.943750000001358558e+02
3.590750000004305775e+02
3.590749999995423991e+02
1.028250000000063892e+03
3.590750000004305775e+02
3.590749999995423991e+02
3.591250000001267040e+02
3.590750000004305775e+02
3.590749999995423991e+02
6.943750000001358558e+02
3.589999999995541202e+02
3.591250000001267040e+02
3.590750000004305775e+02
6.936749999999492502e+02
3.590749999995423991e+02
6.944250000007201606e+02
1.028899999999666306e+03
6.937249999996453198e+02
6.936749999999492502e+02
1.698225000000164073e+03
1.362850000000470573e+03
6.936749999999492502e+02
6.944249999998319254e+02
6.943750000001358558e+02
6.943499999998437033e+02
6.943750000001358558e+02
6.943750000001358558e+02
1.029024999999350712e+03
3.590750000004305775e+02
3.589999999995541202e+02
6.944250000007201606e+02
1.028274999999467809e+03
6.944249999998319254e+02
3.590750000004305775e+02
6.935999999999609145e+02
1.029025000000238833e+03
3.590749999995423991e+02
3.590750000004305775e+02
3.590749999995423991e+02
3.591250000001267040e+02
3.590750000004305775e+02
3.590749999995423991e+02
1.698150000000175851e+03
3.590749999995423991e+02
1.029025000000238833e+03
6.943000000001475200e+02
3.590750000004305775e+02
3.591249999992385256e+02
3.590750000004305775e+02
3.590749999995423991e+02
3.590750000004305775e+02
3.590749999995423991e+02
3.591250000001267040e+02
3.590750000004305775e+02
3.590749999995423991e+02
6.943000000001475200e+02
3.591250000001267040e+02
3.590750000004305775e+02
3.590749999995423991e+02
3.590750000004305775e+02
3.590749999995423991e+02
3.590750000004305775e+02
3.591249999992385256e+02
3.590750000004305775e+02
3.589999999995541202e+02
3.590750000004305775e+02
3.590749999995423991e+02
6.944250000007201606e+02
3.590749999995423991e+02
3.590750000004305775e+02
6.937249999996453198e+02
3.590750000004305775e+02
6.942999999992593985e+02
3.590750000004305775e+02
6.944249999998319254e+02
3.590750000004305775e+02
6.943750000001358558e+02
1.028949999999362262e+03
6.943750000001358558e+02
1.363624999999757392e+03
1.029025000000238833e+03
3.590000000004422986e+02
6.943749999992476205e+02
3.591250000001267040e+02
3.590750000004305775e+02
1.028974999999654528e+03
3.590750000004305775e+02
6.936499999996569841e+02
1.028975000000542650e+03
6.944249999998319254e+02
6.943750000001358558e+02
3.590749999995423991e+02
3.591250000001267040e+02
3.589999999995541202e+02
3.590750000004305775e+02
3.590749999995423991e+02
3.590750000004305775e+02
3.591250000001267040e+02
3.590749999995423991e+02
3.590750000004305775e+02
3.590749999995423991e+02
6.936749999999492502e+02
3.590750000004305775e+02
3.590749999995423991e+02
3.590500000001384251e+02
3.590750000004305775e+02
6.944249999998319254e+02
3.590750000004305775e+02
3.590750000004305775e+02
6.943749999992476205e+02
6.943500000007318249e+02
3.590749999995423991e+02
3.590750000004305775e+02
1.029024999999350712e+03
3.590750000004305775e+02
3.590749999995423991e+02
3.590750000004305775e+02
3.590749999995423991e+02
3.590500000001384251e+02
3.590750000004305775e+02
3.590749999995423991e+02
3.590750000004305775e+02
3.590749999995423991e+02
3.591250000001267040e+02
3.590750000004305775e+02
3.590749999995423991e+02
3.590750000004305775e+02
3.590749999995423991e+02
3.590500000001384251e+02
3.590750000004305775e+02
3.590749999995423991e+02
3.590750000004305775e+02
3.590749999995423991e+02
3.591250000001267040e+02
6.943750000001358558e+02
3.591250000001267040e+02
3.590750000004305775e+02
6.942999999992593985e+02
1.363625000000645514e+03
3.590749999995423991e+02
6.943750000001358558e+02
3.591250000001267040e+02
3.589999999995541202e+02
6.936749999999492502e+02
3.590750000004305775e+02
6.944249999998319254e+02
1.028975000000542650e+03
3.591249999992385256e+02
6.935999999999609145e+02
1.698225000000164073e+03
1.363550000000657292e+03
6.943749999992476205e+02
1.028325000000052114e+03
3.590750000004305775e+02
3.590749999995423991e+02
3.590750000004305775e+02
3.591250000001267040e+02
3.589999999995541202e+02
3.590750000004305775e+02
3.590749999995423991e+02
3.590750000004305775e+02
3.591250000001267040e+02
3.589999999995541202e+02
3.590750000004305775e+02
3.590749999995423991e+02
3.590750000004305775e+02
3.591250000001267040e+02
3.590749999995423991e+02
3.590750000004305775e+02
3.590749999995423991e+02
3.590750000004305775e+02
3.591250000001267040e+02
3.589999999995541202e+02
3.590750000004305775e+02
3.590749999995423991e+02
3.590750000004305775e+02
3.590749999995423991e+02
3.590500000001384251e+02
3.590750000004305775e+02
3.590749999995423991e+02
3.590750000004305775e+02
3.590749999995423991e+02
3.591250000001267040e+02
3.590750000004305775e+02
3.590749999995423991e+02
3.590750000004305775e+02
3.590749999995423991e+02
3.590500000001384251e+02
3.590750000004305775e+02
3.590749999995423991e+02
3.590750000004305775e+02
3.590749999995423991e+02
3.591250000001267040e+02
3.590749999995423991e+02
3.590750000004305775e+02
3.590749999995423991e+02
3.590750000004305775e+02
3.590500000001384251e+02
3.590749999995423991e+02
3.590750000004305775e+02
3.590749999995423991e+02
3.590750000004305775e+02
3.591250000001267040e+02
3.590749999995423991e+02
3.590750000004305775e+02
3.590749999995423991e+02
3.590750000004305775e+02
3.590500000001384251e+02
6.943749999992476205e+02
3.590749999995423991e+02
3.590750000004305775e+02
3.591250000001267040e+02
3.590749999995423991e+02
3.590750000004305775e+02
3.590749999995423991e+02
3.590750000004305775e+02
3.591250000001267040e+02
3.589999999995541202e+02
3.590750000004305775e+02
3.590749999995423991e+02
3.590750000004305775e+02
3.591250000001267040e+02
1.028974999999654528e+03
6.943750000001358558e+02
2.032800000000278942e+03
1.697449999999989359e+03
2.032824999999682859e+03
3.590750000004305775e+02
3.590749999995423991e+02
3.590750000004305775e+02
3.590749999995423991e+02
3.590500000001384251e+02
3.590750000004305775e+02
3.590749999995423991e+02
3.590750000004305775e+02
3.590749999995423991e+02
3.591250000001267040e+02
3.590750000004305775e+02
3.590749999995423991e+02
3.590750000004305775e+02
3.590749999995423991e+02
6.943499999998437033e+02
3.590750000004305775e+02
3.590749999995423991e+02
3.590750000004305775e+02
3.591250000001267040e+02
6.943749999992476205e+02
3.590750000004305775e+02
3.590750000004305775e+02
3.589999999995541202e+02
3.591250000001267040e+02
3.590749999995423991e+02
3.590750000004305775e+02
3.590749999995423991e+02
3.590750000004305775e+02
3.591250000001267040e+02
3.590749999995423991e+02
3.590750000004305775e+02
3.590749999995423991e+02
3.590000000004422986e+02
3.591250000001267040e+02
3.590749999995423991e+02
3.590750000004305775e+02
3.590749999995423991e+02
3.590750000004305775e+02
3.591250000001267040e+02
6.943749999992476205e+02
3.590750000004305775e+02
3.589999999995541202e+02
3.591250000001267040e+02
3.590750000004305775e+02
3.590749999995423991e+02
3.590750000004305775e+02
3.590749999995423991e+02
3.591250000001267040e+02
3.590750000004305775e+02
3.590749999995423991e+02
6.943000000001475200e+02
3.591250000001267040e+02
3.590749999995423991e+02
6.943750000001358558e+02
3.590750000004305775e+02
3.591250000001267040e+02
6.943750000001358558e+02
3.590749999995423991e+02
3.590000000004422986e+02
3.591249999992385256e+02
3.590750000004305775e+02
3.590749999995423991e+02
3.590750000004305775e+02
3.590749999995423991e+02
3.590750000004305775e+02
3.591250000001267040e+02
3.590749999995423991e+02
3.590750000004305775e+02
3.589999999995541202e+02
3.590750000004305775e+02
3.591250000001267040e+02
3.590749999995423991e+02
3.590750000004305775e+02
3.590749999995423991e+02
3.590750000004305775e+02
3.590749999995423991e+02
3.591250000001267040e+02
3.590749999995423991e+02
3.590750000004305775e+02
3.589999999995541202e+02
3.590750000004305775e+02
3.591250000001267040e+02
3.590749999995423991e+02
6.936749999999492502e+02
3.590750000004305775e+02
3.591250000001267040e+02
3.590749999995423991e+02
3.590750000004305775e+02
3.590750000004305775e+02
3.590750000004305775e+02
3.589999999995541202e+02
3.590500000001384251e+02
3.590749999986542207e+02
3.590750000004305775e+02
3.590750000004305775e+02
3.590750000004305775e+02
3.591249999992385256e+02
3.590750000004305775e+02
3.590750000004305775e+02
3.590749999986542207e+02
3.590750000004305775e+02
3.590500000001384251e+02
3.590750000004305775e+02
3.590750000004305775e+02
3.590749999986542207e+02
3.590750000004305775e+02
3.591250000010148824e+02
3.590749999986542207e+02
3.590750000004305775e+02
3.590750000004305775e+02
6.943499999998437033e+02
4.061699999999390911e+03
1.363624999999757392e+03
1.028275000001244280e+03
1.363549999998881049e+03
3.590750000004305775e+02
3.726399999999685406e+03
5.044250000000971340e+03
1.028249999999175543e+03
3.590750000004305775e+02
3.590750000004305775e+02
6.944249999989438038e+02
3.590750000004305775e+02
6.943750000001358558e+02
3.589999999995541202e+02
6.944250000007201606e+02
1.363624999999757392e+03
3.590750000004305775e+02
6.943750000001358558e+02
3.589999999995541202e+02
3.591249999992385256e+02
7.763625000000828550e+03
3.590750000004305775e+02
6.937249999996453198e+02
3.590750000004305775e+02
6.942999999992593985e+02
3.590750000004305775e+02
3.591249999992385256e+02
3.590750000004305775e+02
6.936749999990610149e+02
3.590750000004305775e+02
3.591250000010148824e+02
3.590749999986542207e+02
3.590750000004305775e+02
3.589999999995541202e+02
1.029025000001126955e+03
3.590749999986542207e+02
6.936750000008373718e+02
3.591249999992385256e+02
3.590750000004305775e+02
1.028899999999666306e+03
3.590749999986542207e+02
3.590000000013304771e+02
3.591249999992385256e+02
3.590750000004305775e+02
3.590750000004305775e+02
3.590749999986542207e+02
6.944250000007201606e+02
3.590750000004305775e+02
3.590750000004305775e+02
3.590749999986542207e+02
3.590750000004305775e+02
3.591250000010148824e+02
3.590749999986542207e+02
3.590000000013304771e+02
3.590749999986542207e+02
3.590750000004305775e+02
3.590750000004305775e+02
6.944249999989438038e+02
3.590750000004305775e+02
3.590750000004305775e+02
3.590750000004305775e+02
3.591249999992385256e+02
6.935999999999609145e+02
3.590750000004305775e+02
3.590750000004305775e+02
3.591249999992385256e+02
3.590750000004305775e+02
3.590750000004305775e+02
3.590749999986542207e+02
3.590750000004305775e+02
3.591250000010148824e+02
3.589999999995541202e+02
3.590750000004305775e+02
3.590749999986542207e+02
3.590750000004305775e+02
3.591249999992385256e+02
3.590750000004305775e+02
3.590750000004305775e+02
6.943750000001358558e+02
6.936500000005452193e+02
3.590749999986542207e+02
3.590750000004305775e+02
3.590750000004305775e+02
3.591249999992385256e+02
3.590750000004305775e+02
3.590750000004305775e+02
3.590750000004305775e+02
3.590749999986542207e+02
3.591250000010148824e+02
3.589999999995541202e+02
3.590750000004305775e+02
3.590750000004305775e+02
3.590749999986542207e+02
3.591250000010148824e+02
3.590749999986542207e+02
1.028275000001244280e+03
3.590750000004305775e+02
3.590499999983620683e+02
3.590750000004305775e+02
3.590750000004305775e+02
3.590750000004305775e+02
3.590749999986542207e+02
3.591250000010148824e+02
3.590750000004305775e+02
3.590749999986542207e+02
3.590750000004305775e+02
3.590750000004305775e+02
3.590500000001384251e+02
3.590750000004305775e+02
3.590749999986542207e+02
3.590750000004305775e+02
3.590750000004305775e+02
3.591249999992385256e+02
3.590750000004305775e+02
3.590750000004305775e+02
3.590750000004305775e+02
3.590749999986542207e+02
3.590500000001384251e+02
3.590750000004305775e+02
3.590750000004305775e+02
3.590750000004305775e+02
3.590749999986542207e+02
3.591250000010148824e+02
3.590749999986542207e+02
3.590750000004305775e+02
3.590750000004305775e+02
6.943499999998437033e+02
3.590750000004305775e+02
3.590750000004305775e+02
3.590749999986542207e+02
3.590750000004305775e+02
3.591250000010148824e+02
3.590749999986542207e+02
3.590750000004305775e+02
3.590750000004305775e+02
3.590750000004305775e+02
3.590749999986542207e+02
3.590500000001384251e+02
3.590750000004305775e+02
3.590750000004305775e+02
3.590750000004305775e+02
3.590749999986542207e+02
3.591250000010148824e+02
3.590749999986542207e+02
3.590750000004305775e+02
3.590750000004305775e+02
3.590750000004305775e+02
3.590500000001384251e+02
3.590749999986542207e+02
3.590750000004305775e+02
3.590750000004305775e+02
3.590750000004305775e+02
3.591249999992385256e+02
3.590750000004305775e+02
3.590750000004305775e+02
3.590749999986542207e+02
3.590750000004305775e+02
3.590500000001384251e+02
3.590750000004305775e+02
3.590750000004305775e+02
3.590749999986542207e+02
3.590750000004305775e+02
3.591250000010148824e+02
3.590749999986542207e+02
3.590750000004305775e+02
3.590750000004305775e+02
3.590750000004305775e+02
3.590500000001384251e+02
3.590750000004305775e+02
3.590750000004305775e+02
3.591249999992385256e+02
3.589999999995541202e+02
3.590750000004305775e+02
3.590750000004305775e+02
3.590750000004305775e+02
3.591249999992385256e+02
3.590750000004305775e+02
3.590750000004305775e+02
6.943749999983594989e+02
3.591250000010148824e+02
3.589999999995541202e+02
3.590750000004305775e+02
3.590750000004305775e+02
3.590749999986542207e+02
3.591250000010148824e+02
3.590750000004305775e+02
3.590749999986542207e+02
3.590750000004305775e+02
3.590750000004305775e+02
3.590750000004305775e+02
[truncated: 570,284 more rows]
