# Supplementary material for: Smart event-triggered MINFLUX microscopy to catch and follow rare events
Source: Nat Commun. 2026 May 21;17:4558. doi: 10.1038/s41467-026-73176-z (PMC13195108; doi:10.1038/s41467-026-73176-z)
Supplement: Supplementary file 14 — Source Data [file 41467_2026_73176_MOESM14_ESM.zip › sourcedata/SourceData-SupplementaryFigure7b-efo.csv]

1.300325081270317753e+02
2.050512628157039501e+02
1.250312578144536246e+02
1.750437609402350745e+02
1.400350087521880766e+02
2.200550137534383737e+02
1.900475118779695265e+02
1.050262565641410504e+02
1.500375093773443496e+02
1.850462615653913474e+02
1.100275068767191868e+02
1.150287571892973375e+02
1.100275068767191868e+02
1.125281320330082622e+02
1.550387596899225002e+02
1.300325081270317753e+02
1.025256314078519750e+02
8.752188047011753724e+01
8.752188047011753724e+01
8.502125531382847612e+01
1.550387596899225002e+02
8.752188047011753724e+01
9.002250562640661258e+01
1.025256314078519750e+02
1.100275068767191868e+02
1.500375093773443496e+02
1.100275068767191868e+02
2.650662665666416729e+02
2.550637659414853715e+02
2.150537634408602230e+02
1.400350087521880766e+02
1.400350087521880766e+02
1.550387596899225002e+02
1.550387596899225002e+02
1.900475118779695265e+02
1.300325081270317753e+02
1.200300075018754882e+02
1.750437609402350745e+02
1.950487621905476487e+02
1.450362590647661989e+02
1.300325081270317753e+02
1.650412603150787731e+02
1.400350087521880766e+02
1.850462615653913474e+02
1.250312578144536246e+02
1.475368842210552884e+02
1.800450112528132252e+02
1.450362590647661989e+02
1.650412603150787731e+02
1.550387596899225002e+02
1.650412603150787731e+02
1.100275068767191868e+02
1.650412603150787731e+02
1.550387596899225002e+02
2.100525131282821008e+02
2.050512628157039501e+02
8.752188047011753724e+01
1.400350087521880766e+02
3.300825206301575463e+02
1.750437609402350745e+02
2.650662665666416729e+02
3.400850212553139045e+02
2.950737684421105769e+02
2.550637659414853715e+02
2.650662665666416729e+02
1.650412603150787731e+02
2.100525131282821008e+02
2.400600150037509763e+02
2.450612653163290986e+02
1.700425106276569522e+02
2.150537634408602230e+02
1.500375093773443496e+02
1.350337584396099260e+02
1.300325081270317753e+02
1.450362590647661989e+02
1.700425106276569522e+02
1.500375093773443496e+02
1.650412603150787731e+02
1.850462615653913474e+02
2.200550137534383737e+02
1.900475118779695265e+02
2.050512628157039501e+02
2.050512628157039501e+02
2.700675168792198519e+02
3.950987746936734766e+02
3.550887721930483281e+02
3.400850212553139045e+02
3.550887721930483281e+02
2.450612653163290986e+02
3.200800200050013018e+02
3.100775193798450005e+02
2.900725181295323978e+02
2.900725181295323978e+02
2.300575143785946750e+02
3.300825206301575463e+02
3.150787696924231227e+02
3.550887721930483281e+02
2.900725181295323978e+02
2.450612653163290986e+02
2.050512628157039501e+02
2.550637659414853715e+02
1.750437609402350745e+02
1.500375093773443496e+02
1.500375093773443496e+02
1.000250062515628997e+02
2.050512628157039501e+02
1.450362590647661989e+02
1.600400100025006509e+02
1.050262565641410504e+02
1.150287571892973375e+02
2.400600150037509763e+02
2.050512628157039501e+02
1.350337584396099260e+02
2.050512628157039501e+02
1.200300075018754882e+02
2.000500125031257994e+02
1.700425106276569522e+02
1.550387596899225002e+02
2.000500125031257994e+02
1.075268817204301115e+02
1.450362590647661989e+02
1.000250062515628997e+02
1.350337584396099260e+02
1.450362590647661989e+02
1.300325081270317753e+02
1.950487621905476487e+02
2.000500125031257994e+02
9.752438109527382437e+01
1.450362590647661989e+02
1.350337584396099260e+02
1.400350087521880766e+02
2.300575143785946750e+02
1.800450112528132252e+02
2.100525131282821008e+02
2.150537634408602230e+02
1.800450112528132252e+02
2.300575143785946750e+02
2.200550137534383737e+02
2.900725181295323978e+02
1.800450112528132252e+02
1.650412603150787731e+02
1.400350087521880766e+02
1.800450112528132252e+02
1.950487621905476487e+02
1.000250062515628997e+02
1.600400100025006509e+02
1.100275068767191868e+02
1.050262565641410504e+02
2.100525131282821008e+02
1.850462615653913474e+02
1.550387596899225002e+02
1.500375093773443496e+02
1.200300075018754882e+02
1.850462615653913474e+02
1.550387596899225002e+02
1.300325081270317753e+02
1.300325081270317753e+02
1.600400100025006509e+02
1.150287571892973375e+02
1.600400100025006509e+02
2.450612653163290986e+02
2.250562640660165243e+02
1.700425106276569522e+02
1.450362590647661989e+02
2.000500125031257994e+02
1.400350087521880766e+02
1.550387596899225002e+02
1.800450112528132252e+02
1.600400100025006509e+02
1.900475118779695265e+02
2.350587646911727973e+02
1.650412603150787731e+02
1.750437609402350745e+02
1.950487621905476487e+02
1.000250062515628997e+02
1.300325081270317753e+02
1.750437609402350745e+02
1.600400100025006509e+02
1.100275068767191868e+02
1.200300075018754882e+02
2.200550137534383737e+02
2.750687671917979742e+02
1.500375093773443496e+02
1.850462615653913474e+02
1.850462615653913474e+02
2.050512628157039501e+02
3.000750187546886991e+02
2.900725181295323978e+02
2.500625156289072493e+02
2.600650162540635506e+02
2.550637659414853715e+02
2.950737684421105769e+02
2.950737684421105769e+02
2.800700175043761533e+02
2.800700175043761533e+02
2.100525131282821008e+02
2.700675168792198519e+02
2.850712678169542755e+02
2.850712678169542755e+02
1.400350087521880766e+02
1.200300075018754882e+02
1.675418854713678627e+02
2.600650162540635506e+02
2.450612653163290986e+02
3.000750187546886991e+02
3.500875218804701490e+02
3.750937734433608739e+02
4.201050262565642015e+02
3.550887721930483281e+02
3.000750187546886991e+02
2.800700175043761533e+02
1.850462615653913474e+02
1.500375093773443496e+02
2.050512628157039501e+02
1.950487621905476487e+02
2.500625156289072493e+02
2.350587646911727973e+02
2.550637659414853715e+02
1.950487621905476487e+02
1.800450112528132252e+02
1.550387596899225002e+02
1.400350087521880766e+02
1.300325081270317753e+02
1.600400100025006509e+02
2.500625156289072493e+02
2.050512628157039501e+02
2.800700175043761533e+02
1.800450112528132252e+02
2.000500125031257994e+02
1.950487621905476487e+02
2.100525131282821008e+02
1.400350087521880766e+02
1.400350087521880766e+02
1.600400100025006509e+02
1.250312578144536246e+02
1.650412603150787731e+02
2.350587646911727973e+02
1.800450112528132252e+02
1.850462615653913474e+02
2.050512628157039501e+02
1.950487621905476487e+02
1.450362590647661989e+02
1.700425106276569522e+02
1.900475118779695265e+02
2.800700175043761533e+02
1.500375093773443496e+02
1.450362590647661989e+02
1.500375093773443496e+02
2.200550137534383737e+02
1.950487621905476487e+02
1.700425106276569522e+02
1.950487621905476487e+02
1.850462615653913474e+02
2.350587646911727973e+02
1.800450112528132252e+02
2.300575143785946750e+02
2.350587646911727973e+02
1.750437609402350745e+02
2.200550137534383737e+02
2.100525131282821008e+02
1.500375093773443496e+02
2.700675168792198519e+02
1.950487621905476487e+02
1.900475118779695265e+02
2.400600150037509763e+02
1.700425106276569522e+02
2.650662665666416729e+02
2.250562640660165243e+02
2.700675168792198519e+02
2.950737684421105769e+02
3.350837709427357254e+02
1.850462615653913474e+02
2.850712678169542755e+02
2.550637659414853715e+02
3.150787696924231227e+02
1.200300075018754882e+02
1.800450112528132252e+02
3.050762690672668214e+02
3.350837709427357254e+02
2.850712678169542755e+02
3.150787696924231227e+02
3.100775193798450005e+02
3.950987746936734766e+02
4.951237809452363194e+02
4.851212803200800749e+02
4.851212803200800749e+02
3.950987746936734766e+02
4.101025256314079002e+02
1.500375093773443496e+02
2.500625156289072493e+02
2.850712678169542755e+02
1.800450112528132252e+02
2.400600150037509763e+02
2.550637659414853715e+02
2.350587646911727973e+02
2.550637659414853715e+02
2.850712678169542755e+02
2.950737684421105769e+02
2.750687671917979742e+02
2.800700175043761533e+02
2.850712678169542755e+02
2.750687671917979742e+02
2.550637659414853715e+02
2.650662665666416729e+02
2.400600150037509763e+02
3.200800200050013018e+02
3.900975243810952975e+02
4.201050262565642015e+02
3.250812703175794240e+02
3.950987746936734766e+02
4.901225306326581972e+02
4.351087771942986251e+02
4.001000250062515988e+02
3.600900225056264503e+02
3.950987746936734766e+02
3.650912728182045726e+02
2.600650162540635506e+02
2.350587646911727973e+02
1.950487621905476487e+02
1.300325081270317753e+02
1.450362590647661989e+02
2.350587646911727973e+02
2.100525131282821008e+02
2.600650162540635506e+02
2.300575143785946750e+02
2.050512628157039501e+02
1.250312578144536246e+02
1.850462615653913474e+02
1.750437609402350745e+02
1.800450112528132252e+02
1.950487621905476487e+02
1.700425106276569522e+02
1.300325081270317753e+02
2.550637659414853715e+02
2.550637659414853715e+02
1.550387596899225002e+02
1.650412603150787731e+02
1.600400100025006509e+02
2.050512628157039501e+02
1.150287571892973375e+02
1.500375093773443496e+02
1.900475118779695265e+02
1.500375093773443496e+02
1.250312578144536246e+02
1.350337584396099260e+02
1.850462615653913474e+02
1.250312578144536246e+02
1.700425106276569522e+02
1.900475118779695265e+02
1.400350087521880766e+02
1.450362590647661989e+02
1.400350087521880766e+02
1.800450112528132252e+02
1.000250062515628997e+02
1.950487621905476487e+02
2.100525131282821008e+02
2.750687671917979742e+02
2.350587646911727973e+02
3.150787696924231227e+02
2.550637659414853715e+02
2.750687671917979742e+02
2.100525131282821008e+02
1.550387596899225002e+02
1.750437609402350745e+02
1.650412603150787731e+02
1.850462615653913474e+02
1.550387596899225002e+02
1.650412603150787731e+02
1.350337584396099260e+02
2.000500125031257994e+02
1.400350087521880766e+02
1.800450112528132252e+02
1.500375093773443496e+02
1.100275068767191868e+02
1.950487621905476487e+02
1.550387596899225002e+02
1.350337584396099260e+02
1.050262565641410504e+02
1.550387596899225002e+02
2.550637659414853715e+02
1.850462615653913474e+02
1.300325081270317753e+02
1.550387596899225002e+02
1.450362590647661989e+02
1.150287571892973375e+02
1.275318829707426858e+02
1.800450112528132252e+02
1.700425106276569522e+02
1.750437609402350745e+02
1.600400100025006509e+02
1.350337584396099260e+02
1.700425106276569522e+02
1.150287571892973375e+02
1.200300075018754882e+02
1.550387596899225002e+02
2.650662665666416729e+02
2.000500125031257994e+02
1.600400100025006509e+02
1.450362590647661989e+02
1.700425106276569522e+02
2.300575143785946750e+02
2.250562640660165243e+02
1.550387596899225002e+02
1.500375093773443496e+02
1.700425106276569522e+02
1.500375093773443496e+02
1.050262565641410504e+02
1.850462615653913474e+02
1.750437609402350745e+02
1.100275068767191868e+02
2.450612653163290986e+02
1.600400100025006509e+02
2.300575143785946750e+02
1.500375093773443496e+02
1.500375093773443496e+02
1.100275068767191868e+02
1.900475118779695265e+02
1.800450112528132252e+02
2.450612653163290986e+02
1.550387596899225002e+02
1.550387596899225002e+02
1.800450112528132252e+02
2.100525131282821008e+02
1.650412603150787731e+02
2.250562640660165243e+02
1.600400100025006509e+02
1.250312578144536246e+02
1.700425106276569522e+02
1.750437609402350745e+02
2.450612653163290986e+02
1.950487621905476487e+02
1.650412603150787731e+02
1.150287571892973375e+02
1.600400100025006509e+02
2.550637659414853715e+02
1.600400100025006509e+02
1.650412603150787731e+02
1.750437609402350745e+02
2.250562640660165243e+02
1.850462615653913474e+02
1.200300075018754882e+02
1.750437609402350745e+02
1.600400100025006509e+02
1.400350087521880766e+02
2.150537634408602230e+02
1.125281320330082622e+02
2.100525131282821008e+02
1.450362590647661989e+02
1.900475118779695265e+02
1.800450112528132252e+02
1.900475118779695265e+02
1.400350087521880766e+02
1.300325081270317753e+02
1.550387596899225002e+02
2.150537634408602230e+02
1.800450112528132252e+02
2.350587646911727973e+02
1.950487621905476487e+02
1.550387596899225002e+02
1.550387596899225002e+02
1.250312578144536246e+02
2.000500125031257994e+02
1.850462615653913474e+02
1.000250062515628997e+02
1.650412603150787731e+02
1.200300075018754882e+02
2.000500125031257994e+02
1.000250062515628997e+02
1.150287571892973375e+02
1.200300075018754882e+02
8.502125531382847612e+01
8.752188047011753724e+01
1.025256314078519750e+02
8.002000500125032545e+01
8.502125531382847612e+01
1.500375093773443496e+02
1.150287571892973375e+02
1.400350087521880766e+02
1.900475118779695265e+02
2.400600150037509763e+02
1.550387596899225002e+02
1.275318829707426858e+02
1.200300075018754882e+02
1.600400100025006509e+02
2.050512628157039501e+02
1.800450112528132252e+02
1.500375093773443496e+02
2.000500125031257994e+02
1.000250062515628997e+02
1.500375093773443496e+02
9.002250562640661258e+01
9.502375593898476325e+01
8.002000500125032545e+01
7.501875468867217478e+01
1.050262565641410504e+02
7.751937984496125011e+01
1.200300075018754882e+02
1.050262565641410504e+02
1.000250062515628997e+02
1.375343835958989871e+02
1.900475118779695265e+02
1.450362590647661989e+02
1.750437609402350745e+02
1.850462615653913474e+02
1.650412603150787731e+02
1.500375093773443496e+02
1.050262565641410504e+02
1.200300075018754882e+02
1.400350087521880766e+02
1.300325081270317753e+02
1.800450112528132252e+02
1.600400100025006509e+02
1.600400100025006509e+02
1.225306326581645493e+02
2.350587646911727973e+02
1.350337584396099260e+02
2.200550137534383737e+02
2.100525131282821008e+02
1.900475118779695265e+02
1.400350087521880766e+02
1.225306326581645493e+02
1.700425106276569522e+02
1.350337584396099260e+02
1.700425106276569522e+02
1.700425106276569522e+02
2.300575143785946750e+02
1.950487621905476487e+02
3.050762690672668214e+02
2.600650162540635506e+02
3.100775193798450005e+02
3.100775193798450005e+02
1.300325081270317753e+02
2.800700175043761533e+02
2.200550137534383737e+02
2.050512628157039501e+02
3.100775193798450005e+02
1.550387596899225002e+02
2.050512628157039501e+02
2.750687671917979742e+02
2.550637659414853715e+02
3.350837709427357254e+02
3.750937734433608739e+02
2.800700175043761533e+02
2.150537634408602230e+02
1.250312578144536246e+02
1.125281320330082622e+02
1.400350087521880766e+02
9.752438109527382437e+01
1.000250062515628997e+02
8.752188047011753724e+01
7.501875468867217478e+01
1.000250062515628997e+02
1.200300075018754882e+02
1.300325081270317753e+02
8.752188047011753724e+01
8.002000500125032545e+01
8.002000500125032545e+01
1.050262565641410504e+02
1.100275068767191868e+02
8.752188047011753724e+01
1.250312578144536246e+02
1.900475118779695265e+02
1.900475118779695265e+02
1.400350087521880766e+02
1.150287571892973375e+02
1.300325081270317753e+02
1.850462615653913474e+02
1.450362590647661989e+02
1.450362590647661989e+02
1.200300075018754882e+02
1.400350087521880766e+02
1.400350087521880766e+02
1.350337584396099260e+02
1.350337584396099260e+02
2.050512628157039501e+02
3.000750187546886991e+02
2.600650162540635506e+02
1.800450112528132252e+02
2.100525131282821008e+02
1.800450112528132252e+02
1.200300075018754882e+02
1.600400100025006509e+02
1.450362590647661989e+02
2.700675168792198519e+02
2.150537634408602230e+02
2.300575143785946750e+02
2.900725181295323978e+02
2.850712678169542755e+02
2.550637659414853715e+02
2.000500125031257994e+02
2.750687671917979742e+02
1.900475118779695265e+02
2.900725181295323978e+02
2.350587646911727973e+02
3.400850212553139045e+02
3.000750187546886991e+02
3.150787696924231227e+02
3.000750187546886991e+02
3.000750187546886991e+02
1.050262565641410504e+02
2.900725181295323978e+02
2.250562640660165243e+02
2.400600150037509763e+02
1.950487621905476487e+02
2.000500125031257994e+02
2.000500125031257994e+02
1.900475118779695265e+02
1.650412603150787731e+02
1.050262565641410504e+02
1.550387596899225002e+02
2.100525131282821008e+02
1.550387596899225002e+02
1.450362590647661989e+02
2.000500125031257994e+02
1.800450112528132252e+02
1.950487621905476487e+02
1.450362590647661989e+02
1.850462615653913474e+02
1.050262565641410504e+02
1.550387596899225002e+02
1.500375093773443496e+02
1.600400100025006509e+02
1.600400100025006509e+02
2.000500125031257994e+02
1.450362590647661989e+02
1.700425106276569522e+02
1.100275068767191868e+02
1.200300075018754882e+02
8.502125531382847612e+01
1.550387596899225002e+02
1.450362590647661989e+02
1.000250062515628997e+02
1.400350087521880766e+02
1.900475118779695265e+02
1.900475118779695265e+02
1.700425106276569522e+02
2.550637659414853715e+02
2.500625156289072493e+02
2.450612653163290986e+02
1.700425106276569522e+02
1.050262565641410504e+02
2.100525131282821008e+02
2.550637659414853715e+02
2.200550137534383737e+02
1.650412603150787731e+02
1.700425106276569522e+02
2.450612653163290986e+02
2.000500125031257994e+02
2.350587646911727973e+02
1.900475118779695265e+02
2.250562640660165243e+02
2.000500125031257994e+02
1.600400100025006509e+02
2.100525131282821008e+02
1.200300075018754882e+02
1.500375093773443496e+02
1.350337584396099260e+02
1.150287571892973375e+02
1.075268817204301115e+02
2.300575143785946750e+02
2.750687671917979742e+02
2.100525131282821008e+02
1.750437609402350745e+02
2.250562640660165243e+02
1.700425106276569522e+02
1.500375093773443496e+02
1.400350087521880766e+02
1.350337584396099260e+02
1.650412603150787731e+02
1.950487621905476487e+02
2.400600150037509763e+02
2.150537634408602230e+02
1.900475118779695265e+02
1.450362590647661989e+02
1.350337584396099260e+02
1.650412603150787731e+02
1.350337584396099260e+02
1.150287571892973375e+02
1.050262565641410504e+02
1.900475118779695265e+02
2.500625156289072493e+02
3.350837709427357254e+02
2.350587646911727973e+02
2.400600150037509763e+02
2.600650162540635506e+02
2.350587646911727973e+02
1.900475118779695265e+02
1.650412603150787731e+02
1.600400100025006509e+02
1.075268817204301115e+02
1.800450112528132252e+02
2.250562640660165243e+02
2.050512628157039501e+02
1.400350087521880766e+02
1.200300075018754882e+02
2.150537634408602230e+02
1.800450112528132252e+02
1.450362590647661989e+02
1.350337584396099260e+02
1.250312578144536246e+02
2.350587646911727973e+02
1.500375093773443496e+02
2.900725181295323978e+02
1.900475118779695265e+02
1.250312578144536246e+02
1.200300075018754882e+02
1.300325081270317753e+02
1.050262565641410504e+02
1.650412603150787731e+02
1.400350087521880766e+02
1.450362590647661989e+02
1.850462615653913474e+02
1.850462615653913474e+02
1.550387596899225002e+02
1.350337584396099260e+02
1.450362590647661989e+02
1.700425106276569522e+02
1.450362590647661989e+02
1.350337584396099260e+02
2.500625156289072493e+02
2.600650162540635506e+02
2.100525131282821008e+02
2.000500125031257994e+02
2.650662665666416729e+02
2.600650162540635506e+02
2.100525131282821008e+02
1.900475118779695265e+02
1.150287571892973375e+02
1.200300075018754882e+02
1.300325081270317753e+02
1.100275068767191868e+02
1.400350087521880766e+02
1.950487621905476487e+02
2.500625156289072493e+02
2.200550137534383737e+02
2.400600150037509763e+02
1.250312578144536246e+02
1.700425106276569522e+02
1.650412603150787731e+02
2.200550137534383737e+02
1.700425106276569522e+02
2.200550137534383737e+02
2.550637659414853715e+02
2.850712678169542755e+02
1.450362590647661989e+02
2.850712678169542755e+02
2.700675168792198519e+02
2.700675168792198519e+02
3.300825206301575463e+02
2.750687671917979742e+02
1.900475118779695265e+02
3.500875218804701490e+02
2.900725181295323978e+02
2.750687671917979742e+02
2.700675168792198519e+02
2.600650162540635506e+02
3.050762690672668214e+02
2.350587646911727973e+02
2.900725181295323978e+02
1.650412603150787731e+02
1.850462615653913474e+02
1.550387596899225002e+02
1.900475118779695265e+02
2.300575143785946750e+02
1.850462615653913474e+02
1.550387596899225002e+02
2.050512628157039501e+02
1.650412603150787731e+02
1.650412603150787731e+02
1.050262565641410504e+02
1.500375093773443496e+02
1.325331332833208364e+02
1.200300075018754882e+02
2.650662665666416729e+02
2.400600150037509763e+02
1.950487621905476487e+02
1.900475118779695265e+02
1.150287571892973375e+02
1.650412603150787731e+02
1.600400100025006509e+02
1.650412603150787731e+02
1.800450112528132252e+02
1.800450112528132252e+02
2.000500125031257994e+02
1.350337584396099260e+02
2.200550137534383737e+02
1.400350087521880766e+02
1.250312578144536246e+02
1.900475118779695265e+02
1.800450112528132252e+02
1.650412603150787731e+02
2.350587646911727973e+02
2.050512628157039501e+02
2.100525131282821008e+02
1.750437609402350745e+02
1.800450112528132252e+02
1.950487621905476487e+02
1.200300075018754882e+02
1.100275068767191868e+02
2.050512628157039501e+02
1.250312578144536246e+02
1.450362590647661989e+02
1.450362590647661989e+02
1.450362590647661989e+02
1.550387596899225002e+02
2.750687671917979742e+02
2.050512628157039501e+02
1.900475118779695265e+02
2.300575143785946750e+02
1.900475118779695265e+02
1.300325081270317753e+02
1.700425106276569522e+02
1.750437609402350745e+02
1.850462615653913474e+02
1.600400100025006509e+02
1.450362590647661989e+02
1.600400100025006509e+02
1.750437609402350745e+02
1.800450112528132252e+02
1.350337584396099260e+02
1.250312578144536246e+02
1.250312578144536246e+02
1.400350087521880766e+02
1.350337584396099260e+02
1.850462615653913474e+02
1.350337584396099260e+02
1.850462615653913474e+02
1.100275068767191868e+02
1.600400100025006509e+02
1.100275068767191868e+02
1.650412603150787731e+02
2.300575143785946750e+02
1.650412603150787731e+02
2.200550137534383737e+02
1.650412603150787731e+02
1.250312578144536246e+02
2.100525131282821008e+02
2.700675168792198519e+02
2.550637659414853715e+02
2.000500125031257994e+02
2.300575143785946750e+02
1.450362590647661989e+02
1.350337584396099260e+02
1.300325081270317753e+02
1.200300075018754882e+02
2.000500125031257994e+02
1.650412603150787731e+02
2.100525131282821008e+02
1.050262565641410504e+02
1.050262565641410504e+02
1.700425106276569522e+02
1.100275068767191868e+02
1.800450112528132252e+02
2.000500125031257994e+02
1.850462615653913474e+02
1.550387596899225002e+02
1.250312578144536246e+02
1.600400100025006509e+02
1.100275068767191868e+02
1.200300075018754882e+02
1.700425106276569522e+02
2.300575143785946750e+02
1.800450112528132252e+02
1.800450112528132252e+02
1.450362590647661989e+02
1.150287571892973375e+02
1.250312578144536246e+02
1.000250062515628997e+02
1.650412603150787731e+02
1.850462615653913474e+02
1.200300075018754882e+02
1.400350087521880766e+02
1.650412603150787731e+02
1.200300075018754882e+02
1.300325081270317753e+02
1.400350087521880766e+02
1.200300075018754882e+02
2.700675168792198519e+02
2.000500125031257994e+02
1.150287571892973375e+02
1.650412603150787731e+02
1.450362590647661989e+02
2.000500125031257994e+02
1.400350087521880766e+02
1.350337584396099260e+02
1.700425106276569522e+02
1.500375093773443496e+02
1.025256314078519750e+02
1.300325081270317753e+02
1.000250062515628997e+02
1.550387596899225002e+02
1.300325081270317753e+02
1.200300075018754882e+02
1.050262565641410504e+02
1.900475118779695265e+02
1.050262565641410504e+02
1.700425106276569522e+02
1.450362590647661989e+02
1.000250062515628997e+02
1.425356339084771378e+02
1.750437609402350745e+02
1.100275068767191868e+02
1.950487621905476487e+02
1.650412603150787731e+02
1.750437609402350745e+02
1.800450112528132252e+02
1.300325081270317753e+02
1.150287571892973375e+02
1.100275068767191868e+02
1.050262565641410504e+02
2.350587646911727973e+02
1.500375093773443496e+02
1.750437609402350745e+02
1.800450112528132252e+02
1.900475118779695265e+02
1.300325081270317753e+02
1.400350087521880766e+02
1.750437609402350745e+02
1.400350087521880766e+02
2.100525131282821008e+02
1.450362590647661989e+02
1.550387596899225002e+02
1.350337584396099260e+02
1.150287571892973375e+02
1.650412603150787731e+02
2.050512628157039501e+02
1.175293823455863986e+02
1.550387596899225002e+02
1.350337584396099260e+02
1.350337584396099260e+02
1.700425106276569522e+02
1.950487621905476487e+02
1.300325081270317753e+02
1.450362590647661989e+02
1.350337584396099260e+02
2.050512628157039501e+02
1.650412603150787731e+02
1.000250062515628997e+02
1.450362590647661989e+02
1.150287571892973375e+02
1.150287571892973375e+02
1.050262565641410504e+02
1.550387596899225002e+02
1.550387596899225002e+02
2.550637659414853715e+02
2.000500125031257994e+02
1.100275068767191868e+02
1.500375093773443496e+02
1.600400100025006509e+02
1.050262565641410504e+02
1.550387596899225002e+02
1.350337584396099260e+02
1.000250062515628997e+02
1.125281320330082622e+02
1.500375093773443496e+02
8.502125531382847612e+01
1.200300075018754882e+02
2.400600150037509763e+02
1.550387596899225002e+02
2.150537634408602230e+02
1.150287571892973375e+02
2.350587646911727973e+02
1.450362590647661989e+02
1.200300075018754882e+02
1.700425106276569522e+02
1.300325081270317753e+02
1.450362590647661989e+02
1.050262565641410504e+02
1.700425106276569522e+02
1.650412603150787731e+02
2.200550137534383737e+02
1.150287571892973375e+02
1.250312578144536246e+02
1.550387596899225002e+02
1.900475118779695265e+02
1.600400100025006509e+02
1.200300075018754882e+02
1.750437609402350745e+02
1.850462615653913474e+02
1.450362590647661989e+02
1.700425106276569522e+02
1.600400100025006509e+02
1.150287571892973375e+02
1.450362590647661989e+02
1.100275068767191868e+02
1.700425106276569522e+02
1.150287571892973375e+02
1.400350087521880766e+02
1.150287571892973375e+02
1.400350087521880766e+02
1.350337584396099260e+02
1.150287571892973375e+02
1.300325081270317753e+02
1.700425106276569522e+02
1.350337584396099260e+02
1.550387596899225002e+02
1.700425106276569522e+02
1.350337584396099260e+02
1.950487621905476487e+02
1.050262565641410504e+02
1.500375093773443496e+02
1.450362590647661989e+02
1.200300075018754882e+02
1.700425106276569522e+02
1.350337584396099260e+02
1.350337584396099260e+02
1.650412603150787731e+02
1.300325081270317753e+02
1.400350087521880766e+02
1.200300075018754882e+02
1.750437609402350745e+02
2.000500125031257994e+02
1.450362590647661989e+02
1.125281320330082622e+02
1.475368842210552884e+02
1.850462615653913474e+02
1.350337584396099260e+02
1.700425106276569522e+02
1.600400100025006509e+02
1.350337584396099260e+02
1.450362590647661989e+02
1.750437609402350745e+02
2.350587646911727973e+02
1.850462615653913474e+02
2.500625156289072493e+02
1.800450112528132252e+02
1.750437609402350745e+02
1.700425106276569522e+02
1.150287571892973375e+02
1.650412603150787731e+02
1.100275068767191868e+02
1.550387596899225002e+02
1.150287571892973375e+02
1.350337584396099260e+02
1.250312578144536246e+02
1.100275068767191868e+02
1.550387596899225002e+02
1.600400100025006509e+02
1.950487621905476487e+02
1.650412603150787731e+02
1.400350087521880766e+02
1.350337584396099260e+02
1.750437609402350745e+02
1.300325081270317753e+02
1.450362590647661989e+02
1.300325081270317753e+02
1.200300075018754882e+02
1.000250062515628997e+02
1.425356339084771378e+02
1.950487621905476487e+02
2.550637659414853715e+02
2.800700175043761533e+02
2.800700175043761533e+02
2.550637659414853715e+02
2.150537634408602230e+02
2.800700175043761533e+02
3.350837709427357254e+02
2.800700175043761533e+02
2.950737684421105769e+02
3.050762690672668214e+02
2.950737684421105769e+02
2.150537634408602230e+02
1.850462615653913474e+02
3.000750187546886991e+02
2.450612653163290986e+02
3.250812703175794240e+02
2.300575143785946750e+02
2.450612653163290986e+02
1.900475118779695265e+02
2.400600150037509763e+02
2.500625156289072493e+02
1.900475118779695265e+02
8.752188047011753724e+01
2.250562640660165243e+02
1.950487621905476487e+02
1.450362590647661989e+02
1.200300075018754882e+02
1.850462615653913474e+02
1.600400100025006509e+02
1.750437609402350745e+02
1.700425106276569522e+02
1.550387596899225002e+02
2.100525131282821008e+02
1.700425106276569522e+02
1.750437609402350745e+02
1.900475118779695265e+02
1.850462615653913474e+02
1.450362590647661989e+02
2.250562640660165243e+02
1.150287571892973375e+02
1.400350087521880766e+02
2.150537634408602230e+02
1.300325081270317753e+02
1.150287571892973375e+02
1.200300075018754882e+02
9.752438109527382437e+01
1.100275068767191868e+02
1.350337584396099260e+02
1.400350087521880766e+02
1.200300075018754882e+02
2.750687671917979742e+02
1.800450112528132252e+02
2.800700175043761533e+02
2.100525131282821008e+02
1.600400100025006509e+02
1.150287571892973375e+02
1.700425106276569522e+02
2.650662665666416729e+02
2.750687671917979742e+02
2.400600150037509763e+02
3.100775193798450005e+02
2.400600150037509763e+02
2.450612653163290986e+02
2.400600150037509763e+02
1.900475118779695265e+02
1.200300075018754882e+02
1.200300075018754882e+02
1.700425106276569522e+02
1.050262565641410504e+02
1.600400100025006509e+02
1.100275068767191868e+02
1.950487621905476487e+02
2.400600150037509763e+02
1.750437609402350745e+02
1.450362590647661989e+02
1.500375093773443496e+02
1.700425106276569522e+02
1.800450112528132252e+02
1.350337584396099260e+02
1.100275068767191868e+02
1.400350087521880766e+02
1.400350087521880766e+02
1.050262565641410504e+02
1.400350087521880766e+02
2.300575143785946750e+02
1.700425106276569522e+02
1.450362590647661989e+02
1.150287571892973375e+02
1.900475118779695265e+02
2.500625156289072493e+02
2.350587646911727973e+02
1.800450112528132252e+02
1.950487621905476487e+02
2.600650162540635506e+02
2.050512628157039501e+02
1.400350087521880766e+02
2.100525131282821008e+02
2.050512628157039501e+02
2.350587646911727973e+02
2.200550137534383737e+02
1.500375093773443496e+02
1.425356339084771378e+02
1.900475118779695265e+02
1.600400100025006509e+02
2.100525131282821008e+02
1.950487621905476487e+02
2.800700175043761533e+02
2.250562640660165243e+02
2.750687671917979742e+02
2.000500125031257994e+02
1.600400100025006509e+02
2.000500125031257994e+02
1.900475118779695265e+02
1.800450112528132252e+02
1.300325081270317753e+02
1.450362590647661989e+02
1.300325081270317753e+02
1.950487621905476487e+02
1.500375093773443496e+02
2.100525131282821008e+02
2.200550137534383737e+02
3.550887721930483281e+02
3.350837709427357254e+02
2.050512628157039501e+02
1.750437609402350745e+02
1.550387596899225002e+02
1.800450112528132252e+02
1.500375093773443496e+02
1.550387596899225002e+02
1.100275068767191868e+02
1.800450112528132252e+02
1.275318829707426858e+02
1.850462615653913474e+02
2.400600150037509763e+02
2.650662665666416729e+02
2.100525131282821008e+02
1.600400100025006509e+02
1.450362590647661989e+02
1.500375093773443496e+02
1.800450112528132252e+02
1.050262565641410504e+02
1.850462615653913474e+02
1.200300075018754882e+02
1.450362590647661989e+02
1.250312578144536246e+02
2.050512628157039501e+02
1.350337584396099260e+02
1.750437609402350745e+02
1.700425106276569522e+02
1.250312578144536246e+02
1.900475118779695265e+02
1.450362590647661989e+02
1.450362590647661989e+02
1.000250062515628997e+02
1.000250062515628997e+02
1.300325081270317753e+02
1.750437609402350745e+02
1.800450112528132252e+02
1.400350087521880766e+02
1.150287571892973375e+02
1.600400100025006509e+02
1.500375093773443496e+02
1.375343835958989871e+02
1.800450112528132252e+02
1.250312578144536246e+02
2.100525131282821008e+02
1.000250062515628997e+02
2.050512628157039501e+02
1.300325081270317753e+02
1.650412603150787731e+02
2.300575143785946750e+02
1.700425106276569522e+02
1.450362590647661989e+02
1.250312578144536246e+02
1.950487621905476487e+02
1.150287571892973375e+02
1.350337584396099260e+02
1.500375093773443496e+02
1.850462615653913474e+02
1.100275068767191868e+02
2.000500125031257994e+02
1.300325081270317753e+02
1.550387596899225002e+02
1.150287571892973375e+02
1.550387596899225002e+02
1.500375093773443496e+02
1.000250062515628997e+02
1.000250062515628997e+02
2.100525131282821008e+02
1.950487621905476487e+02
1.450362590647661989e+02
1.500375093773443496e+02
1.700425106276569522e+02
9.002250562640661258e+01
1.900475118779695265e+02
1.800450112528132252e+02
1.300325081270317753e+02
1.900475118779695265e+02
2.600650162540635506e+02
2.200550137534383737e+02
1.800450112528132252e+02
1.750437609402350745e+02
2.250562640660165243e+02
2.400600150037509763e+02
1.650412603150787731e+02
1.700425106276569522e+02
1.400350087521880766e+02
1.600400100025006509e+02
1.850462615653913474e+02
1.900475118779695265e+02
1.650412603150787731e+02
1.500375093773443496e+02
1.650412603150787731e+02
1.200300075018754882e+02
1.500375093773443496e+02
1.150287571892973375e+02
1.650412603150787731e+02
1.000250062515628997e+02
1.050262565641410504e+02
1.450362590647661989e+02
1.400350087521880766e+02
2.400600150037509763e+02
1.850462615653913474e+02
1.500375093773443496e+02
1.750437609402350745e+02
2.300575143785946750e+02
1.450362590647661989e+02
1.300325081270317753e+02
2.100525131282821008e+02
2.050512628157039501e+02
1.450362590647661989e+02
1.000250062515628997e+02
1.350337584396099260e+02
1.150287571892973375e+02
1.200300075018754882e+02
1.450362590647661989e+02
1.750437609402350745e+02
1.200300075018754882e+02
1.200300075018754882e+02
1.550387596899225002e+02
1.400350087521880766e+02
1.200300075018754882e+02
1.550387596899225002e+02
1.200300075018754882e+02
1.300325081270317753e+02
1.450362590647661989e+02
1.350337584396099260e+02
8.252063015753938657e+01
1.100275068767191868e+02
8.252063015753938657e+01
8.002000500125032545e+01
9.002250562640661258e+01
1.400350087521880766e+02
1.000250062515628997e+02
1.800450112528132252e+02
1.350337584396099260e+02
1.500375093773443496e+02
1.300325081270317753e+02
8.752188047011753724e+01
1.150287571892973375e+02
1.225306326581645493e+02
1.400350087521880766e+02
1.200300075018754882e+02
1.000250062515628997e+02
1.250312578144536246e+02
1.100275068767191868e+02
1.125281320330082622e+02
1.250312578144536246e+02
1.100275068767191868e+02
1.000250062515628997e+02
1.350337584396099260e+02
1.000250062515628997e+02
1.300325081270317753e+02
1.650412603150787731e+02
1.025256314078519750e+02
1.000250062515628997e+02
1.050262565641410504e+02
1.000250062515628997e+02
1.100275068767191868e+02
1.475368842210552884e+02
8.502125531382847612e+01
8.002000500125032545e+01
1.350337584396099260e+02
9.502375593898476325e+01
1.300325081270317753e+02
7.501875468867217478e+01
1.100275068767191868e+02
1.000250062515628997e+02
8.002000500125032545e+01
1.050262565641410504e+02
2.000500125031257994e+02
1.250312578144536246e+02
1.500375093773443496e+02
8.502125531382847612e+01
8.252063015753938657e+01
7.751937984496125011e+01
1.250312578144536246e+02
1.250312578144536246e+02
1.100275068767191868e+02
1.800450112528132252e+02
1.050262565641410504e+02
1.250312578144536246e+02
1.150287571892973375e+02
1.950487621905476487e+02
1.550387596899225002e+02
1.000250062515628997e+02
9.752438109527382437e+01
8.252063015753938657e+01
1.075268817204301115e+02
1.100275068767191868e+02
8.752188047011753724e+01
9.002250562640661258e+01
9.002250562640661258e+01
1.250312578144536246e+02
1.000250062515628997e+02
8.002000500125032545e+01
7.751937984496125011e+01
8.502125531382847612e+01
7.501875468867217478e+01
1.050262565641410504e+02
1.150287571892973375e+02
1.200300075018754882e+02
1.400350087521880766e+02
1.350337584396099260e+02
1.050262565641410504e+02
1.250312578144536246e+02
1.350337584396099260e+02
1.400350087521880766e+02
9.252313078269567370e+01
1.000250062515628997e+02
1.000250062515628997e+02
1.000250062515628997e+02
1.125281320330082622e+02
1.450362590647661989e+02
1.300325081270317753e+02
1.350337584396099260e+02
2.000500125031257994e+02
1.500375093773443496e+02
1.700425106276569522e+02
1.600400100025006509e+02
1.700425106276569522e+02
1.000250062515628997e+02
1.100275068767191868e+02
1.050262565641410504e+02
8.752188047011753724e+01
8.252063015753938657e+01
1.000250062515628997e+02
1.000250062515628997e+02
1.050262565641410504e+02
1.050262565641410504e+02
1.050262565641410504e+02
1.200300075018754882e+02
8.502125531382847612e+01
1.000250062515628997e+02
1.050262565641410504e+02
1.175293823455863986e+02
8.502125531382847612e+01
8.752188047011753724e+01
9.002250562640661258e+01
1.100275068767191868e+02
1.200300075018754882e+02
9.502375593898476325e+01
1.200300075018754882e+02
1.300325081270317753e+02
9.502375593898476325e+01
1.025256314078519750e+02
1.800450112528132252e+02
1.200300075018754882e+02
1.300325081270317753e+02
1.150287571892973375e+02
1.000250062515628997e+02
8.252063015753938657e+01
1.125281320330082622e+02
1.050262565641410504e+02
1.150287571892973375e+02
1.050262565641410504e+02
1.025256314078519750e+02
9.002250562640661258e+01
1.025256314078519750e+02
1.000250062515628997e+02
1.200300075018754882e+02
1.125281320330082622e+02
1.650412603150787731e+02
1.050262565641410504e+02
1.600400100025006509e+02
1.050262565641410504e+02
8.502125531382847612e+01
8.252063015753938657e+01
8.502125531382847612e+01
1.350337584396099260e+02
9.502375593898476325e+01
8.502125531382847612e+01
1.100275068767191868e+02
8.252063015753938657e+01
8.002000500125032545e+01
1.250312578144536246e+02
8.502125531382847612e+01
1.000250062515628997e+02
1.050262565641410504e+02
1.600400100025006509e+02
1.200300075018754882e+02
1.950487621905476487e+02
1.950487621905476487e+02
1.300325081270317753e+02
2.250562640660165243e+02
1.150287571892973375e+02
1.200300075018754882e+02
1.750437609402350745e+02
1.950487621905476487e+02
1.600400100025006509e+02
1.100275068767191868e+02
1.550387596899225002e+02
1.350337584396099260e+02
1.750437609402350745e+02
1.425356339084771378e+02
1.300325081270317753e+02
1.500375093773443496e+02
1.150287571892973375e+02
1.700425106276569522e+02
1.650412603150787731e+02
1.175293823455863986e+02
1.050262565641410504e+02
9.002250562640661258e+01
9.502375593898476325e+01
1.000250062515628997e+02
1.000250062515628997e+02
1.150287571892973375e+02
1.000250062515628997e+02
1.100275068767191868e+02
1.350337584396099260e+02
1.450362590647661989e+02
9.252313078269567370e+01
1.150287571892973375e+02
1.700425106276569522e+02
1.450362590647661989e+02
1.150287571892973375e+02
1.100275068767191868e+02
1.100275068767191868e+02
9.752438109527382437e+01
1.450362590647661989e+02
1.350337584396099260e+02
1.400350087521880766e+02
1.950487621905476487e+02
1.300325081270317753e+02
1.000250062515628997e+02
1.300325081270317753e+02
1.250312578144536246e+02
9.252313078269567370e+01
1.200300075018754882e+02
1.050262565641410504e+02
1.050262565641410504e+02
1.200300075018754882e+02
1.200300075018754882e+02
9.002250562640661258e+01
8.002000500125032545e+01
1.050262565641410504e+02
1.450362590647661989e+02
9.752438109527382437e+01
1.050262565641410504e+02
1.200300075018754882e+02
8.252063015753938657e+01
1.275318829707426858e+02
8.502125531382847612e+01
8.502125531382847612e+01
8.502125531382847612e+01
1.050262565641410504e+02
1.200300075018754882e+02
1.300325081270317753e+02
1.175293823455863986e+02
1.000250062515628997e+02
1.050262565641410504e+02
1.350337584396099260e+02
1.350337584396099260e+02
8.752188047011753724e+01
1.300325081270317753e+02
1.000250062515628997e+02
1.450362590647661989e+02
1.750437609402350745e+02
1.650412603150787731e+02
1.150287571892973375e+02
8.002000500125032545e+01
1.150287571892973375e+02
1.050262565641410504e+02
1.325331332833208364e+02
1.350337584396099260e+02
1.250312578144536246e+02
1.550387596899225002e+02
1.600400100025006509e+02
1.700425106276569522e+02
1.350337584396099260e+02
1.550387596899225002e+02
1.550387596899225002e+02
1.400350087521880766e+02
9.502375593898476325e+01
1.300325081270317753e+02
1.200300075018754882e+02
1.550387596899225002e+02
1.550387596899225002e+02
2.200550137534383737e+02
1.650412603150787731e+02
1.150287571892973375e+02
2.100525131282821008e+02
1.600400100025006509e+02
1.550387596899225002e+02
1.650412603150787731e+02
1.025256314078519750e+02
2.150537634408602230e+02
2.000500125031257994e+02
1.600400100025006509e+02
1.650412603150787731e+02
1.100275068767191868e+02
1.600400100025006509e+02
8.502125531382847612e+01
1.300325081270317753e+02
1.150287571892973375e+02
1.000250062515628997e+02
9.752438109527382437e+01
1.025256314078519750e+02
8.252063015753938657e+01
1.150287571892973375e+02
9.752438109527382437e+01
1.100275068767191868e+02
1.050262565641410504e+02
1.100275068767191868e+02
1.300325081270317753e+02
1.050262565641410504e+02
7.751937984496125011e+01
8.502125531382847612e+01
9.752438109527382437e+01
1.200300075018754882e+02
1.200300075018754882e+02
1.350337584396099260e+02
1.150287571892973375e+02
1.300325081270317753e+02
1.200300075018754882e+02
1.050262565641410504e+02
1.050262565641410504e+02
1.300325081270317753e+02
1.100275068767191868e+02
1.350337584396099260e+02
1.400350087521880766e+02
1.400350087521880766e+02
1.100275068767191868e+02
1.450362590647661989e+02
1.400350087521880766e+02
8.502125531382847612e+01
9.252313078269567370e+01
1.200300075018754882e+02
1.200300075018754882e+02
7.751937984496125011e+01
7.751937984496125011e+01
1.150287571892973375e+02
1.050262565641410504e+02
9.252313078269567370e+01
1.450362590647661989e+02
1.700425106276569522e+02
1.400350087521880766e+02
1.450362590647661989e+02
1.250312578144536246e+02
1.400350087521880766e+02
1.650412603150787731e+02
1.800450112528132252e+02
1.350337584396099260e+02
1.650412603150787731e+02
1.150287571892973375e+02
1.600400100025006509e+02
1.800450112528132252e+02
2.050512628157039501e+02
1.350337584396099260e+02
1.750437609402350745e+02
1.600400100025006509e+02
1.700425106276569522e+02
1.850462615653913474e+02
1.400350087521880766e+02
1.800450112528132252e+02
1.200300075018754882e+02
1.050262565641410504e+02
1.050262565641410504e+02
7.751937984496125011e+01
9.752438109527382437e+01
1.200300075018754882e+02
9.752438109527382437e+01
1.600400100025006509e+02
1.000250062515628997e+02
1.000250062515628997e+02
1.050262565641410504e+02
9.502375593898476325e+01
8.752188047011753724e+01
1.200300075018754882e+02
1.500375093773443496e+02
9.002250562640661258e+01
7.751937984496125011e+01
1.150287571892973375e+02
1.400350087521880766e+02
1.650412603150787731e+02
1.000250062515628997e+02
1.150287571892973375e+02
1.550387596899225002e+02
1.450362590647661989e+02
1.400350087521880766e+02
1.850462615653913474e+02
1.950487621905476487e+02
1.600400100025006509e+02
2.200550137534383737e+02
1.700425106276569522e+02
1.300325081270317753e+02
1.400350087521880766e+02
1.450362590647661989e+02
2.450612653163290986e+02
1.450362590647661989e+02
1.850462615653913474e+02
1.550387596899225002e+02
1.400350087521880766e+02
1.800450112528132252e+02
1.900475118779695265e+02
2.300575143785946750e+02
3.150787696924231227e+02
3.500875218804701490e+02
2.550637659414853715e+02
2.700675168792198519e+02
1.900475118779695265e+02
2.450612653163290986e+02
3.300825206301575463e+02
3.200800200050013018e+02
2.150537634408602230e+02
2.350587646911727973e+02
2.850712678169542755e+02
2.950737684421105769e+02
2.850712678169542755e+02
1.550387596899225002e+02
2.750687671917979742e+02
2.500625156289072493e+02
2.800700175043761533e+02
2.800700175043761533e+02
2.650662665666416729e+02
2.650662665666416729e+02
2.300575143785946750e+02
2.850712678169542755e+02
2.800700175043761533e+02
2.600650162540635506e+02
2.550637659414853715e+02
2.350587646911727973e+02
2.600650162540635506e+02
2.500625156289072493e+02
3.400850212553139045e+02
2.800700175043761533e+02
2.050512628157039501e+02
2.150537634408602230e+02
1.350337584396099260e+02
1.600400100025006509e+02
1.700425106276569522e+02
1.375343835958989871e+02
1.950487621905476487e+02
2.350587646911727973e+02
2.150537634408602230e+02
2.050512628157039501e+02
2.400600150037509763e+02
2.000500125031257994e+02
1.350337584396099260e+02
1.600400100025006509e+02
1.250312578144536246e+02
1.450362590647661989e+02
1.800450112528132252e+02
1.300325081270317753e+02
1.150287571892973375e+02
1.400350087521880766e+02
8.002000500125032545e+01
8.252063015753938657e+01
9.252313078269567370e+01
1.100275068767191868e+02
8.502125531382847612e+01
7.751937984496125011e+01
1.850462615653913474e+02
2.850712678169542755e+02
2.250562640660165243e+02
1.500375093773443496e+02
3.250812703175794240e+02
2.850712678169542755e+02
2.700675168792198519e+02
3.250812703175794240e+02
2.950737684421105769e+02
1.750437609402350745e+02
2.500625156289072493e+02
1.950487621905476487e+02
2.000500125031257994e+02
1.200300075018754882e+02
1.125281320330082622e+02
1.500375093773443496e+02
1.600400100025006509e+02
1.750437609402350745e+02
1.800450112528132252e+02
9.002250562640661258e+01
1.200300075018754882e+02
1.000250062515628997e+02
2.000500125031257994e+02
1.550387596899225002e+02
2.100525131282821008e+02
2.300575143785946750e+02
1.100275068767191868e+02
1.800450112528132252e+02
1.900475118779695265e+02
1.700425106276569522e+02
1.400350087521880766e+02
1.500375093773443496e+02
1.250312578144536246e+02
1.600400100025006509e+02
1.300325081270317753e+02
1.250312578144536246e+02
1.150287571892973375e+02
1.450362590647661989e+02
1.200300075018754882e+02
1.050262565641410504e+02
1.950487621905476487e+02
1.300325081270317753e+02
1.200300075018754882e+02
1.050262565641410504e+02
2.300575143785946750e+02
1.350337584396099260e+02
2.050512628157039501e+02
1.300325081270317753e+02
1.300325081270317753e+02
1.600400100025006509e+02
8.502125531382847612e+01
1.150287571892973375e+02
1.050262565641410504e+02
1.225306326581645493e+02
1.050262565641410504e+02
1.700425106276569522e+02
1.175293823455863986e+02
1.150287571892973375e+02
2.200550137534383737e+02
1.150287571892973375e+02
2.100525131282821008e+02
1.550387596899225002e+02
1.500375093773443496e+02
1.650412603150787731e+02
2.700675168792198519e+02
1.850462615653913474e+02
1.250312578144536246e+02
1.700425106276569522e+02
2.050512628157039501e+02
2.050512628157039501e+02
1.800450112528132252e+02
2.050512628157039501e+02
2.000500125031257994e+02
2.150537634408602230e+02
2.450612653163290986e+02
2.150537634408602230e+02
1.600400100025006509e+02
1.300325081270317753e+02
2.150537634408602230e+02
1.500375093773443496e+02
1.600400100025006509e+02
2.050512628157039501e+02
1.100275068767191868e+02
1.850462615653913474e+02
1.200300075018754882e+02
1.750437609402350745e+02
1.250312578144536246e+02
1.200300075018754882e+02
1.650412603150787731e+02
1.550387596899225002e+02
1.000250062515628997e+02
1.250312578144536246e+02
2.150537634408602230e+02
1.450362590647661989e+02
2.500625156289072493e+02
3.350837709427357254e+02
2.250562640660165243e+02
1.850462615653913474e+02
1.700425106276569522e+02
1.950487621905476487e+02
2.700675168792198519e+02
2.000500125031257994e+02
2.400600150037509763e+02
2.150537634408602230e+02
1.950487621905476487e+02
2.450612653163290986e+02
2.150537634408602230e+02
1.900475118779695265e+02
2.500625156289072493e+02
3.200800200050013018e+02
2.000500125031257994e+02
1.600400100025006509e+02
1.500375093773443496e+02
8.502125531382847612e+01
9.752438109527382437e+01
1.000250062515628997e+02
1.400350087521880766e+02
8.752188047011753724e+01
1.150287571892973375e+02
1.000250062515628997e+02
8.002000500125032545e+01
1.500375093773443496e+02
2.200550137534383737e+02
1.400350087521880766e+02
9.752438109527382437e+01
1.200300075018754882e+02
8.502125531382847612e+01
2.100525131282821008e+02
8.252063015753938657e+01
1.000250062515628997e+02
1.300325081270317753e+02
1.125281320330082622e+02
1.300325081270317753e+02
1.000250062515628997e+02
8.252063015753938657e+01
1.050262565641410504e+02
1.050262565641410504e+02
1.300325081270317753e+02
1.000250062515628997e+02
1.400350087521880766e+02
1.100275068767191868e+02
1.100275068767191868e+02
1.300325081270317753e+02
2.100525131282821008e+02
1.450362590647661989e+02
1.500375093773443496e+02
1.500375093773443496e+02
1.100275068767191868e+02
9.502375593898476325e+01
1.050262565641410504e+02
1.150287571892973375e+02
1.050262565641410504e+02
1.100275068767191868e+02
7.751937984496125011e+01
1.050262565641410504e+02
1.850462615653913474e+02
2.200550137534383737e+02
2.750687671917979742e+02
3.450862715678919699e+02
1.950487621905476487e+02
1.850462615653913474e+02
1.075268817204301115e+02
1.000250062515628997e+02
1.350337584396099260e+02
1.300325081270317753e+02
2.000500125031257994e+02
1.650412603150787731e+02
1.550387596899225002e+02
1.800450112528132252e+02
1.700425106276569522e+02
1.700425106276569522e+02
1.550387596899225002e+02
2.050512628157039501e+02
1.050262565641410504e+02
2.300575143785946750e+02
2.750687671917979742e+02
1.450362590647661989e+02
1.500375093773443496e+02
1.250312578144536246e+02
1.700425106276569522e+02
2.200550137534383737e+02
1.250312578144536246e+02
1.650412603150787731e+02
1.700425106276569522e+02
1.150287571892973375e+02
1.750437609402350745e+02
2.350587646911727973e+02
2.350587646911727973e+02
1.400350087521880766e+02
1.350337584396099260e+02
1.250312578144536246e+02
1.350337584396099260e+02
1.700425106276569522e+02
1.000250062515628997e+02
1.075268817204301115e+02
1.050262565641410504e+02
1.350337584396099260e+02
1.450362590647661989e+02
1.850462615653913474e+02
1.500375093773443496e+02
1.150287571892973375e+02
1.250312578144536246e+02
2.100525131282821008e+02
1.000250062515628997e+02
2.350587646911727973e+02
2.150537634408602230e+02
1.050262565641410504e+02
1.000250062515628997e+02
1.500375093773443496e+02
1.200300075018754882e+02
1.500375093773443496e+02
1.450362590647661989e+02
1.400350087521880766e+02
1.450362590647661989e+02
1.250312578144536246e+02
1.300325081270317753e+02
1.850462615653913474e+02
1.650412603150787731e+02
1.800450112528132252e+02
1.500375093773443496e+02
1.550387596899225002e+02
1.350337584396099260e+02
1.550387596899225002e+02
2.100525131282821008e+02
1.700425106276569522e+02
2.000500125031257994e+02
1.050262565641410504e+02
1.700425106276569522e+02
1.250312578144536246e+02
1.400350087521880766e+02
1.850462615653913474e+02
1.700425106276569522e+02
2.050512628157039501e+02
1.700425106276569522e+02
2.500625156289072493e+02
1.650412603150787731e+02
1.700425106276569522e+02
1.750437609402350745e+02
1.850462615653913474e+02
1.600400100025006509e+02
1.500375093773443496e+02
1.100275068767191868e+02
8.502125531382847612e+01
1.400350087521880766e+02
1.450362590647661989e+02
1.350337584396099260e+02
1.300325081270317753e+02
1.750437609402350745e+02
1.450362590647661989e+02
1.100275068767191868e+02
2.300575143785946750e+02
1.600400100025006509e+02
1.000250062515628997e+02
1.900475118779695265e+02
1.700425106276569522e+02
1.700425106276569522e+02
1.050262565641410504e+02
1.900475118779695265e+02
1.750437609402350745e+02
1.950487621905476487e+02
2.150537634408602230e+02
2.400600150037509763e+02
1.800450112528132252e+02
2.600650162540635506e+02
2.200550137534383737e+02
2.550637659414853715e+02
3.250812703175794240e+02
2.050512628157039501e+02
1.650412603150787731e+02
1.550387596899225002e+02
2.100525131282821008e+02
1.600400100025006509e+02
3.150787696924231227e+02
4.101025256314079002e+02
3.900975243810952975e+02
2.850712678169542755e+02
3.100775193798450005e+02
3.800950237559390530e+02
[truncated: 576,320 more rows]
