# Supplementary material for: Smart event-triggered MINFLUX microscopy to catch and follow rare events
Source: Nat Commun. 2026 May 21;17:4558. doi: 10.1038/s41467-026-73176-z (PMC13195108; doi:10.1038/s41467-026-73176-z)
Supplement: Supplementary file 14 — Source Data [file 41467_2026_73176_MOESM14_ESM.zip › sourcedata/SourceData-SupplementaryFigure7b-tracklengths.csv]

2.783632499999999510e+01
6.822475000000105538e+00
3.727265000000002004e+01
3.370502500000016255e+01
2.513575000000045634e+00
0.000000000000000000e+00
1.795425000000072657e+00
6.523177499999999895e+01
0.000000000000000000e+00
6.654427499999960105e+01
7.224485000000014168e+01
1.541154750000002309e+02
2.872624999999739970e+00
3.926075000000306403e+00
2.396235000000057624e+01
6.970712499999987699e+01
1.269228249999994063e+02
2.129950000000491173e+00
1.173002500000031034e+01
1.565077500000011668e+01
5.386125000000241414e+00
1.326204999999980316e+01
1.215447499999999792e+01
2.894257500000030348e+01
5.002649999999775332e+00
1.077150000000415275e+00
4.941157499999881964e+01
3.207924999999889337e+00
4.543357500000055893e+01
7.516850000000019349e+00
4.785135000000018124e+01
1.278769500000009884e+02
2.513625000000629939e+00
0.000000000000000000e+00
1.141915000000004454e+01
9.671349999999634406e+00
4.261375000000455771e+00
5.745275000000660270e+00
1.113140000000001351e+01
6.255185000000018647e+01
1.795425000000960836e+00
5.460320000000074003e+01
2.513549999999753481e+00
4.261065000000030523e+01
1.110762499999928821e+01
7.181499999990847982e-01
0.000000000000000000e+00
4.397492500000055315e+01
1.597385749999986615e+02
5.597690250000014203e+02
6.104324999999022339e+00
7.854200000000233217e+01
0.000000000000000000e+00
3.542525000000296131e+00
2.154499999999615056e+00
1.544032500000014352e+01
2.310364999999947599e+01
4.905094999999803917e+01
4.344872500000107607e+01
1.218412500000098930e+01
7.607857500000037021e+01
5.177747500000151604e+01
2.396165000000038958e+01
2.230859999999879051e+01
6.789112499999916395e+01
5.027125000001575472e+00
1.490922250000004112e+02
3.097607499999810443e+01
1.792939999999987322e+01
1.436274999999653801e+00
6.438924999997652776e+00
1.342379750000013416e+02
7.698549999999926285e+01
3.591249999992385256e-01
3.949850000001475792e+00
1.106664500000000828e+02
1.028639499999997042e+02
0.000000000000000000e+00
3.590749999986542207e-01
0.000000000000000000e+00
1.436275000003206515e+00
7.028315000000162627e+01
1.320222499999999002e+02
1.421455499999999574e+02
1.431549999999992551e+01
4.109993499999999926e+02
4.667999999999672411e+00
8.594074999999978814e+00
7.951869999999993865e+01
3.231699999999726458e+00
4.783074999999747945e+00
6.774925000000209252e+00
1.692208250000000191e+02
9.671275000000534305e+00
1.293094999999944150e+01
2.513500000000945533e+00
1.795350000000084378e+00
1.795425000000960836e+00
0.000000000000000000e+00
1.376487500000145303e+01
3.693220000000074776e+01
0.000000000000000000e+00
5.991474999999901740e+01
1.078920750000005313e+02
1.433932499999990284e+01
1.682764999999974975e+01
7.345770000000051425e+01
3.228803499999983728e+02
1.040062499999994117e+02
2.903767499999965196e+01
3.788061250000005202e+02
2.513575000000045634e+00
2.872574999999599754e+00
1.077224999999515376e+00
2.154425000000514956e+00
4.867222500000067953e+01
2.790770000000009077e+01
4.012157500000057553e+01
1.478213000000003774e+02
1.081315749999980369e+02
2.673917499999944880e+01
6.007775000000492582e+00
5.967915000000090231e+01
2.930100000000024352e+01
1.785732500000136724e+01
4.826077499999925635e+01
6.083652499999914198e+01
2.513499999999169177e+00
1.436274999999653801e+00
1.208910000000074092e+01
1.747377499999913653e+01
1.058455249999994408e+02
1.352405000000089785e+01
1.972470000000114965e+01
1.182507500000085088e+01
1.549109500000014350e+02
8.617900000004397043e+00
7.274200000004782396e+00
1.436349999998753901e+00
3.949850000005028505e+00
3.413900000000001000e+02
1.072407499999972202e+01
5.696950000000366998e+00
7.181549999999869982e+00
0.000000000000000000e+00
1.931815000000014493e+01
5.530882500000000590e+01
1.077224999999515376e+00
2.251428500000001236e+02
2.954996999999996774e+02
7.133999999999751651e+00
1.807432000000002290e+02
1.605767749999991167e+02
1.436274999999653801e+00
0.000000000000000000e+00
6.822474999999883494e+00
1.077275000000099681e+00
3.591249999992385256e-01
4.900267500000055065e+01
1.074854999999885763e+01
8.258824999998637395e+00
1.511839999999864403e+01
7.181499999990847982e-01
1.578499500000010016e+02
7.451115000000108068e+01
2.816606250000006639e+02
2.513624999998853582e+00
3.590749999986542207e-01
4.256827500000071041e+01
1.864157500000018786e+01
0.000000000000000000e+00
3.590500000001384251e-01
1.570886999999991929e+02
0.000000000000000000e+00
0.000000000000000000e+00
3.590749999986542207e-01
7.827675000001477201e+00
1.015748250000001462e+02
1.020328500000005079e+02
8.258824999998637395e+00
4.074505000000172572e+01
9.312274999999203828e+00
2.516785000000254513e+01
9.717074999997521445e+00
6.080624999999173497e+00
6.616640000000018063e+01
0.000000000000000000e+00
2.185234999999998706e+02
6.661465000000177383e+01
1.246011749999986762e+02
8.954062499999793090e+01
4.400329999999996744e+01
0.000000000000000000e+00
7.540675000001328954e+00
7.021932500000005462e+01
7.181500000008611551e-01
7.739019999999996458e+01
3.590749999986542207e-01
8.558760000000020796e+01
1.074855000000241034e+01
3.695664999999692668e+01
8.287552500000217037e+01
8.098179999999999268e+01
6.463400000001229273e+00
0.000000000000000000e+00
7.899699999999398869e+00
1.432361749999984113e+02
4.995267500000011296e+01
7.338987500000015984e+01
7.605262500000264936e+01
5.362349999998627936e+00
1.714094499999987420e+02
4.112747500000324408e+01
2.760137500000015010e+01
1.611097499999991811e+01
1.577490000000003612e+01
2.477630000000008437e+01
3.127297500000003794e+01
5.043522499999974684e+01
1.092314999999999259e+02
6.463349999999756790e+00
2.137647500000028344e+01
5.023342500000005373e+01
0.000000000000000000e+00
4.407037500000043906e+01
1.113140000000001351e+01
2.057179749999997682e+02
1.202195000000001528e+02
6.727324999999950705e+00
3.861742499999998302e+01
5.765837499999992843e+01
7.899625000000298769e+00
1.421232749999994383e+02
1.828917499999960228e+01
0.000000000000000000e+00
4.395044999999875301e+01
4.505072500000117941e+01
0.000000000000000000e+00
3.949849999999699435e+00
3.869309999999970273e+01
2.494638999999985174e+02
2.511165000000126213e+01
8.617850000000260025e+00
1.952905500000010761e+02
5.381402499999943245e+01
2.927582499999914489e+01
4.308849999999253555e+00
9.295452500000145335e+01
3.928384999999856575e+01
7.468600000001046624e+00
4.652470000000086259e+01
0.000000000000000000e+00
0.000000000000000000e+00
1.031744999999872903e+01
5.783555000000006885e+01
7.181999999996691031e-01
5.587265000000130044e+01
1.021003750000009092e+02
5.620627500000097143e+01
1.541655000000119458e+01
5.948217499999941538e+01
3.158975000001618127e+00
0.000000000000000000e+00
9.193325000001806302e+00
1.682912500000099953e+01
1.436349999998753901e+00
2.872625000001960416e+00
5.027049999998922658e+00
0.000000000000000000e+00
1.347683249999995780e+02
2.872624999998407702e+00
1.974930000000085784e+01
5.737932499999942593e+01
6.295915000000107398e+01
3.678567500000085033e+01
5.745200000003336527e+00
0.000000000000000000e+00
1.052800000000075897e+00
0.000000000000000000e+00
3.588392500000026075e+01
2.824374999999434976e+00
1.038450249999982589e+02
2.982542500000207042e+01
2.411495750000014482e+02
1.000657500000201594e+01
0.000000000000000000e+00
1.362117500000081805e+01
1.459283249999998588e+02
3.143172500000090963e+01
3.442568500000007248e+02
1.342959999999848719e+01
3.567000000000319915e+00
5.338524999999094689e+00
8.211275000000739510e+00
2.930100000000024352e+01
3.591249999992385256e-01
7.130940000000052237e+01
1.773919999999762354e+01
5.338600000001747503e+00
6.463350000000644968e+00
2.566127499999737438e+01
2.227542500000012637e+01
1.146662499999706597e+01
6.790917500000048790e+01
6.035969999999934998e+01
1.496167500000211703e+01
1.379855249999977218e+02
7.182000000014454599e-01
4.974465000000094506e+01
4.557832500000102982e+01
4.308925000003682726e+00
0.000000000000000000e+00
1.518376750000030029e+02
2.897967250000021977e+02
6.351892499999678421e+01
3.502242500000107839e+01
1.077224999999959465e+00
7.425804999999985512e+01
6.587432500000001312e+01
0.000000000000000000e+00
3.286972499999984620e+01
5.709082499999995264e+01
5.747717499999982493e+01
3.170815000000004602e+01
1.357365000000010369e+01
3.070360000000027512e+01
0.000000000000000000e+00
0.000000000000000000e+00
2.585350000000019577e+01
3.949849999999699435e+00
1.077200000000111402e+00
1.795350000000084378e+00
2.872574999999599754e+00
1.871023249999996665e+02
2.872574999999599754e+00
1.575119999999952114e+01
0.000000000000000000e+00
0.000000000000000000e+00
3.751082500000002540e+01
1.831295000000032758e+01
1.077150000000415275e+00
1.795425000000960836e+00
1.074784999999955915e+01
2.667441249999989168e+02
1.005412499999991383e+01
3.060332499999951494e+01
2.211944999999992945e+01
0.000000000000000000e+00
2.363652500000057444e+01
7.458772500000065975e+01
1.208839999999966608e+01
6.439625000000503974e+00
1.541396499999993921e+02
4.086179999999828283e+01
2.872650000000476211e+00
3.218374999999973340e+01
2.365823499999990531e+02
2.872649999998699855e+00
5.715682499999985566e+01
5.362350000000404293e+00
2.041912500000009345e+01
2.132997500000044511e+01
1.565807750000001306e+02
1.180205000000000837e+01
3.016072500000177570e+01
5.027049999998922658e+00
1.454643499999974665e+02
1.870547000000009064e+02
3.147605000000197606e+01
1.795425000000960836e+00
1.317117750000029730e+02
2.810415000000077157e+01
1.164141000000000759e+02
1.795425000000960836e+00
0.000000000000000000e+00
1.178640749999999571e+02
3.676889999999843894e+01
2.848799999998874455e+00
1.116096999999989237e+02
3.346587500000097748e+01
1.077275000000099681e+00
1.227685000000278137e+01
8.194130000000043879e+01
3.183400000001057606e+00
3.956984999999946240e+01
2.029955000000072118e+01
1.005419999999901393e+01
3.590774999999268857e+00
3.231700000000614637e+00
2.154474999997546547e+00
3.590749999986542207e-01
1.076291500000010615e+02
0.000000000000000000e+00
4.619800000000395812e+00
1.382434000000003493e+02
3.030765000000101850e+01
1.771575000002911793e+00
1.814652499999880320e+01
0.000000000000000000e+00
2.526938749999985134e+02
0.000000000000000000e+00
1.989037250000009749e+02
1.668429999999787583e+01
8.206192500000497603e+01
1.071665750000008188e+02
2.163097500000077389e+01
6.892987499999492229e+01
1.357217500000018617e+01
1.124157249999981900e+02
7.181499999973084414e-01
3.193407500000011723e+01
2.118557500000006755e+01
8.708632500000001642e+01
0.000000000000000000e+00
7.299299999999675492e+00
2.008682749999999260e+02
7.705157500000048287e+01
0.000000000000000000e+00
3.408850000000107627e+01
1.461643749999996658e+02
2.848849999999458760e+00
0.000000000000000000e+00
2.154425000000514956e+00
3.590750000004305775e-01
1.077275000000099681e+00
7.181500000008611551e-01
2.645285000000008324e+01
0.000000000000000000e+00
9.344815000000039618e+01
0.000000000000000000e+00
0.000000000000000000e+00
3.478299999999734382e+01
7.827675000001477201e+00
3.231700000000614637e+00
1.412324999999725605e+01
1.436349999998753901e+00
1.436274999999653801e+00
7.464152500000054147e+01
1.289842499999949155e+01
8.663699999999607826e+00
9.691899999999975535e+00
2.016041749999999411e+02
7.706000000002433126e+00
1.447134500000011315e+02
2.994717500000021460e+01
2.197120000000296614e+01
0.000000000000000000e+00
0.000000000000000000e+00
2.334002499999954239e+01
3.586014999999775910e+01
2.108977500000008831e+01
3.786387749999988728e+02
1.404469499999976279e+02
1.294925500000001648e+02
1.129706249999999841e+02
3.949850000000143524e+00
4.261375000000011681e+00
6.079800000000190607e+00
1.406676499999996963e+02
7.279757500000005166e+01
2.637352499999989774e+01
1.035096749999997456e+02
8.617850000000260025e+00
1.077200000000111402e+00
5.844917500000068600e+01
1.036565000000067016e+01
1.436350000000530258e+00
2.426048249999999200e+02
6.104274999999326212e+00
1.220862499999952888e+01
1.528959749999998508e+02
2.513549999999753481e+00
3.949849999999699435e+00
6.432342500000044083e+01
2.044364999999981336e+01
1.412499999999816680e+00
4.136760000000094806e+01
2.314525000000067223e+01
1.137558749999989516e+02
1.795387499999989700e+01
1.986852499999969268e+01
1.472217499999928236e+01
0.000000000000000000e+00
4.080320749999995087e+02
5.911985000000008483e+01
7.540624999998968292e+00
6.633212500000063017e+01
3.068840000000072621e+01
0.000000000000000000e+00
2.154424999998738599e+00
2.944435000000034108e+01
7.479604999999978077e+01
2.340292749999992452e+02
2.239714999999975475e+01
3.842132499999983963e+01
1.682839999999963254e+01
3.590775000002821571e+00
1.043712249999977359e+02
2.400092499999928464e+01
0.000000000000000000e+00
1.642242499999824190e+01
7.181249999987926458e-01
3.372949999999974580e+01
5.721424999997282157e+00
5.386200000000229693e+00
2.154499999999615056e+00
4.285150000001181070e+00
1.888775000000109117e+01
7.516849999998242993e+00
9.952317499999807637e+01
6.346082499999994297e+01
1.149047500000222044e+01
2.886674999999883084e+01
1.706033249999983070e+02
6.726709999999869183e+01
1.280724999999804936e+01
1.601886750000005577e+02
1.003047499999709657e+01
1.249564999999819292e+01
8.264415000000013833e+01
4.741955000000075415e+01
1.077275000000099681e+00
7.181999999978927463e-01
0.000000000000000000e+00
4.404764999999954966e+01
1.256769999999818310e+01
5.374270000000080927e+01
1.367368000000013240e+02
2.797650000000118098e+01
2.872574999997823397e+00
3.231700000000614637e+00
1.326147500000018908e+01
0.000000000000000000e+00
3.590749999986542207e-01
2.956287499999987745e+01
6.797999999999859710e+00
6.142282500000106893e+01
1.233782000000012147e+02
7.181500000008611551e-01
2.939672500000156674e+01
3.597340000000004068e+01
2.618887499999988933e+01
8.929349999999836029e+00
1.728905749999998136e+02
8.611829999999986285e+01
6.080499999999933181e+00
0.000000000000000000e+00
1.436299999999945953e+00
0.000000000000000000e+00
6.317385000000008688e+01
1.682840000000007663e+01
3.180580000000001633e+02
7.205465000000010889e+01
0.000000000000000000e+00
7.783370000000022060e+01
3.363047500000071466e+01
1.696568499999999631e+02
0.000000000000000000e+00
1.433932499999990284e+01
0.000000000000000000e+00
7.894469999999920162e+01
1.142935749999995920e+02
3.231699999999726458e+00
2.154465000000005404e+01
5.048722500000035751e+01
1.972544999999925608e+01
2.872574999999599754e+00
6.077357500000069024e+01
1.718742499999947881e+01
2.795212499999877309e+01
5.362425000001280750e+00
0.000000000000000000e+00
0.000000000000000000e+00
4.761464999999986958e+01
3.585565000000023872e+01
1.053499999999374381e+00
5.400340000000092289e+01
1.316610249999996540e+02
3.306725000000021453e+01
9.190045000000068853e+01
3.207875000001081389e+00
1.867202500000075815e+01
1.649374999999864144e+01
2.693077500000029545e+01
0.000000000000000000e+00
6.925055000000135408e+01
2.405815000000011139e+01
6.797999999999859710e+00
0.000000000000000000e+00
1.343383250000016460e+02
9.168467499999977122e+01
5.046205000000014707e+01
4.139000000002113211e+00
4.117502500000114196e+01
5.672317500000190194e+01
3.949849999997923078e+00
7.875899999998381418e+00
1.083285499999995238e+02
9.671275000002310662e+00
0.000000000000000000e+00
1.209309750000002737e+02
4.009772499999897377e+01
2.393857500000251548e+01
3.949849999997923078e+00
1.054431249999971953e+02
4.620424999998817839e+00
1.744654499999995778e+02
1.821777500000010264e+01
1.795425000000960836e+00
3.231700000000614637e+00
2.247849999999829151e+01
0.000000000000000000e+00
3.298500000000004206e+01
8.826172500000240007e+01
2.051002500000009832e+01
4.746989999999939869e+01
2.800552500000108580e+01
6.520799999999837837e+01
5.714265000000295913e+01
7.492374999998219209e+00
1.567912500000190335e+01
1.436274999999653801e+00
2.008452500000146301e+01
2.004727499999994222e+02
1.077232500000135929e+01
3.590749999986542207e-01
4.284450000000106229e+00
3.207175000000006548e+00
3.231650000000030332e+00
4.979500000001024773e+00
3.543224999997818259e+00
6.080550000000073396e+00
3.207925000001665694e+00
3.590774999999268857e+00
1.960525000000146179e+01
1.036494999999959532e+01
0.000000000000000000e+00
1.149047499999866773e+01
0.000000000000000000e+00
0.000000000000000000e+00
3.231725000000018611e+00
1.019417499999999421e+02
1.077685250000000110e+02
1.077275000000099681e+00
8.064864999999966244e+01
7.140847499999969727e+01
4.158087500000018366e+01
8.202745000000000175e+01
3.250892500000013285e+01
4.218089999999996564e+01
6.056100000000341765e+00
1.066693499999997812e+02
8.041125000000005230e+01
1.395647500000052332e+01
6.822475000000771672e+00
9.013820000000016819e+01
2.578015000000100088e+01
1.036569999999947811e+01
6.594157500000008554e+01
0.000000000000000000e+00
7.731175000001755393e+00
6.367599999999029592e+00
1.086637500000087186e+01
1.765982500000085054e+01
4.314732499999962556e+01
5.199237500000108980e+01
1.029367499999978008e+01
3.370387500000049386e+01
7.034732500000018263e+01
2.985372500000060825e+01
5.481997499999913259e+01
3.590775000001045214e+00
6.321682499999958793e+01
9.692745000000080324e+01
6.439649999999019769e+00
7.181999999996691031e-01
0.000000000000000000e+00
0.000000000000000000e+00
4.520637499999935471e+01
1.149646749999995166e+02
1.534312500000112323e+01
0.000000000000000000e+00
3.207924999998112980e+00
1.452777500000124178e+01
6.042182499999881884e+01
2.644019999999969173e+01
8.368987500000102386e+01
1.790632500000199911e+01
4.258687500000135628e+01
7.253365000000044915e+01
7.157774999999588772e+00
1.436349999998753901e+00
0.000000000000000000e+00
1.847026750000004824e+02
3.742169999999944707e+01
2.154474999997546547e+00
3.317077500000209511e+01
1.284302000000003829e+02
1.523310500000008005e+02
3.590775000002821571e+00
3.976180000000084647e+01
1.845387499999873171e+01
1.436349999998753901e+00
1.130785000000003038e+02
1.077200000000999580e+00
2.804553250000019489e+02
2.513549999999753481e+00
3.411927499999833913e+01
3.966600000000042314e+01
6.822474999999883494e+00
3.342901999999980944e+02
0.000000000000000000e+00
1.141704999999859638e+01
1.950524999999814213e+01
1.821644999999705306e+01
1.073165750000000287e+02
1.777831500000000062e+02
6.853307749999996759e+02
3.384880999999997471e+02
1.261880249999998114e+02
9.910774999999993895e+01
6.463400000000341095e+00
7.564687500000033538e+01
7.548855000000020254e+01
1.685504749999999774e+02
1.364497500000005914e+01
3.949850000000587613e+00
0.000000000000000000e+00
6.393974999999940678e+01
8.187450000000318084e+00
3.165652999999996950e+02
3.510107500000003711e+01
4.215502500000045671e+01
8.976975000000386729e+00
3.590000000004422986e-01
1.213590000000053237e+01
1.400402499999930939e+01
8.172635000000028072e+01
1.328587499999933641e+01
4.057575000000035459e+01
5.745200000000671992e+00
1.394893750000001376e+02
7.683204999999927054e+01
3.092709999999998445e+02
2.556526000000003478e+02
2.146314250000003199e+02
2.010585000000020273e+01
2.075517499999968152e+01
2.032670250000006149e+02
3.926075000000750492e+00
2.154425000000514956e+00
4.976142499999980373e+01
2.872625000000184059e+00
4.187950000000384421e+00
2.513542500000021107e+01
8.617824999999967872e+00
2.057544999999905144e+01
1.778250999999997362e+02
7.703884999999921490e+01
1.232782499999984793e+01
1.723462500000039199e+01
1.436350000000530258e+00
5.675730000000100972e+01
7.218180000000096186e+01
5.412484999999911395e+01
6.302727500000138150e+01
2.513625000000629939e+00
1.771650000000235536e+00
1.795350000000084378e+00
4.438090000000016744e+01
7.516149999998944509e+00
3.590749999986542207e-01
2.298099999999791976e+01
1.617648999999978798e+02
1.012513249999997811e+02
5.296122500000066680e+01
6.784077500000051941e+01
4.260675000001157287e+00
2.154499999999615056e+00
1.807826249999990864e+02
2.405822500000098785e+01
3.983382499999876813e+01
9.398354999999725123e+01
1.614410749999990458e+02
2.335887499999955708e+01
5.749042500000101086e+01
2.872624999998407702e+00
9.120599999999257079e+00
7.825304999999715960e+01
4.570120500000030006e+02
8.831592499999985080e+01
1.628309249999979613e+02
1.723572499999903584e+01
2.539862500000111822e+01
3.404032499999942729e+01
4.616470000000205687e+01
5.287905000000137079e+01
0.000000000000000000e+00
1.800169999999923220e+01
6.463399999997676559e+00
1.077224999999515376e+00
2.513574999998269277e+00
4.981592500000076029e+01
6.173750000000310934e+01
2.872625000001960416e+00
2.721894999999818765e+01
0.000000000000000000e+00
1.200999249999981089e+02
1.077275000000099681e+00
1.255879999999969243e+02
3.873220000000188179e+01
7.599855000000133032e+01
5.386125000001129592e+00
1.505747499999898764e+01
1.607729750000004287e+02
3.060402000000017324e+02
6.961347500000059085e+01
2.513499999999169177e+00
7.430522499999980823e+01
0.000000000000000000e+00
6.463349999997092254e+00
5.666797499999987053e+01
9.695125000000359705e+00
3.976180000000084647e+01
0.000000000000000000e+00
3.301064999999780980e+01
4.898544999999998595e+01
0.000000000000000000e+00
1.003040000000154919e+01
2.225251499999991722e+02
1.924682499999974539e+01
1.332413500000022566e+02
1.525273499999997284e+02
2.044360000000011723e+01
3.133909999999997353e+02
7.049677500000007058e+01
1.003035000000007670e+01
5.838294999999993706e+01
1.895982500000004123e+01
1.360505000000000848e+02
4.237925000000019793e+01
1.077200000000111402e+00
1.802344999999982988e+01
7.134000000000195740e+00
7.310907499999963477e+01
2.513500000000057355e+00
1.220867499999922501e+01
1.292682499999919798e+01
0.000000000000000000e+00
2.216769999999979035e+01
9.336049999999929128e+00
5.603947499999950566e+01
2.003705000000000069e+01
1.113140000000001351e+01
3.587647000000000617e+02
2.955842249999998330e+02
3.833969999999986555e+01
3.508145999999996434e+02
0.000000000000000000e+00
1.766660749999999780e+02
1.362112500000023374e+01
0.000000000000000000e+00
1.795350000000084378e+00
1.077224999999515376e+00
3.016242500000032578e+01
9.639362499999926115e+01
4.308975000000714317e+00
8.045747499999933439e+01
1.275223749999998546e+02
2.872625000000184059e+00
8.307177500000051396e+01
1.398500000000009322e+02
9.695049999999483248e+00
6.077279999999873894e+01
1.227666249999987969e+02
1.053499999999374381e+00
2.118557500000051164e+01
2.872575000001376111e+00
1.580911999999994464e+02
2.460992500000003247e+01
1.398106000000005622e+02
4.873865000000066061e+01
2.154475000001099261e+00
1.005412499999991383e+01
3.518955000000012490e+01
1.651752499999936674e+01
6.575969999999919935e+01
0.000000000000000000e+00
1.644557500000054517e+01
8.594049999999242573e+00
1.909434250000003885e+02
3.444765000000060695e+01
6.458530000000095583e+01
4.308975000000714317e+00
5.003274999999973716e+00
0.000000000000000000e+00
3.481830000000130099e+01
2.788585000000054492e+01
1.665982499999785205e+01
0.000000000000000000e+00
3.710629999999781603e+01
6.376995000000107439e+01
1.503299999999896386e+01
2.872699999997507803e+00
0.000000000000000000e+00
6.901524999999963939e+01
4.945692500000120617e+01
0.000000000000000000e+00
1.077275000000099681e+00
1.900737500000104774e+01
1.077275000000099681e+00
2.872574999997823397e+00
1.795387499999989700e+01
2.298099999999791976e+01
1.681341749999987201e+02
3.372694999999836796e+01
5.745199999999783813e+00
6.104324999999022339e+00
8.869100000000074147e+01
3.940342499999971437e+01
8.162200000001007538e+00
2.247712500000176306e+01
1.034124999999974648e+01
6.056775000001124454e+00
1.503370000000003870e+01
3.590749999986542207e-01
1.334816250000017135e+02
9.550999999998310841e+00
2.990714250000010566e+02
5.673140000000032046e+01
8.185974999999956481e+00
1.354914999999934366e+01
8.995524999999915394e+01
1.469769999999925858e+01
1.436350000002306615e+00
1.077150000000415275e+00
0.000000000000000000e+00
3.590749999986542207e-01
0.000000000000000000e+00
2.401065000000013328e+01
7.540625000000078515e+00
4.255007499999985043e+01
0.000000000000000000e+00
6.679674999999996032e+01
4.146862499999981821e+01
0.000000000000000000e+00
1.923677249999999788e+02
1.429582499999999641e+02
8.435760000000014713e+01
0.000000000000000000e+00
6.463350000000200879e+00
0.000000000000000000e+00
6.406322499999994591e+01
2.932477500000008064e+01
2.872624999999739970e+00
2.111280000000004264e+01
3.293862499999988813e+01
1.247924499999992776e+02
4.220327500000031762e+01
6.910537500000035038e+01
4.668049999999368538e+00
1.038947499999931523e+01
2.458469999999923772e+01
3.590749999995423991e-01
3.841945000000013266e+01
1.077225000001291733e+00
0.000000000000000000e+00
2.872625000000184059e+00
2.544624999999989257e+01
0.000000000000000000e+00
1.540938000000000443e+02
4.308975000000714317e+00
8.976974999999498550e+00
8.301992500000032749e+01
2.637484999999983870e+01
0.000000000000000000e+00
7.181499999990847982e-01
7.181550000000314071e+00
1.321392500000051484e+01
2.872574999999599754e+00
5.386149999999645388e+00
2.118552499999992733e+01
1.721120000000020411e+01
4.308975000000714317e+00
1.075790999999988173e+02
1.184959999999968261e+01
1.564147249999994074e+02
7.899624999998522412e+00
3.590750000004305775e-01
1.249495000000067080e+01
6.906904999999952111e+01
5.144352499999982342e+01
9.005707500000070809e+01
4.122779750000003105e+02
3.541602499999996212e+01
9.649767500000017151e+01
9.312200000000103728e+00
8.593299999999359784e+00
2.479767500000029656e+01
0.000000000000000000e+00
4.175447499999940248e+01
1.109743499999993332e+02
3.518749999999570832e+00
3.591250000010148824e-01
1.903102500000031228e+01
2.215083500000005756e+02
0.000000000000000000e+00
2.513549999999753481e+00
0.000000000000000000e+00
7.782462499999986960e+01
0.000000000000000000e+00
7.315670000000196183e+01
1.093840000000056989e+01
2.154475000001099261e+00
3.220052499999681572e+01
3.190959999999876118e+01
5.002649999997998975e+00
0.000000000000000000e+00
0.000000000000000000e+00
1.077274999996546967e+00
9.670700000000920227e+00
5.969307499999843003e+01
2.319392499999750612e+01
8.431535000000067726e+01
2.669888249999985419e+02
6.797949999999275406e+00
0.000000000000000000e+00
0.000000000000000000e+00
7.182000000014454599e-01
9.536097499999840466e+01
7.104904999999916981e+01
1.886361749999991844e+02
3.231699999997061923e+00
3.839747500000001423e+01
6.102039999999675501e+01
3.567000000000319915e+00
1.436350000002306615e+00
3.040997500000131026e+01
1.642242500000179461e+01
9.959025000000565342e+00
3.207925000001665694e+00
7.181500000008611551e-01
6.463400000001229273e+00
1.149045000000015193e+01
1.795350000001860735e+00
1.764546750000022257e+02
4.667975000000268437e+00
1.651752500000114310e+01
2.333591999999988786e+02
1.544029999999807501e+01
2.836707500000201776e+01
1.247264999999941892e+01
1.216104999999956249e+01
3.329839999999961719e+01
0.000000000000000000e+00
1.077224999999515376e+00
2.051114999999725796e+01
5.698567499999995789e+01
8.258749999999537295e+00
1.306782000000019650e+02
4.275499999999965439e+01
0.000000000000000000e+00
3.291624999999953616e+01
9.217099999997202531e+00
2.970762500000034834e+01
0.000000000000000000e+00
1.077275000000099681e+00
6.943750000019122126e-01
4.308925000000130012e+00
2.778192499999931897e+01
2.034787500000234672e+01
1.593642500000314044e+01
3.253339999999838028e+01
1.742633249999983036e+02
7.181500000008611551e-01
4.878029999999999688e+01
3.198127499999969814e+01
0.000000000000000000e+00
1.316624999999982393e+01
2.006082499999983781e+01
1.958064999999997724e+01
2.872625000000184059e+00
1.771574999999803168e+00
2.154550000000199361e+00
8.761485000000001833e+01
5.460272500000051821e+01
1.553574999999973727e+01
2.041815000000024583e+01
1.589027500000028681e+01
1.532002499999940426e+01
1.330473999999996977e+02
8.176815000000026146e+01
1.400397500000050144e+01
1.005888500000002921e+02
1.077275000000099681e+00
1.239347750000003856e+02
3.971250000000026148e+01
9.842945000000025857e+01
1.449245499999998117e+02
6.367800000000034544e+01
0.000000000000000000e+00
1.685289999999994848e+01
1.752765749999998093e+02
1.077224999999515376e+00
2.154800000000012261e+01
1.045387500000005616e+02
2.025200000000015876e+01
2.106175000000654052e+00
1.330789999999915096e+01
3.494274999999547049e+00
4.430314999999929171e+01
3.590750000004305775e-01
4.904952499999915005e+01
0.000000000000000000e+00
0.000000000000000000e+00
0.000000000000000000e+00
1.256969999999988374e+02
9.151094999999997981e+01
7.181550000000314071e+00
2.598015000000053476e+01
0.000000000000000000e+00
1.835626249999986612e+02
5.376565000000077532e+01
8.617899999999067973e+00
1.436275000001430158e+00
1.145435000000105674e+01
5.630344999999969957e+01
0.000000000000000000e+00
1.826470000000135485e+01
1.465077499999978272e+01
4.150680000000050995e+01
0.000000000000000000e+00
5.950992500000040764e+01
1.716442499999892846e+01
9.369510000000147443e+01
0.000000000000000000e+00
1.291915999999986298e+02
1.386067500000010000e+01
2.872624999998407702e+00
7.679179999999874440e+01
4.285124999999112561e+00
7.493074999999294050e+00
8.998259999999902448e+01
1.770875000001836952e+00
3.877825000000001410e+00
2.338759124999999131e+03
1.352474999999841998e+01
2.348307499999791048e+01
2.154464999999916586e+01
4.308925000000130012e+00
1.721189999999950260e+01
1.038954999999930351e+01
5.745325000003020932e+00
9.491839999999740485e+01
5.233157500000018558e+01
1.953170000000170603e+01
5.793210000000215132e+01
2.154499999999615056e+00
9.311499999999028887e+00
1.221561250000000598e+02
9.185145000000005666e+01
2.264737499999824877e+01
1.795349999998308022e+00
1.657935500000000673e+02
0.000000000000000000e+00
0.000000000000000000e+00
1.793010000000094806e+01
7.828374999998999328e+00
5.670260000000126865e+01
1.723567499999845154e+01
2.032393249999984164e+02
1.267763749999986089e+02
3.231700000000614637e+00
2.590925750000003518e+02
5.771904999999932784e+01
5.040077499999995325e+01
9.712010000000148580e+01
1.541590000000070404e+01
2.033782749999986095e+02
1.771574999999359079e+00
1.280944250000004558e+02
8.878687500000026489e+01
7.851375000001326043e+00
7.157800000001657281e+00
0.000000000000000000e+00
1.412500000000704858e+00
2.434595000000072673e+01
1.038947499999975932e+01
1.649374999999997371e+01
5.084565000000029755e+01
1.944761999999999773e+02
1.191904999999993109e+01
2.539862500000023005e+01
0.000000000000000000e+00
1.350014999999959997e+01
5.728212499999951746e+01
0.000000000000000000e+00
5.809960000000025104e+01
4.308975000000714317e+00
7.595725000000008720e+01
2.782939000000004057e+02
5.852122499999978800e+01
9.860549999999079773e+00
4.859394999999899767e+01
1.795424999999184479e+00
5.003274999999973716e+00
8.594125000000119030e+00
5.442464999999963027e+01
5.386125000001129592e+00
6.415149999998703834e+00
3.590750000004305775e-01
0.000000000000000000e+00
3.861147499999972865e+01
0.000000000000000000e+00
1.436350000000530258e+00
2.870242499999875463e+01
0.000000000000000000e+00
7.181499999990847982e-01
7.301264999999901306e+01
1.139497750000000309e+02
7.432900000000053353e+01
7.181500000008611551e-01
1.076043999999996004e+02
3.374632500000096513e+01
2.513549999999753481e+00
1.077275000000099681e+00
0.000000000000000000e+00
1.747874999999510237e+00
2.839505000000031032e+01
4.162775000001062153e+00
8.663447500000032164e+01
1.334809750000012230e+02
1.149047500000044408e+01
0.000000000000000000e+00
1.211330000000003793e+02
2.903702500000093778e+01
6.797950000002828119e+00
1.292674999999832153e+01
3.906810000000149330e+01
1.422169750000001898e+02
1.149321249999992745e+02
8.042750000001319677e+00
0.000000000000000000e+00
0.000000000000000000e+00
2.244327750000003618e+02
4.474274999999749980e+00
1.060522000000005960e+02
4.714787500000028331e+01
1.220867500000011319e+01
1.436310000000062814e+01
0.000000000000000000e+00
7.321789999999950282e+01
1.895225499999995122e+02
1.180205000000000837e+01
6.104350000001090848e+00
5.455600000000160321e+01
6.530455000000046084e+01
1.939014999999955080e+01
4.668049999999368538e+00
2.673567500000118002e+01
5.642162500000225123e+01
1.077224999999515376e+00
1.077275000000099681e+00
4.416652500000139980e+01
3.485371500000020433e+02
1.113140000000001351e+01
1.074546249999990266e+02
1.921496000000004756e+02
6.463400000001229273e+00
3.923694999999938204e+01
2.513624999998853582e+00
6.104325000002575052e+00
2.800799999999981083e+01
3.016249999999942588e+01
7.540625000000744649e+00
1.077224999999515376e+00
7.157774999999588772e+00
2.130650000001566013e+00
9.336050000001705484e+00
1.636217999999978190e+02
2.640382499999915922e+01
0.000000000000000000e+00
3.590749999986542207e-01
6.031550000002994238e+00
3.590749999986542207e-01
1.052749999999491592e+00
5.313474999997680470e+00
1.256767499999966731e+01
2.250300000000038381e+01
7.182000000014454599e-01
1.411824999998145813e+00
2.080272499999935576e+01
3.231700000000170547e+00
0.000000000000000000e+00
1.714006750000001205e+02
2.305028249999998593e+02
2.441944000000000301e+02
0.000000000000000000e+00
7.181250000001249134e-01
5.481997500000002077e+01
6.566357499999986658e+01
7.939352500000040891e+01
3.607417499999998256e+01
2.100238500000006638e+02
1.361611499999995090e+02
5.475140000000067175e+01
1.013752249999999577e+02
1.900724999999958698e+01
3.018735000000001492e+02
9.306249999999849365e+00
1.424973000000005072e+02
1.970167500000030714e+01
1.436299999999945953e+00
5.410457500000021014e+01
1.439816249999994398e+02
1.146670000000060696e+01
1.795382500000020087e+01
9.671350000000522584e+00
0.000000000000000000e+00
1.891152500000004011e+01
5.548987500000013284e+01
2.517870000000055342e+01
1.467462499999960812e+01
0.000000000000000000e+00
2.825075000000509817e+00
3.913939999999982433e+01
3.229315000000099189e+01
1.471902499999977465e+01
1.682912500000099953e+01
6.463399999999452916e+00
3.231700000000614637e+00
8.277977500000055500e+01
3.004214999999987867e+01
1.837045750000001476e+02
1.077224999999515376e+00
5.386200000000229693e+00
0.000000000000000000e+00
7.875925000000449927e+00
0.000000000000000000e+00
1.043477999999993244e+02
1.668041999999996392e+02
2.719482499999870129e+01
9.671275000000534305e+00
1.426799999999950330e+01
1.254319999999964352e+01
2.461635250000000497e+02
2.652235000000047194e+01
2.959593999999992207e+02
8.588407499999917150e+01
3.626682500000022458e+01
4.191692500000065991e+01
2.467987499999857448e+01
1.697257250000010345e+02
1.443728000000010638e+02
9.113602500000084206e+01
2.154425000000514956e+00
0.000000000000000000e+00
1.254322499999993568e+01
0.000000000000000000e+00
4.308900000001614217e+00
1.220860000000101309e+01
3.731950000000061607e+01
3.652869999999985851e+01
6.677724999999412603e+00
2.542177499999986878e+01
4.555809250000013435e+02
2.606507499999821675e+01
1.103559999999959018e+01
3.432875000000024102e+01
2.046745000000171899e+01
1.303261499999983641e+02
0.000000000000000000e+00
5.337949999997704253e+00
5.027075000000991167e+00
1.465545749999996872e+02
3.186275000000193813e+01
6.456292500000060386e+01
6.463475000000329374e+00
1.068759499999991647e+02
1.714435000000023024e+02
4.426402500000037321e+01
1.929943999999998994e+02
1.629755999999993321e+02
3.590750000022069344e-01
7.181499999973084414e-01
9.955867500000081805e+01
3.879462500000130376e+01
2.417700000002298566e+00
2.232775750000008941e+02
4.308925000000130012e+01
2.010837499999951206e+01
7.250912499999984107e+01
3.470397500000004243e+02
4.938420000000220966e+01
4.487697500000109585e+01
9.262625000001634135e+00
1.226138500000004683e+02
1.570832250000009367e+02
1.320707749999989744e+02
1.933245249999977489e+02
8.108345000000127811e+01
8.517229999999997858e+01
2.803072500000070022e+01
7.182000000014454599e-01
0.000000000000000000e+00
7.180749999982083409e-01
1.651500249999990899e+02
1.290227500000185046e+01
1.494542500000015650e+02
2.187994999999887114e+01
4.193767500000000581e+01
3.949850000000143524e+00
1.113140000000001351e+01
9.201124999999987608e+01
7.182000000001131923e-01
1.138341750000000445e+02
1.005417500000005404e+01
1.715676250000002199e+02
5.453222499999998973e+01
2.046744999999994263e+01
7.727227499999989391e+01
0.000000000000000000e+00
3.949850000000143524e+00
1.345844000000004996e+02
9.740899999999719228e+00
4.776287500000009345e+01
7.181999999996691031e-01
3.590750000004305775e-01
1.372633500000004574e+02
2.967432500000022344e+01
3.483055000000057078e+01
1.321387499999993054e+01
2.422702500000006864e+01
2.614132500000021508e+01
1.826540000000065334e+01
1.632401750000003062e+02
2.578899750000003337e+02
0.000000000000000000e+00
5.027050000000699015e+00
1.759479999999946642e+01
6.781430000000021607e+01
1.662805000000133759e+01
4.659332499999990773e+01
2.298099999999969612e+01
6.822474999999883494e+00
8.278399999999841441e+01
4.964669999999848926e+01
8.953199999998773251e+00
1.074106749999987898e+02
5.695062499999892225e+01
2.363018500000002575e+02
3.231650000000030332e+00
1.718677499999898828e+01
0.000000000000000000e+00
2.628652000000002431e+02
5.649400000001136846e+00
6.822550000000759951e+00
1.544037499999895147e+01
0.000000000000000000e+00
2.330712500000053922e+01
3.016255000000001019e+01
7.011270000000102698e+01
9.312274999999203828e+00
1.426166000000002043e+02
7.181999999996691031e-01
3.231700000000614637e+00
4.308975000000714317e+00
2.331547500000041850e+01
0.000000000000000000e+00
0.000000000000000000e+00
0.000000000000000000e+00
0.000000000000000000e+00
1.771574999999359079e+00
0.000000000000000000e+00
7.182000000014454599e-01
0.000000000000000000e+00
1.290006000000012421e+02
6.215249999999983288e+01
4.710164999999832958e+01
3.219085999999969090e+02
2.394115000000240912e+01
1.752347499999729052e+01
1.247200749999990421e+02
3.336972500000001673e+01
2.654799999999823967e+01
3.590749999986542207e-01
7.181549999998537714e+00
2.395525000000020555e+01
3.949849999997923078e+00
7.431000000000054229e+01
1.357292499999829261e+01
8.632225000000204318e+01
1.283095000000145092e+01
4.423747500000274613e+01
1.464770000000115147e+01
1.579945000000293476e+01
9.132547500000143259e+01
2.475257500000083155e+01
5.539269999999874017e+01
1.077275000000099681e+00
3.590750000022069344e-01
0.000000000000000000e+00
3.111417499999902248e+01
0.000000000000000000e+00
2.829580000000220252e+01
2.542107500000057030e+01
4.308975000000714317e+00
7.157774999999588772e+00
2.872575000001376111e+00
1.435382499999988681e+02
1.106007499999961396e+01
1.409251000000004694e+02
4.285150000001181070e+00
1.608720000000118944e+01
6.069450000000031764e+01
1.077200000000111402e+00
2.513549999999975526e+00
4.821322500000002265e+01
6.386862500000000864e+01
0.000000000000000000e+00
1.496019999999997907e+01
1.018873500000001542e+02
2.170974249999999586e+02
2.129950000000047083e+00
6.999674999999960789e+01
9.335974999999940849e+00
2.154475000000211082e+00
5.422064999999953727e+01
8.063404999999957568e+01
2.190927000000000362e+02
5.386150000000533566e+00
0.000000000000000000e+00
0.000000000000000000e+00
2.128391499999997620e+02
0.000000000000000000e+00
1.945372250000003760e+02
0.000000000000000000e+00
2.669234999999936520e+01
4.053237499999973181e+01
0.000000000000000000e+00
3.591250000001267040e-01
2.154424999999626777e+00
7.119352499999997974e+01
5.046275000000122191e+01
1.319724749999995197e+02
1.986572499999894603e+01
1.220860000000101309e+01
4.308925000000130012e+00
1.764279250000004708e+02
0.000000000000000000e+00
2.104090000000091720e+01
3.655417499999913389e+01
9.312200000000103728e+00
6.786525000000054320e+01
6.774925000000209252e+00
5.386125000001129592e+00
3.791889999999931149e+01
9.647499999999809006e+00
6.463350000000644968e+00
1.795424999999184479e+00
1.218420000000008940e+01
6.182392499999878055e+01
1.338435250000031829e+02
5.292350000000212162e+01
9.312200000000103728e+00
3.327532500000174309e+01
5.563209999999685351e+01
8.894824999999784154e+01
2.872574999997823397e+00
1.749895000000023515e+01
6.391610000000014224e+01
7.181500000008611551e-01
4.668049999999368538e+00
2.513499999999169177e+00
3.590749999986542207e-01
1.784358000000025868e+02
4.821282500000023674e+01
1.426275000000032378e+01
1.411875000002282832e+00
4.308925000000130012e+00
5.745199999999783813e+00
1.856974500000028172e+02
4.857187500000037517e+01
6.773777500000122131e+01
2.065896999999985439e+02
5.527024999999241572e+00
3.590750000022069344e-01
1.759482499999975857e+01
1.077200000000999580e+00
0.000000000000000000e+00
6.152147499999927049e+01
6.432272500000024706e+01
2.149710000000126797e+01
1.077275000000099681e+00
2.154499999999615056e+00
6.463400000001229273e+00
1.398225249999995867e+02
1.551465499999977737e+02
1.883020000000001914e+01
5.688740000000080954e+01
2.808416499999992766e+02
0.000000000000000000e+00
3.590774999999268857e+00
6.463350000000644968e+00
6.080574999998589192e+00
7.182000000014454599e-01
3.435255000000125847e+01
3.224420000000094433e+01
5.366892500000020050e+01
1.493515000000300574e+01
2.513549999999753481e+00
6.439624999998727617e+00
5.386125000001129592e+00
2.574455000000241967e+01
3.112155000000171867e+01
1.795425000000960836e+00
1.882299749999987171e+02
2.477634999999978049e+01
1.505747499999987582e+01
7.171589999999983434e+01
3.949899999999839650e+00
7.899699999999842959e+00
1.193773000000000195e+02
8.258824999999969663e+00
3.734404999999973995e+01
2.067467500000001905e+02
2.542247500000005545e+01
3.590775000000157036e+00
3.159675000000028433e+00
1.421211499999999148e+02
1.428533500000002050e+02
0.000000000000000000e+00
3.590749999999864883e-01
7.385842500000006794e+01
0.000000000000000000e+00
4.667999999999672411e+00
1.472217500000017054e+01
8.756582499999953484e+01
8.258824999999525573e+00
6.051699999999993196e+01
1.478023750000003815e+02
3.425532500000016967e+01
4.213334999999851505e+01
5.720724999999760030e+00
1.713589250000015909e+02
1.795350000000084378e+00
1.934267500000075302e+01
7.852149999999724628e+00
0.000000000000000000e+00
4.973480000000130019e+01
4.430147500000103378e+01
1.052675000000391492e+00
1.163396250000001686e+02
7.310522500000082857e+01
6.671497500000000969e+01
0.000000000000000000e+00
2.236730000000086704e+01
8.187424999999137754e+00
0.000000000000000000e+00
1.077199999999223223e+00
2.406282499999967683e+01
2.493857500000018490e+01
4.421160000000057266e+01
2.513499999999169177e+00
8.976974999999498550e+00
1.089689250000009935e+02
6.104275000000214391e+00
2.515640000000018972e+01
1.053450000000566433e+00
2.827155000000001337e+02
1.250131999999997134e+02
5.745275000000660270e+00
0.000000000000000000e+00
2.274247500000114997e+01
2.034849999999899239e+01
7.476122499999959814e+01
0.000000000000000000e+00
4.164924999997765553e+00
2.735942500000021482e+01
7.387512500000070759e+01
7.181500000008611551e-01
8.773439999999865790e+01
9.652672500000036848e+01
6.056775000001124454e+00
1.002970000000047435e+01
2.633117499999926281e+01
1.591867500000176960e+01
1.745870750000015903e+02
8.570275000000293630e+00
3.231650000000030332e+00
2.319519999999997140e+01
5.666287500000066757e+01
2.209567499999920415e+01
1.041324999999915235e+01
7.959452500000097075e+01
2.326874999999972715e+01
4.308975000000714317e+00
8.570349999999393731e+00
7.290809999999936508e+01
1.077275000000099681e+00
5.154137499999933425e+01
3.231775000000158826e+00
3.913944999999996810e+01
2.465374999999880856e+00
1.164347999999999530e+02
0.000000000000000000e+00
4.719989999999985031e+01
0.000000000000000000e+00
3.012553749999997876e+02
2.582564499999997452e+02
0.000000000000000000e+00
7.333982500000013260e+01
1.334410500000000752e+02
6.070752500000020291e+01
7.181499999999729766e-01
0.000000000000000000e+00
5.002575000000675232e+00
9.728675000000031048e+01
1.227672499999998763e+02
4.194052500000022832e+01
0.000000000000000000e+00
4.571549999999646730e+00
8.758024999999669546e+00
5.318504999999973393e+01
5.745275000000660270e+00
1.292679999999890583e+01
0.000000000000000000e+00
7.181499999990847982e-01
1.776017499999937854e+01
5.513817499999973393e+01
3.590774999999268857e+00
0.000000000000000000e+00
5.027125000001575472e+00
4.212425000000408204e+00
5.551967499999932443e+01
5.745199999999783813e+00
5.058162500000129569e+01
1.427050750000003063e+02
3.011487499999887518e+01
1.077275000000099681e+00
2.154499999999615056e+00
5.697650000000109571e+00
7.181500000008611551e-01
1.077275000000099681e+00
6.943499999998437033e-01
1.436274999999653801e+00
7.899699999999398869e+00
3.231650000000030332e+00
5.362350000000404293e+00
7.181250000005690026e-01
1.771650000000235536e+00
2.466075000000955697e+00
2.365152500000000657e+01
2.970832500000142318e+01
3.946307500000045820e+01
1.227299749999986034e+02
9.000952499999925749e+01
9.755015000000000214e+01
1.256775000000232012e+01
0.000000000000000000e+00
1.489681999999987738e+02
3.997612499999902980e+01
0.000000000000000000e+00
1.982018999999972664e+02
1.436299999998169596e+00
1.849947000000007336e+02
4.457420000000311688e+01
2.401060000000043715e+01
3.590774999999268857e+00
1.795425000000960836e+00
1.724829999999855090e+01
1.041319999999856805e+01
1.328582499999697575e+01
2.925550500000007332e+02
0.000000000000000000e+00
5.296650000000013847e+01
0.000000000000000000e+00
1.400402500000197392e+01
3.590500000001384251e-01
1.105201250000007462e+02
1.436224999999069496e+00
0.000000000000000000e+00
3.949850000001475792e+00
8.419089999999940233e+01
6.056725000000540149e+00
1.436349999998753901e+00
0.000000000000000000e+00
0.000000000000000000e+00
5.386125000001129592e+00
1.314107500000005757e+01
2.136175000000051227e+01
1.149052499999925203e+01
2.132601750000020502e+02
0.000000000000000000e+00
9.441277500000211376e+01
1.364497499999828278e+01
6.822425000002851903e+00
1.095248750000017424e+02
9.795617500000020073e+01
9.175215000000136456e+01
4.849612499999977899e+01
4.009247499999801789e+01
1.314247500000220725e+01
1.119143500000001552e+02
2.465747500000015080e+01
1.718365000000021681e+01
3.325015000000020393e+01
1.429177500000022860e+01
1.103629999999977684e+01
3.830097499999985189e+01
2.679729499999998552e+02
3.204215000000054658e+01
3.567000000000319915e+00
4.616637500000031480e+01
2.403127499999957450e+01
7.181499999999729766e-01
7.461640000000002715e+01
1.995790000000052800e+01
9.336049999999929128e+00
1.436350000000530258e+00
7.648454999999998449e+01
3.590749999995423991e-01
9.426844999999950403e+01
0.000000000000000000e+00
3.649354000000002429e+02
1.287927499999952374e+01
7.132599999999378326e+00
3.590750000004305775e-01
6.943750000001358558e-01
0.000000000000000000e+00
3.949849999999699435e+00
5.553817500000057805e+01
2.095801500000007422e+02
2.264605000000052826e+01
2.912085999999991373e+02
2.390819999999926893e+01
3.090584999999990146e+01
1.172343250000000836e+02
6.431337500000111618e+01
1.706268249999993714e+02
1.163269999999982929e+01
5.839324999999995214e+01
0.000000000000000000e+00
1.036195499999994496e+02
3.092537499999892248e+01
1.700495249999995906e+02
1.235970000000001789e+02
1.308906249999992610e+02
1.306470749999988357e+02
3.797030000000134464e+01
1.523672999999980959e+02
2.693835000000000264e+02
0.000000000000000000e+00
1.077200000000999580e+00
7.181500000008611551e-01
0.000000000000000000e+00
2.844019999999858328e+01
1.989229999999864162e+01
1.633612249999991661e+02
1.211349999999811189e+01
7.180750000017610546e-01
2.579972500000238256e+01
1.770737499999697206e+01
8.760075000001421586e+00
3.391822499999719298e+01
0.000000000000000000e+00
1.644608749999996178e+02
7.151017500000023119e+01
3.057579249999981812e+02
1.410017499999938195e+01
1.098620000000032348e+02
1.408270250000001056e+02
1.144152500000217287e+01
4.979450000000440468e+00
1.108384999999856291e+01
3.590749999986542207e-01
1.771574999999359079e+00
5.672475000000787304e+00
7.181250000023453595e-01
3.902300000000025193e+00
0.000000000000000000e+00
1.306904999999858319e+01
1.706272499999883507e+01
7.181500000008611551e-01
6.609935000000177752e+01
4.187580000000323821e+01
6.695579999999878851e+01
1.367601000000000511e+02
4.308925000000130012e+00
1.759474999999999056e+01
1.955174999999997709e+01
1.255862500000004545e+01
1.795425000000072657e+00
6.079800000000190607e+00
2.360327500000014567e+01
4.854852500000017557e+01
5.380879999999965690e+01
2.719369999999976528e+01
0.000000000000000000e+00
1.498614999999992037e+01
3.590749999999864883e-01
2.678365000000049179e+01
7.181999999996691031e-01
1.974929999999996966e+01
3.834612499999945356e+01
5.774355000000053195e+01
1.139397500000072228e+01
7.140042499999933057e+01
1.169700999999996327e+02
5.027125000000687294e+00
1.795350000000084378e+00
2.872624999999295881e+00
9.331014999999976567e+01
9.240949999999692466e+00
9.240300000000090108e+00
4.094115000000009275e+01
7.540624999999856470e+00
4.643499999999356476e+00
8.952500000000362945e+00
1.254397499999981846e+01
6.774225000000022590e+00
0.000000000000000000e+00
6.014202499999932172e+01
1.515448499999987462e+02
1.588813750000017535e+02
0.000000000000000000e+00
9.695050000001259605e+00
2.912364999999894621e+01
6.822424999999299189e+00
5.297700000000027387e+01
3.590750000004305775e-01
2.728984999999894967e+01
2.872625000000184059e+00
1.412574999999804959e+00
1.771574999999359079e+00
1.795350000000084378e+00
4.232354999999898837e+01
7.018762500000086391e+01
9.935249999999840043e+00
6.798442500000057009e+01
0.000000000000000000e+00
0.000000000000000000e+00
2.448719999999937613e+01
3.516577500000117595e+01
3.539827499999859128e+01
9.888782499999848596e+01
2.051317499999960603e+01
1.665325250000009305e+02
1.795425000000960836e+00
1.077232499999958293e+01
4.224452499999920008e+01
3.949849999999699435e+00
9.161397499999957006e+01
1.974929999999730512e+01
9.445665000000147415e+01
7.151042499999960000e+01
1.575077500000077180e+01
3.333852500000134000e+01
2.375210000000009813e+02
2.073588500000020929e+02
8.569954999999751522e+01
6.439624999998727617e+00
7.181500000008611551e-01
4.883352500000270879e+01
2.829369999999897800e+01
3.971417500000029577e+01
0.000000000000000000e+00
1.421974999999875422e+01
1.372437500000245336e+01
1.929505000000020232e+01
3.590749999986542207e-01
7.493074999999294050e+00
5.386125000001129592e+00
1.038877499999912857e+01
1.256774999999876741e+01
2.941987499999854094e+01
3.511752500000042687e+01
2.147332499999876632e+01
2.154499999999615056e+00
1.145208000000010884e+02
1.436349999998753901e+00
1.436350000002306615e+00
1.110692499999998972e+01
7.978410000000018272e+02
1.436349999998753901e+00
0.000000000000000000e+00
1.929499999999961801e+01
6.128027499999966210e+01
3.389502500000007501e+01
1.436224999999957674e+00
8.617899999999956151e+00
4.452552500000006575e+01
7.173957499999960419e+01
3.011424999999956498e+01
3.590750000004305775e-01
1.581521249999999839e+02
3.590000000004422986e-01
6.840999999999652914e+00
1.278269999999981366e+01
0.000000000000000000e+00
[truncated: 4,036 more rows]
