# Supplementary material for: Smart event-triggered MINFLUX microscopy to catch and follow rare events
Source: Nat Commun. 2026 May 21;17:4558. doi: 10.1038/s41467-026-73176-z (PMC13195108; doi:10.1038/s41467-026-73176-z)
Supplement: Supplementary file 14 — Source Data [file 41467_2026_73176_MOESM14_ESM.zip › sourcedata/SourceData-SupplementaryFigure7c-dt.csv]

3.590749999999865167e+02
3.589999999999981810e+02
3.590749999999865167e+02
3.590749999999865167e+02
3.591249999999046736e+02
3.590749999999865167e+02
3.590750000002085471e+02
3.590749999999865167e+02
3.590749999999865167e+02
3.591249999999046736e+02
3.590749999999865167e+02
3.589999999999981810e+02
3.590749999999865167e+02
3.590749999999865167e+02
3.591250000001267040e+02
3.590749999999865167e+02
3.590749999999865167e+02
3.590749999999865167e+02
3.590749999999865167e+02
3.591249999999046736e+02
3.590749999999865167e+02
6.943000000001475200e+02
6.937249999998673502e+02
6.943750000001358558e+02
3.590749999999865167e+02
3.590749999999865167e+02
3.590749999999865167e+02
3.591249999999046736e+02
6.943000000001475200e+02
3.590749999999865167e+02
3.590749999999865167e+02
3.591249999999046736e+02
3.590749999999865167e+02
3.590749999999865167e+02
3.590749999999865167e+02
3.590750000002085471e+02
3.591249999999046736e+02
3.589999999999981810e+02
3.590749999999865167e+02
3.590749999999865167e+02
3.590749999999865167e+02
3.591250000001267040e+02
3.590749999999865167e+02
3.590749999999865167e+02
6.943749999999138254e+02
3.591249999999046736e+02
3.590000000002202682e+02
3.590749999999865167e+02
3.590749999999865167e+02
3.590749999999865167e+02
3.591249999999046736e+02
3.590749999999865167e+02
3.590749999999865167e+02
3.590749999999865167e+02
3.590749999999865167e+02
3.591250000001267040e+02
3.589999999999981810e+02
3.590749999999865167e+02
3.590749999999865167e+02
3.590749999999865167e+02
6.944250000000540695e+02
3.590749999999865167e+02
3.590749999999865167e+02
6.943749999999138254e+02
6.943500000000657337e+02
3.590749999999865167e+02
3.590749999999865167e+02
3.590749999999865167e+02
3.591250000001267040e+02
3.590749999999865167e+02
3.590749999999865167e+02
3.590749999999865167e+02
3.590749999999865167e+02
3.590499999999163947e+02
3.590749999999865167e+02
3.590749999999865167e+02
3.590749999999865167e+02
3.590749999999865167e+02
3.591250000001267040e+02
3.590749999999865167e+02
3.590749999999865167e+02
6.943749999999138254e+02
3.590500000001384251e+02
3.590749999999865167e+02
3.590749999999865167e+02
3.590749999999865167e+02
6.937250000000893806e+02
3.590749999999865167e+02
3.590749999999865167e+02
3.590749999999865167e+02
6.943499999998437033e+02
3.590749999999865167e+02
6.943750000001358558e+02
3.590749999999865167e+02
3.591249999999046736e+02
3.590749999999865167e+02
3.590749999999865167e+02
3.590750000002085471e+02
3.590749999999865167e+02
3.590499999999163947e+02
3.590749999999865167e+02
3.590749999999865167e+02
3.590749999999865167e+02
3.590749999999865167e+02
3.590749999999865167e+02
3.591250000001267040e+02
3.590749999999865167e+02
3.590749999999865167e+02
6.943749999999138254e+02
3.590500000001384251e+02
3.590749999999865167e+02
3.590749999999865167e+02
6.943749999999138254e+02
3.591250000001267040e+02
3.590749999999865167e+02
3.590749999999865167e+02
3.590749999999865167e+02
3.590749999999865167e+02
6.943499999998437033e+02
3.590750000002085471e+02
3.590749999999865167e+02
3.590749999999865167e+02
3.591249999999046736e+02
3.590749999999865167e+02
3.590749999999865167e+02
3.590749999999865167e+02
3.590749999999865167e+02
3.590500000001384251e+02
3.590749999999865167e+02
3.590749999999865167e+02
3.590749999999865167e+02
3.590749999999865167e+02
3.591249999999046736e+02
3.590749999999865167e+02
3.590750000002085471e+02
3.590749999999865167e+02
6.943499999998437033e+02
3.590749999999865167e+02
6.943750000001358558e+02
3.590749999999865167e+02
6.944250000000540695e+02
3.590749999999865167e+02
3.590749999999865167e+02
3.590749999999865167e+02
3.589999999999981810e+02
3.591249999999046736e+02
3.590749999999865167e+02
3.590749999999865167e+02
3.590749999999865167e+02
3.590749999999865167e+02
3.591250000001267040e+02
3.590749999999865167e+02
3.590749999999865167e+02
3.590749999999865167e+02
3.589999999999981810e+02
3.591249999999046736e+02
3.590750000002085471e+02
3.590749999999865167e+02
3.590749999999865167e+02
3.590749999999865167e+02
3.591249999999046736e+02
3.590749999999865167e+02
3.590749999999865167e+02
3.590749999999865167e+02
3.589999999999981810e+02
3.591250000001267040e+02
3.590749999999865167e+02
3.590749999999865167e+02
3.590749999999865167e+02
3.590749999999865167e+02
3.591249999999046736e+02
3.590749999999865167e+02
3.590750000002085471e+02
3.590749999999865167e+02
3.589999999999981810e+02
3.591249999999046736e+02
3.590749999999865167e+02
3.590749999999865167e+02
3.590749999999865167e+02
3.590749999999865167e+02
3.590749999999865167e+02
3.591250000001267040e+02
3.590749999999865167e+02
3.590749999999865167e+02
3.589999999999981810e+02
3.590749999999865167e+02
3.591249999999046736e+02
3.590749999999865167e+02
3.590750000002085471e+02
3.590749999999865167e+02
3.590749999999865167e+02
3.591249999999046736e+02
3.590749999999865167e+02
3.590749999999865167e+02
3.589999999999981810e+02
3.590749999999865167e+02
3.591250000001267040e+02
3.590749999999865167e+02
3.590749999999865167e+02
3.590749999999865167e+02
3.590749999999865167e+02
3.591249999999046736e+02
3.590749999999865167e+02
3.590749999999865167e+02
3.589999999999981810e+02
3.590750000002085471e+02
3.591249999999046736e+02
3.590749999999865167e+02
3.590749999999865167e+02
3.590749999999865167e+02
3.590749999999865167e+02
3.591250000001267040e+02
3.590749999999865167e+02
3.590749999999865167e+02
3.589999999999981810e+02
3.590749999999865167e+02
3.591249999999046736e+02
3.590749999999865167e+02
3.590749999999865167e+02
3.590749999999865167e+02
3.590750000002085471e+02
3.591249999999046736e+02
3.590749999999865167e+02
3.590749999999865167e+02
3.589999999999981810e+02
3.590749999999865167e+02
3.590749999999865167e+02
3.591250000001267040e+02
3.590749999999865167e+02
3.590749999999865167e+02
3.590749999999865167e+02
3.590749999999865167e+02
3.591249999999046736e+02
3.590749999999865167e+02
3.589999999999981810e+02
3.590749999999865167e+02
3.590749999999865167e+02
6.944250000000540695e+02
3.590749999999865167e+02
3.590749999999865167e+02
3.590749999999865167e+02
3.591250000001267040e+02
3.590749999999865167e+02
3.589999999999981810e+02
6.936749999999492502e+02
3.591250000001267040e+02
3.590749999999865167e+02
3.590749999999865167e+02
3.590749999999865167e+02
3.590749999999865167e+02
3.591249999999046736e+02
3.590749999999865167e+02
3.589999999999981810e+02
3.590749999999865167e+02
3.590749999999865167e+02
3.591250000001267040e+02
3.590749999999865167e+02
3.590749999999865167e+02
3.590749999999865167e+02
3.590749999999865167e+02
3.591250000001267040e+02
3.590749999999865167e+02
3.589999999999981810e+02
3.590749999999865167e+02
3.590749999999865167e+02
3.590749999999865167e+02
3.591249999999046736e+02
3.590749999999865167e+02
3.590749999999865167e+02
3.590749999999865167e+02
3.590749999999865167e+02
3.591250000001267040e+02
3.589999999999981810e+02
3.590749999999865167e+02
3.590749999999865167e+02
3.590749999999865167e+02
3.591250000001267040e+02
3.590749999999865167e+02
3.590749999999865167e+02
3.590749999999865167e+02
3.590749999999865167e+02
3.591249999999046736e+02
3.589999999999981810e+02
3.590749999999865167e+02
3.590749999999865167e+02
3.590749999999865167e+02
3.591250000001267040e+02
3.590749999999865167e+02
3.590749999999865167e+02
3.590749999999865167e+02
3.590749999999865167e+02
3.591249999999046736e+02
3.589999999999981810e+02
3.590750000002085471e+02
3.590749999999865167e+02
3.590749999999865167e+02
3.591249999999046736e+02
3.590749999999865167e+02
3.590749999999865167e+02
3.590749999999865167e+02
3.590749999999865167e+02
3.591250000001267040e+02
3.589999999999981810e+02
3.590749999999865167e+02
3.590749999999865167e+02
3.590749999999865167e+02
3.590749999999865167e+02
3.591249999999046736e+02
3.590750000002085471e+02
3.590749999999865167e+02
3.590749999999865167e+02
3.590749999999865167e+02
3.590499999999163947e+02
3.590749999999865167e+02
3.590749999999865167e+02
3.590749999999865167e+02
3.590749999999865167e+02
3.591250000001267040e+02
3.590749999999865167e+02
3.590749999999865167e+02
3.590749999999865167e+02
3.590749999999865167e+02
3.590499999999163947e+02
3.590749999999865167e+02
3.590749999999865167e+02
3.590750000002085471e+02
3.590749999999865167e+02
3.591249999999046736e+02
3.590749999999865167e+02
3.590749999999865167e+02
3.590749999999865167e+02
6.943500000000657337e+02
3.590749999999865167e+02
6.943749999999138254e+02
3.590749999999865167e+02
3.591250000001267040e+02
3.590749999999865167e+02
6.943749999999138254e+02
3.590749999999865167e+02
3.590500000001384251e+02
6.943749999999138254e+02
6.943750000001358558e+02
3.591249999999046736e+02
6.943749999999138254e+02
3.590749999999865167e+02
3.590749999999865167e+02
3.590750000002085471e+02
6.943499999998437033e+02
3.590749999999865167e+02
6.943750000001358558e+02
3.591249999999046736e+02
3.590749999999865167e+02
3.590749999999865167e+02
3.590749999999865167e+02
3.590749999999865167e+02
3.590500000001384251e+02
6.943749999999138254e+02
3.590749999999865167e+02
3.590749999999865167e+02
3.591250000001267040e+02
6.943749999999138254e+02
3.590749999999865167e+02
3.590749999999865167e+02
3.590500000001384251e+02
3.590749999999865167e+02
3.590749999999865167e+02
3.590749999999865167e+02
3.590749999999865167e+02
3.591249999999046736e+02
3.590749999999865167e+02
3.590749999999865167e+02
3.590749999999865167e+02
3.590749999999865167e+02
3.590500000001384251e+02
3.590749999999865167e+02
3.590749999999865167e+02
3.590749999999865167e+02
3.590749999999865167e+02
3.591250000001267040e+02
3.590749999999865167e+02
3.590749999999865167e+02
3.590749999999865167e+02
3.590749999999865167e+02
3.589999999999981810e+02
3.591249999999046736e+02
3.590749999999865167e+02
3.590749999999865167e+02
3.590749999999865167e+02
3.590749999999865167e+02
3.591250000001267040e+02
3.590749999999865167e+02
3.590749999999865167e+02
3.590749999999865167e+02
3.589999999999981810e+02
3.591249999999046736e+02
3.590750000002085471e+02
3.590749999999865167e+02
3.590749999999865167e+02
3.590749999999865167e+02
3.591249999999046736e+02
3.590749999999865167e+02
3.590749999999865167e+02
3.590749999999865167e+02
3.589999999999981810e+02
3.591250000001267040e+02
3.590749999999865167e+02
3.590749999999865167e+02
3.590749999999865167e+02
3.590749999999865167e+02
3.591249999999046736e+02
3.590750000002085471e+02
3.590749999999865167e+02
3.590749999999865167e+02
3.589999999999981810e+02
3.591249999999046736e+02
3.590749999999865167e+02
3.590749999999865167e+02
3.590749999999865167e+02
3.590749999999865167e+02
3.591250000001267040e+02
3.590749999999865167e+02
3.590749999999865167e+02
3.590749999999865167e+02
3.589999999999981810e+02
3.590749999999865167e+02
3.591249999999046736e+02
3.590749999999865167e+02
3.590750000002085471e+02
3.590749999999865167e+02
3.590749999999865167e+02
3.591249999999046736e+02
3.590749999999865167e+02
3.590749999999865167e+02
3.589999999999981810e+02
3.590749999999865167e+02
3.591250000001267040e+02
3.590749999999865167e+02
3.590749999999865167e+02
3.590749999999865167e+02
3.590749999999865167e+02
3.591249999999046736e+02
3.590749999999865167e+02
3.590750000002085471e+02
3.589999999999981810e+02
3.590749999999865167e+02
3.591249999999046736e+02
3.590749999999865167e+02
3.590749999999865167e+02
3.590749999999865167e+02
3.590749999999865167e+02
3.591250000001267040e+02
3.590749999999865167e+02
3.590749999999865167e+02
3.589999999999981810e+02
3.590749999999865167e+02
3.591249999999046736e+02
3.590749999999865167e+02
3.590749999999865167e+02
3.590749999999865167e+02
3.590750000002085471e+02
3.591249999999046736e+02
3.590749999999865167e+02
3.590749999999865167e+02
3.589999999999981810e+02
3.590749999999865167e+02
3.591250000001267040e+02
3.590749999999865167e+02
3.590749999999865167e+02
3.590749999999865167e+02
3.590749999999865167e+02
3.590749999999865167e+02
3.591249999999046736e+02
3.590749999999865167e+02
3.589999999999981810e+02
3.590749999999865167e+02
3.590750000002085471e+02
3.591249999999046736e+02
3.590749999999865167e+02
3.590749999999865167e+02
3.590749999999865167e+02
3.590749999999865167e+02
3.591250000001267040e+02
3.590749999999865167e+02
3.589999999999981810e+02
3.590749999999865167e+02
3.590749999999865167e+02
3.591249999999046736e+02
3.590749999999865167e+02
3.590749999999865167e+02
3.590749999999865167e+02
3.590749999999865167e+02
3.591250000001267040e+02
3.590749999999865167e+02
3.589999999999981810e+02
3.590749999999865167e+02
3.590749999999865167e+02
3.591250000001267040e+02
3.590749999999865167e+02
3.590749999999865167e+02
3.590749999999865167e+02
3.590749999999865167e+02
3.591249999999046736e+02
3.590749999999865167e+02
3.589999999999981810e+02
3.590749999999865167e+02
3.590749999999865167e+02
3.591250000001267040e+02
3.590749999999865167e+02
3.590749999999865167e+02
3.590749999999865167e+02
3.590749999999865167e+02
3.590749999999865167e+02
3.591250000001267040e+02
3.589999999999981810e+02
3.590749999999865167e+02
3.590749999999865167e+02
3.590749999999865167e+02
3.591249999999046736e+02
6.936749999999492502e+02
3.590749999999865167e+02
3.590750000002085471e+02
3.591249999999046736e+02
3.589999999999981810e+02
3.590749999999865167e+02
3.590749999999865167e+02
6.944250000000540695e+02
6.943749999999138254e+02
3.590749999999865167e+02
3.590749999999865167e+02
3.591250000001267040e+02
6.942999999999254896e+02
3.590749999999865167e+02
3.590749999999865167e+02
3.591250000001267040e+02
3.590749999999865167e+02
6.943749999999138254e+02
3.590749999999865167e+02
3.591250000001267040e+02
3.589999999999981810e+02
6.943749999999138254e+02
3.590749999999865167e+02
3.591250000001267040e+02
6.943749999999138254e+02
3.590749999999865167e+02
3.590749999999865167e+02
3.590749999999865167e+02
3.590499999999163947e+02
3.590750000002085471e+02
3.590749999999865167e+02
3.590749999999865167e+02
3.590749999999865167e+02
3.591249999999046736e+02
3.590749999999865167e+02
3.590749999999865167e+02
3.590749999999865167e+02
3.590749999999865167e+02
3.590500000001384251e+02
3.590749999999865167e+02
3.590749999999865167e+02
3.590749999999865167e+02
3.590749999999865167e+02
6.944250000000540695e+02
3.590749999999865167e+02
3.590749999999865167e+02
3.590749999999865167e+02
3.590499999999163947e+02
3.590749999999865167e+02
3.590749999999865167e+02
3.590749999999865167e+02
6.944250000000540695e+02
3.590749999999865167e+02
3.590749999999865167e+02
3.590749999999865167e+02
3.590749999999865167e+02
3.590500000001384251e+02
6.943749999999138254e+02
3.590749999999865167e+02
3.590749999999865167e+02
3.591250000001267040e+02
6.943749999999138254e+02
6.943750000001358558e+02
3.590499999999163947e+02
3.590749999999865167e+02
3.590749999999865167e+02
3.590749999999865167e+02
3.590749999999865167e+02
3.590749999999865167e+02
3.591250000001267040e+02
3.590749999999865167e+02
3.590749999999865167e+02
6.943749999999138254e+02
3.590500000001384251e+02
6.943749999999138254e+02
6.943749999999138254e+02
3.591250000001267040e+02
3.590749999999865167e+02
3.590749999999865167e+02
3.590749999999865167e+02
3.590749999999865167e+02
6.943500000000657337e+02
3.590749999999865167e+02
3.590749999999865167e+02
3.590749999999865167e+02
6.944250000000540695e+02
3.590749999999865167e+02
6.943749999999138254e+02
3.590499999999163947e+02
3.590750000002085471e+02
6.943749999999138254e+02
6.944250000000540695e+02
3.590749999999865167e+02
6.943749999999138254e+02
6.943500000000657337e+02
6.943749999999138254e+02
3.590749999999865167e+02
3.590749999999865167e+02
1.029025000000016689e+03
3.590749999999865167e+02
6.943000000001475200e+02
3.591249999999046736e+02
3.590749999999865167e+02
3.590749999999865167e+02
6.943750000001358558e+02
3.591249999999046736e+02
3.590749999999865167e+02
6.943750000001358558e+02
3.589999999999981810e+02
3.591249999999046736e+02
3.590749999999865167e+02
3.590749999999865167e+02
3.590749999999865167e+02
3.590749999999865167e+02
3.591250000001267040e+02
3.590749999999865167e+02
6.943749999999138254e+02
3.589999999999981810e+02
3.591250000001267040e+02
3.590749999999865167e+02
3.590749999999865167e+02
3.590749999999865167e+02
3.590749999999865167e+02
3.591249999999046736e+02
3.590749999999865167e+02
3.590749999999865167e+02
3.590749999999865167e+02
6.943500000000657337e+02
6.943749999999138254e+02
3.590750000002085471e+02
3.590749999999865167e+02
6.944249999998319254e+02
3.590749999999865167e+02
3.590749999999865167e+02
6.943000000001475200e+02
3.591249999999046736e+02
6.943750000001358558e+02
1.029025000000016689e+03
6.943749999999138254e+02
3.589999999999981810e+02
3.590749999999865167e+02
3.591249999999046736e+02
3.590749999999865167e+02
3.590750000002085471e+02
3.590749999999865167e+02
3.590749999999865167e+02
3.591249999999046736e+02
6.943749999999138254e+02
3.589999999999981810e+02
6.944250000000540695e+02
6.943750000001358558e+02
6.943749999999138254e+02
6.944250000000540695e+02
3.590749999999865167e+02
3.589999999999981810e+02
3.590749999999865167e+02
6.944250000000540695e+02
3.590749999999865167e+02
6.943749999999138254e+02
6.944250000000540695e+02
3.590749999999865167e+02
3.589999999999981810e+02
3.590749999999865167e+02
3.590749999999865167e+02
3.591249999999046736e+02
3.590750000002085471e+02
3.590749999999865167e+02
3.590749999999865167e+02
3.590749999999865167e+02
3.591249999999046736e+02
3.590749999999865167e+02
3.589999999999981810e+02
3.590749999999865167e+02
6.944250000000540695e+02
6.943749999999138254e+02
3.590749999999865167e+02
3.590750000002085471e+02
6.944249999998319254e+02
3.589999999999981810e+02
6.943750000001358558e+02
3.591249999999046736e+02
3.590749999999865167e+02
3.590749999999865167e+02
6.943750000001358558e+02
3.591249999999046736e+02
3.590749999999865167e+02
3.589999999999981810e+02
3.590749999999865167e+02
3.590749999999865167e+02
3.591250000001267040e+02
3.590749999999865167e+02
3.590749999999865167e+02
3.590749999999865167e+02
3.590749999999865167e+02
3.591249999999046736e+02
3.590749999999865167e+02
3.589999999999981810e+02
3.590749999999865167e+02
3.590750000002085471e+02
6.944249999998319254e+02
6.943750000001358558e+02
3.590749999999865167e+02
3.590749999999865167e+02
3.591249999999046736e+02
3.589999999999981810e+02
3.590749999999865167e+02
3.590749999999865167e+02
3.590749999999865167e+02
6.944250000000540695e+02
3.590749999999865167e+02
6.943750000001358558e+02
3.591249999999046736e+02
3.589999999999981810e+02
3.590749999999865167e+02
3.590749999999865167e+02
3.590749999999865167e+02
3.591250000001267040e+02
6.943749999999138254e+02
6.943749999999138254e+02
6.943500000000657337e+02
6.943750000001358558e+02
6.944249999998319254e+02
6.943750000001358558e+02
6.943749999999138254e+02
6.943500000000657337e+02
6.943749999999138254e+02
3.590749999999865167e+02
3.590749999999865167e+02
3.591250000001267040e+02
3.590749999999865167e+02
3.590749999999865167e+02
3.590749999999865167e+02
3.590749999999865167e+02
3.590499999999163947e+02
3.590749999999865167e+02
3.590749999999865167e+02
3.590750000002085471e+02
3.590749999999865167e+02
3.591249999999046736e+02
3.590749999999865167e+02
3.590749999999865167e+02
3.590749999999865167e+02
3.590749999999865167e+02
3.590500000001384251e+02
3.590749999999865167e+02
6.943749999999138254e+02
3.590749999999865167e+02
3.591250000001267040e+02
6.943749999999138254e+02
3.590749999999865167e+02
3.590749999999865167e+02
6.943500000000657337e+02
3.590749999999865167e+02
3.590749999999865167e+02
3.590749999999865167e+02
3.591249999999046736e+02
3.590749999999865167e+02
3.590750000002085471e+02
3.590749999999865167e+02
3.590749999999865167e+02
3.590499999999163947e+02
3.590749999999865167e+02
3.590749999999865167e+02
3.590749999999865167e+02
6.944250000000540695e+02
3.590749999999865167e+02
3.590749999999865167e+02
3.590749999999865167e+02
3.590749999999865167e+02
3.590749999999865167e+02
3.590500000001384251e+02
3.590749999999865167e+02
3.590749999999865167e+02
3.590749999999865167e+02
6.944250000000540695e+02
3.590749999999865167e+02
3.590749999999865167e+02
3.590749999999865167e+02
6.943499999998437033e+02
3.590750000002085471e+02
3.590749999999865167e+02
3.590749999999865167e+02
3.590749999999865167e+02
3.591249999999046736e+02
3.590749999999865167e+02
3.590749999999865167e+02
3.590749999999865167e+02
3.590749999999865167e+02
3.590500000001384251e+02
6.943749999999138254e+02
3.590749999999865167e+02
3.590749999999865167e+02
3.591250000001267040e+02
3.590749999999865167e+02
6.943749999999138254e+02
3.590749999999865167e+02
3.590500000001384251e+02
6.943749999999138254e+02
3.590749999999865167e+02
3.590749999999865167e+02
6.944250000000540695e+02
3.590749999999865167e+02
3.590749999999865167e+02
6.942999999999254896e+02
3.591250000001267040e+02
3.590749999999865167e+02
3.590749999999865167e+02
3.590749999999865167e+02
6.944250000000540695e+02
3.590749999999865167e+02
3.590749999999865167e+02
3.590749999999865167e+02
3.589999999999981810e+02
3.591249999999046736e+02
6.943750000001358558e+02
3.590749999999865167e+02
3.590749999999865167e+02
3.591249999999046736e+02
3.590749999999865167e+02
3.590749999999865167e+02
3.590749999999865167e+02
3.589999999999981810e+02
3.591250000001267040e+02
3.590749999999865167e+02
3.590749999999865167e+02
3.590749999999865167e+02
3.590749999999865167e+02
3.591250000001267040e+02
3.590749999999865167e+02
3.590749999999865167e+02
6.942999999999254896e+02
3.591249999999046736e+02
6.943750000001358558e+02
3.590749999999865167e+02
3.590749999999865167e+02
3.591249999999046736e+02
3.590749999999865167e+02
3.590749999999865167e+02
3.590750000002085471e+02
3.589999999999981810e+02
3.590749999999865167e+02
3.591249999999046736e+02
3.590749999999865167e+02
3.590749999999865167e+02
3.590749999999865167e+02
6.944250000000540695e+02
3.590749999999865167e+02
3.590749999999865167e+02
3.589999999999981810e+02
3.590749999999865167e+02
3.591250000001267040e+02
3.590749999999865167e+02
3.590749999999865167e+02
3.590749999999865167e+02
3.590749999999865167e+02
3.591249999999046736e+02
3.590749999999865167e+02
3.590749999999865167e+02
3.589999999999981810e+02
3.590749999999865167e+02
3.591250000001267040e+02
3.590749999999865167e+02
3.590749999999865167e+02
3.590749999999865167e+02
3.590749999999865167e+02
3.591250000001267040e+02
3.590749999999865167e+02
3.590749999999865167e+02
3.589999999999981810e+02
3.590749999999865167e+02
3.591249999999046736e+02
3.590749999999865167e+02
3.590749999999865167e+02
3.590749999999865167e+02
3.590749999999865167e+02
3.591250000001267040e+02
6.943749999999138254e+02
3.589999999999981810e+02
6.944250000000540695e+02
3.590749999999865167e+02
3.590749999999865167e+02
3.590749999999865167e+02
3.590749999999865167e+02
3.590749999999865167e+02
3.591250000001267040e+02
3.590749999999865167e+02
3.589999999999981810e+02
3.590749999999865167e+02
3.590749999999865167e+02
3.591249999999046736e+02
3.590749999999865167e+02
3.590750000002085471e+02
3.590749999999865167e+02
3.590749999999865167e+02
3.591249999999046736e+02
3.590749999999865167e+02
3.589999999999981810e+02
3.590749999999865167e+02
3.590749999999865167e+02
3.591250000001267040e+02
3.590749999999865167e+02
3.590749999999865167e+02
3.590749999999865167e+02
3.590749999999865167e+02
3.591249999999046736e+02
3.590749999999865167e+02
3.589999999999981810e+02
3.590749999999865167e+02
3.590750000002085471e+02
6.944249999998319254e+02
3.590749999999865167e+02
3.590749999999865167e+02
3.590749999999865167e+02
3.591250000001267040e+02
3.590749999999865167e+02
6.942999999999254896e+02
3.590749999999865167e+02
3.591250000001267040e+02
6.943749999999138254e+02
3.590749999999865167e+02
3.590749999999865167e+02
3.590749999999865167e+02
3.591250000001267040e+02
3.589999999999981810e+02
3.590749999999865167e+02
3.590749999999865167e+02
3.590749999999865167e+02
3.591249999999046736e+02
3.590749999999865167e+02
3.590750000002085471e+02
3.590749999999865167e+02
3.590749999999865167e+02
3.591249999999046736e+02
3.589999999999981810e+02
3.590749999999865167e+02
3.590749999999865167e+02
3.590749999999865167e+02
3.591250000001267040e+02
3.590749999999865167e+02
3.590749999999865167e+02
3.590749999999865167e+02
3.590749999999865167e+02
3.591249999999046736e+02
3.589999999999981810e+02
3.590749999999865167e+02
3.590750000002085471e+02
3.590749999999865167e+02
3.591249999999046736e+02
3.590749999999865167e+02
3.590749999999865167e+02
3.590749999999865167e+02
3.590749999999865167e+02
3.591250000001267040e+02
3.589999999999981810e+02
3.590749999999865167e+02
3.590749999999865167e+02
3.590749999999865167e+02
3.591249999999046736e+02
3.590749999999865167e+02
3.590749999999865167e+02
3.590749999999865167e+02
3.590750000002085471e+02
3.590749999999865167e+02
3.590499999999163947e+02
3.590749999999865167e+02
3.590749999999865167e+02
3.590749999999865167e+02
3.590749999999865167e+02
3.591250000001267040e+02
3.590749999999865167e+02
3.590749999999865167e+02
3.590749999999865167e+02
3.590749999999865167e+02
3.590499999999163947e+02
3.590749999999865167e+02
6.943750000001358558e+02
3.590749999999865167e+02
3.591249999999046736e+02
3.590749999999865167e+02
3.590749999999865167e+02
3.590749999999865167e+02
3.590749999999865167e+02
3.590500000001384251e+02
3.590749999999865167e+02
6.943749999999138254e+02
3.590749999999865167e+02
3.591250000001267040e+02
3.590749999999865167e+02
3.590749999999865167e+02
3.590749999999865167e+02
3.590749999999865167e+02
3.590499999999163947e+02
3.590749999999865167e+02
3.590750000002085471e+02
3.590749999999865167e+02
3.590749999999865167e+02
3.591249999999046736e+02
3.590749999999865167e+02
3.590749999999865167e+02
3.590749999999865167e+02
3.590749999999865167e+02
3.590500000001384251e+02
6.943749999999138254e+02
3.590749999999865167e+02
3.590749999999865167e+02
3.590749999999865167e+02
3.591250000001267040e+02
3.590749999999865167e+02
3.590749999999865167e+02
3.590749999999865167e+02
3.590749999999865167e+02
6.943500000000657337e+02
6.936749999999492502e+02
3.590749999999865167e+02
6.944250000000540695e+02
3.590749999999865167e+02
3.590749999999865167e+02
3.590749999999865167e+02
3.590499999999163947e+02
3.590749999999865167e+02
3.590749999999865167e+02
3.590749999999865167e+02
3.590749999999865167e+02
3.591250000001267040e+02
3.590749999999865167e+02
3.590749999999865167e+02
3.590749999999865167e+02
3.590749999999865167e+02
3.590500000001384251e+02
3.590749999999865167e+02
3.590749999999865167e+02
3.590749999999865167e+02
3.590749999999865167e+02
3.591249999999046736e+02
6.943750000001358558e+02
3.590749999999865167e+02
3.590749999999865167e+02
3.590499999999163947e+02
6.943750000001358558e+02
3.590749999999865167e+02
6.943749999996917950e+02
6.944250000002760999e+02
3.590749999999865167e+02
6.943000000001475200e+02
3.591249999996825863e+02
3.590749999999865167e+02
3.590749999999865167e+02
3.590749999999865167e+02
6.944250000002760999e+02
3.590749999999865167e+02
3.590749999999865167e+02
3.590749999999865167e+02
3.589999999999981810e+02
6.944249999998319254e+02
3.590749999999865167e+02
3.590749999999865167e+02
3.590749999999865167e+02
3.591250000001267040e+02
3.590749999999865167e+02
3.590749999999865167e+02
6.943000000001475200e+02
3.591249999996825863e+02
3.590749999999865167e+02
3.590750000004305775e+02
3.590749999999865167e+02
3.590749999999865167e+02
6.944249999998319254e+02
3.590749999999865167e+02
3.590749999999865167e+02
3.589999999999981810e+02
6.944249999998319254e+02
6.943750000001358558e+02
3.590749999999865167e+02
3.590749999999865167e+02
3.591250000001267040e+02
6.943750000001358558e+02
3.589999999999981810e+02
3.590749999999865167e+02
3.591249999996825863e+02
6.943750000001358558e+02
3.590749999999865167e+02
3.590749999999865167e+02
3.591250000001267040e+02
3.590749999999865167e+02
3.590749999999865167e+02
3.589999999999981810e+02
3.590749999999865167e+02
3.591250000001267040e+02
3.590749999999865167e+02
3.590749999999865167e+02
3.590749999999865167e+02
3.590749999999865167e+02
3.591249999996825863e+02
6.943750000001358558e+02
3.589999999999981810e+02
3.590749999999865167e+02
3.591250000001267040e+02
3.590749999999865167e+02
3.590749999999865167e+02
6.943750000001358558e+02
3.591249999996825863e+02
6.943750000001358558e+02
6.943000000001475200e+02
3.591249999996825863e+02
3.590749999999865167e+02
6.943750000001358558e+02
6.944250000002760999e+02
3.590749999999865167e+02
3.590749999999865167e+02
3.589999999999981810e+02
3.590749999999865167e+02
3.590749999999865167e+02
3.591249999996825863e+02
3.590749999999865167e+02
3.590749999999865167e+02
3.590749999999865167e+02
3.590749999999865167e+02
3.591250000001267040e+02
3.590749999999865167e+02
3.589999999999981810e+02
6.943750000001358558e+02
3.591250000001267040e+02
3.590749999999865167e+02
3.590749999999865167e+02
3.590749999999865167e+02
6.944249999998319254e+02
3.590749999999865167e+02
3.589999999999981810e+02
6.943750000001358558e+02
3.591250000001267040e+02
3.590749999999865167e+02
3.590749999999865167e+02
3.590749999999865167e+02
3.590749999999865167e+02
3.591249999996825863e+02
3.590749999999865167e+02
3.589999999999981810e+02
3.590749999999865167e+02
3.590749999999865167e+02
3.591250000001267040e+02
3.590749999999865167e+02
3.590749999999865167e+02
3.590749999999865167e+02
3.590749999999865167e+02
3.591250000001267040e+02
3.590749999999865167e+02
3.589999999999981810e+02
3.590749999999865167e+02
3.590749999999865167e+02
3.590749999999865167e+02
3.591250000001267040e+02
3.590749999999865167e+02
3.590749999999865167e+02
3.590749999999865167e+02
3.590749999999865167e+02
3.591250000001267040e+02
3.589999999999981810e+02
3.590749999999865167e+02
3.590749999999865167e+02
3.590749999999865167e+02
3.591250000001267040e+02
3.590749999999865167e+02
3.590749999999865167e+02
3.590749999999865167e+02
3.590749999999865167e+02
3.591249999996825863e+02
6.943000000001475200e+02
3.590749999999865167e+02
3.590749999999865167e+02
6.944249999998319254e+02
3.590749999999865167e+02
3.590750000004305775e+02
6.944249999998319254e+02
3.589999999999981810e+02
3.590749999999865167e+02
3.590749999999865167e+02
6.944249999998319254e+02
6.943750000001358558e+02
3.590749999999865167e+02
3.590749999999865167e+02
3.591250000001267040e+02
3.589999999999981810e+02
3.590749999999865167e+02
3.590749999999865167e+02
3.590749999999865167e+02
3.590749999999865167e+02
3.591250000001267040e+02
3.590749999999865167e+02
3.590749999999865167e+02
3.590749999999865167e+02
3.590749999999865167e+02
3.590499999996943643e+02
3.590749999999865167e+02
3.590750000004305775e+02
3.590749999999865167e+02
3.590749999999865167e+02
3.591249999996825863e+02
3.590749999999865167e+02
3.590749999999865167e+02
3.590749999999865167e+02
3.590749999999865167e+02
3.590500000001384251e+02
3.590749999999865167e+02
3.590749999999865167e+02
3.590749999999865167e+02
3.590749999999865167e+02
3.591250000001267040e+02
3.590749999999865167e+02
3.590749999999865167e+02
3.590749999999865167e+02
3.590749999999865167e+02
3.590500000001384251e+02
3.590749999999865167e+02
3.590749999999865167e+02
3.590749999999865167e+02
3.590749999999865167e+02
3.591250000001267040e+02
6.943749999996917950e+02
3.590749999999865167e+02
3.590749999999865167e+02
3.590500000001384251e+02
3.590749999999865167e+02
3.590749999999865167e+02
3.590749999999865167e+02
3.590749999999865167e+02
3.591250000001267040e+02
3.590749999999865167e+02
3.590749999999865167e+02
3.590749999999865167e+02
3.590749999999865167e+02
3.590749999999865167e+02
3.590500000001384251e+02
3.590749999999865167e+02
3.590749999999865167e+02
3.590749999999865167e+02
3.590749999999865167e+02
3.591250000001267040e+02
3.590749999999865167e+02
3.590749999999865167e+02
3.590749999999865167e+02
3.590749999999865167e+02
3.590499999996943643e+02
3.590749999999865167e+02
3.590749999999865167e+02
3.590749999999865167e+02
3.590749999999865167e+02
3.591250000001267040e+02
3.590749999999865167e+02
3.590749999999865167e+02
3.590749999999865167e+02
3.590749999999865167e+02
3.590500000001384251e+02
3.590749999999865167e+02
3.590749999999865167e+02
3.590749999999865167e+02
3.590749999999865167e+02
3.591250000001267040e+02
3.590749999999865167e+02
3.590749999999865167e+02
3.590749999999865167e+02
3.590749999999865167e+02
3.590500000001384251e+02
3.590749999999865167e+02
6.943749999996917950e+02
3.590749999999865167e+02
3.591250000001267040e+02
3.590749999999865167e+02
3.590749999999865167e+02
3.590749999999865167e+02
3.590749999999865167e+02
3.589999999999981810e+02
3.591250000001267040e+02
3.590749999999865167e+02
3.590749999999865167e+02
3.590749999999865167e+02
3.590749999999865167e+02
3.591250000001267040e+02
3.590749999999865167e+02
3.590749999999865167e+02
3.590749999999865167e+02
3.589999999999981810e+02
6.944249999998319254e+02
3.590749999999865167e+02
3.590749999999865167e+02
1.029025000000238833e+03
3.590749999999865167e+02
3.590749999999865167e+02
6.943499999998437033e+02
3.590749999999865167e+02
6.943750000001358558e+02
3.590749999999865167e+02
6.937250000000893806e+02
6.943749999996917950e+02
6.943500000002877641e+02
3.590749999999865167e+02
3.590749999999865167e+02
3.590749999999865167e+02
3.590749999999865167e+02
3.591250000001267040e+02
3.590749999999865167e+02
3.590749999999865167e+02
3.590749999999865167e+02
6.942999999997034593e+02
3.591250000001267040e+02
3.590749999999865167e+02
3.590749999999865167e+02
3.590749999999865167e+02
3.590749999999865167e+02
3.591250000001267040e+02
6.943750000001358558e+02
3.589999999999981810e+02
3.590749999999865167e+02
3.591249999996825863e+02
3.590749999999865167e+02
3.590749999999865167e+02
3.590749999999865167e+02
3.590750000004305775e+02
3.591249999996825863e+02
3.590749999999865167e+02
3.590749999999865167e+02
3.589999999999981810e+02
3.590749999999865167e+02
3.591250000001267040e+02
3.590749999999865167e+02
3.590749999999865167e+02
3.590749999999865167e+02
3.590749999999865167e+02
3.591250000001267040e+02
3.590749999999865167e+02
3.590749999999865167e+02
3.589999999999981810e+02
3.590749999999865167e+02
3.591250000001267040e+02
3.590749999999865167e+02
3.590749999999865167e+02
3.590749999999865167e+02
3.590749999999865167e+02
3.591250000001267040e+02
3.590749999999865167e+02
3.590749999999865167e+02
3.589999999999981810e+02
3.590749999999865167e+02
3.591249999996825863e+02
3.590749999999865167e+02
3.590749999999865167e+02
3.590749999999865167e+02
3.590749999999865167e+02
3.590749999999865167e+02
3.591250000001267040e+02
3.590749999999865167e+02
3.589999999999981810e+02
3.590749999999865167e+02
3.590749999999865167e+02
3.591250000001267040e+02
3.590749999999865167e+02
3.590749999999865167e+02
3.590749999999865167e+02
3.590749999999865167e+02
3.591250000001267040e+02
3.590749999999865167e+02
3.589999999999981810e+02
3.590749999999865167e+02
3.590749999999865167e+02
3.591250000001267040e+02
3.590749999999865167e+02
3.590749999999865167e+02
3.590749999999865167e+02
3.590749999999865167e+02
3.591249999996825863e+02
3.590750000004305775e+02
3.589999999999981810e+02
3.590749999999865167e+02
3.590749999999865167e+02
3.591249999996825863e+02
3.590749999999865167e+02
3.590749999999865167e+02
3.590749999999865167e+02
3.590749999999865167e+02
3.591250000001267040e+02
3.590749999999865167e+02
3.589999999999981810e+02
3.590749999999865167e+02
3.590749999999865167e+02
3.591250000001267040e+02
3.590749999999865167e+02
3.590749999999865167e+02
3.590749999999865167e+02
3.590749999999865167e+02
3.590749999999865167e+02
3.591250000001267040e+02
3.589999999999981810e+02
3.590749999999865167e+02
3.590749999999865167e+02
3.590749999999865167e+02
6.944249999998319254e+02
3.590749999999865167e+02
3.590749999999865167e+02
3.590749999999865167e+02
3.591250000001267040e+02
3.589999999999981810e+02
3.590749999999865167e+02
3.590749999999865167e+02
3.590749999999865167e+02
3.591250000001267040e+02
6.943750000001358558e+02
3.590749999999865167e+02
3.590749999999865167e+02
3.591249999996825863e+02
3.589999999999981810e+02
3.590749999999865167e+02
3.590749999999865167e+02
3.590749999999865167e+02
3.591250000001267040e+02
3.590749999999865167e+02
3.590749999999865167e+02
3.590749999999865167e+02
3.590749999999865167e+02
3.591250000001267040e+02
3.589999999999981810e+02
6.943750000001358558e+02
3.590749999999865167e+02
3.591249999996825863e+02
3.590749999999865167e+02
3.590750000004305775e+02
3.590749999999865167e+02
3.590749999999865167e+02
3.590749999999865167e+02
3.590499999996943643e+02
3.590749999999865167e+02
3.590749999999865167e+02
3.590749999999865167e+02
3.590749999999865167e+02
3.591250000001267040e+02
3.590749999999865167e+02
3.590749999999865167e+02
3.590749999999865167e+02
3.590749999999865167e+02
3.590500000001384251e+02
3.590749999999865167e+02
3.590749999999865167e+02
3.590749999999865167e+02
3.590749999999865167e+02
3.591250000001267040e+02
3.590749999999865167e+02
3.590749999999865167e+02
3.590749999999865167e+02
3.590749999999865167e+02
3.590500000001384251e+02
3.590749999999865167e+02
3.590749999999865167e+02
3.590749999999865167e+02
6.944249999998319254e+02
6.943750000001358558e+02
3.590749999999865167e+02
3.590749999999865167e+02
6.943499999998437033e+02
6.943750000001358558e+02
6.944249999998319254e+02
6.943750000001358558e+02
3.590749999999865167e+02
6.943499999998437033e+02
3.590749999999865167e+02
3.590749999999865167e+02
3.590749999999865167e+02
3.590749999999865167e+02
3.590749999999865167e+02
3.591250000001267040e+02
6.943750000001358558e+02
3.590749999999865167e+02
3.590749999999865167e+02
3.590500000001384251e+02
3.590749999999865167e+02
3.590749999999865167e+02
3.590749999999865167e+02
3.590749999999865167e+02
3.591249999996825863e+02
3.590749999999865167e+02
3.590750000004305775e+02
3.590749999999865167e+02
3.590749999999865167e+02
3.590499999996943643e+02
3.590749999999865167e+02
3.590749999999865167e+02
3.590749999999865167e+02
3.590749999999865167e+02
3.591250000001267040e+02
3.590749999999865167e+02
3.590749999999865167e+02
3.590749999999865167e+02
3.590749999999865167e+02
3.590500000001384251e+02
3.590749999999865167e+02
3.590749999999865167e+02
3.590749999999865167e+02
3.590749999999865167e+02
3.591250000001267040e+02
3.590749999999865167e+02
3.590749999999865167e+02
6.943750000001358558e+02
6.943499999998437033e+02
6.943750000001358558e+02
3.590749999999865167e+02
3.590749999999865167e+02
3.591249999996825863e+02
3.590749999999865167e+02
3.590749999999865167e+02
3.590749999999865167e+02
3.589999999999981810e+02
3.591250000001267040e+02
3.590749999999865167e+02
3.590749999999865167e+02
3.590749999999865167e+02
3.590749999999865167e+02
3.591250000001267040e+02
3.590749999999865167e+02
3.590749999999865167e+02
3.590749999999865167e+02
3.589999999999981810e+02
3.591250000001267040e+02
3.590749999999865167e+02
3.590749999999865167e+02
3.590749999999865167e+02
3.590749999999865167e+02
3.591250000001267040e+02
3.590749999999865167e+02
3.590749999999865167e+02
3.590749999999865167e+02
3.589999999999981810e+02
3.591249999996825863e+02
3.590749999999865167e+02
3.590749999999865167e+02
3.590750000004305775e+02
3.590749999999865167e+02
3.591249999996825863e+02
3.590749999999865167e+02
3.590749999999865167e+02
3.590749999999865167e+02
3.589999999999981810e+02
3.591250000001267040e+02
3.590749999999865167e+02
3.590749999999865167e+02
3.590749999999865167e+02
3.590749999999865167e+02
3.590749999999865167e+02
3.591250000001267040e+02
3.590749999999865167e+02
3.590749999999865167e+02
3.589999999999981810e+02
3.590749999999865167e+02
3.591250000001267040e+02
3.590749999999865167e+02
3.590749999999865167e+02
3.590749999999865167e+02
3.590749999999865167e+02
3.591250000001267040e+02
3.590749999999865167e+02
3.590749999999865167e+02
3.589999999999981810e+02
3.590749999999865167e+02
3.591249999996825863e+02
3.590749999999865167e+02
3.590749999999865167e+02
3.590749999999865167e+02
3.590750000004305775e+02
3.591249999996825863e+02
3.590749999999865167e+02
3.590749999999865167e+02
3.589999999999981810e+02
3.590749999999865167e+02
3.591250000001267040e+02
3.590749999999865167e+02
3.590749999999865167e+02
3.590749999999865167e+02
3.590749999999865167e+02
3.591250000001267040e+02
3.590749999999865167e+02
3.590749999999865167e+02
3.589999999999981810e+02
3.590749999999865167e+02
3.591250000001267040e+02
3.590749999999865167e+02
3.590749999999865167e+02
3.590749999999865167e+02
3.590749999999865167e+02
3.591250000001267040e+02
3.590749999999865167e+02
3.590749999999865167e+02
3.589999999999981810e+02
3.590749999999865167e+02
3.590749999999865167e+02
3.591249999996825863e+02
3.590749999999865167e+02
3.590749999999865167e+02
3.590749999999865167e+02
3.590749999999865167e+02
3.591250000001267040e+02
3.590749999999865167e+02
3.589999999999981810e+02
3.590749999999865167e+02
3.590749999999865167e+02
3.591250000001267040e+02
3.590749999999865167e+02
3.590749999999865167e+02
3.590749999999865167e+02
3.590749999999865167e+02
3.591250000001267040e+02
3.590749999999865167e+02
3.589999999999981810e+02
3.590749999999865167e+02
3.590749999999865167e+02
3.591250000001267040e+02
3.590749999999865167e+02
3.590749999999865167e+02
3.590749999999865167e+02
3.590749999999865167e+02
3.591250000001267040e+02
3.590749999999865167e+02
3.589999999999981810e+02
3.590749999999865167e+02
3.590749999999865167e+02
3.591249999996825863e+02
3.590749999999865167e+02
3.590749999999865167e+02
3.590749999999865167e+02
3.590749999999865167e+02
3.591250000001267040e+02
3.590749999999865167e+02
3.589999999999981810e+02
3.590749999999865167e+02
3.590749999999865167e+02
3.590749999999865167e+02
3.591250000001267040e+02
3.590749999999865167e+02
3.590749999999865167e+02
3.590749999999865167e+02
3.590749999999865167e+02
3.591250000001267040e+02
3.589999999999981810e+02
3.590749999999865167e+02
3.590749999999865167e+02
3.590749999999865167e+02
3.591250000001267040e+02
3.590749999999865167e+02
3.590749999999865167e+02
3.590749999999865167e+02
3.590749999999865167e+02
3.591249999996825863e+02
3.589999999999981810e+02
3.590750000004305775e+02
3.590749999999865167e+02
3.590749999999865167e+02
3.591249999996825863e+02
3.590749999999865167e+02
3.590749999999865167e+02
3.590749999999865167e+02
3.590749999999865167e+02
3.591250000001267040e+02
3.589999999999981810e+02
3.590749999999865167e+02
3.590749999999865167e+02
3.590749999999865167e+02
3.591250000001267040e+02
3.590749999999865167e+02
3.590749999999865167e+02
3.590749999999865167e+02
3.590749999999865167e+02
3.591250000001267040e+02
3.589999999999981810e+02
3.590749999999865167e+02
3.590749999999865167e+02
3.590749999999865167e+02
3.590749999999865167e+02
3.591250000001267040e+02
3.590749999999865167e+02
3.590749999999865167e+02
3.590749999999865167e+02
3.590749999999865167e+02
3.590499999996943643e+02
3.590749999999865167e+02
3.590749999999865167e+02
3.590750000004305775e+02
3.590749999999865167e+02
3.591249999996825863e+02
3.590749999999865167e+02
3.590749999999865167e+02
3.590749999999865167e+02
3.590749999999865167e+02
3.590500000001384251e+02
3.590749999999865167e+02
3.590749999999865167e+02
3.590749999999865167e+02
3.590749999999865167e+02
3.591250000001267040e+02
3.590749999999865167e+02
3.590749999999865167e+02
3.590749999999865167e+02
3.590749999999865167e+02
3.590500000001384251e+02
3.590749999999865167e+02
3.590749999999865167e+02
3.590749999999865167e+02
3.590749999999865167e+02
3.591250000001267040e+02
3.590749999999865167e+02
3.590749999999865167e+02
3.590749999999865167e+02
3.590749999999865167e+02
3.590499999996943643e+02
3.590749999999865167e+02
3.590749999999865167e+02
3.590749999999865167e+02
3.590749999999865167e+02
3.591250000001267040e+02
3.590749999999865167e+02
3.590749999999865167e+02
3.590749999999865167e+02
3.590749999999865167e+02
3.590749999999865167e+02
3.590500000001384251e+02
3.590749999999865167e+02
3.590749999999865167e+02
3.590749999999865167e+02
3.590749999999865167e+02
3.591250000001267040e+02
6.943750000001358558e+02
3.590749999999865167e+02
3.590749999999865167e+02
3.590499999996943643e+02
3.590749999999865167e+02
3.590749999999865167e+02
3.590749999999865167e+02
6.944250000002760999e+02
3.590749999999865167e+02
6.943750000001358558e+02
3.590749999999865167e+02
3.590499999996943643e+02
3.590749999999865167e+02
6.943750000001358558e+02
3.590749999999865167e+02
3.591250000001267040e+02
3.590749999999865167e+02
3.590749999999865167e+02
3.590749999999865167e+02
3.590749999999865167e+02
3.590500000001384251e+02
3.590749999999865167e+02
6.943749999996917950e+02
3.590749999999865167e+02
3.591250000001267040e+02
3.590749999999865167e+02
3.590749999999865167e+02
3.590749999999865167e+02
3.590749999999865167e+02
3.589999999999981810e+02
3.591250000001267040e+02
3.590749999999865167e+02
3.590749999999865167e+02
3.590749999999865167e+02
3.590749999999865167e+02
3.591250000001267040e+02
3.590749999999865167e+02
3.590749999999865167e+02
3.590749999999865167e+02
3.589999999999981810e+02
3.591249999996825863e+02
3.590749999999865167e+02
3.590750000004305775e+02
3.590749999999865167e+02
3.590749999999865167e+02
3.591249999996825863e+02
3.590749999999865167e+02
3.590749999999865167e+02
3.590749999999865167e+02
3.589999999999981810e+02
3.591250000001267040e+02
3.590749999999865167e+02
3.590749999999865167e+02
3.590749999999865167e+02
3.590749999999865167e+02
3.591250000001267040e+02
3.590749999999865167e+02
3.590749999999865167e+02
3.590749999999865167e+02
3.589999999999981810e+02
3.591250000001267040e+02
3.590749999999865167e+02
3.590749999999865167e+02
3.590749999999865167e+02
3.590749999999865167e+02
3.591250000001267040e+02
3.590749999999865167e+02
3.590749999999865167e+02
3.590749999999865167e+02
3.589999999999981810e+02
3.590749999999865167e+02
3.591249999996825863e+02
3.590749999999865167e+02
3.590749999999865167e+02
3.590750000004305775e+02
3.590749999999865167e+02
3.591249999996825863e+02
3.590749999999865167e+02
3.590749999999865167e+02
3.589999999999981810e+02
3.590749999999865167e+02
3.591250000001267040e+02
3.590749999999865167e+02
3.590749999999865167e+02
3.590749999999865167e+02
3.590749999999865167e+02
3.591250000001267040e+02
3.590749999999865167e+02
3.590749999999865167e+02
3.589999999999981810e+02
3.590749999999865167e+02
3.591250000001267040e+02
3.590749999999865167e+02
3.590749999999865167e+02
3.590749999999865167e+02
3.590749999999865167e+02
3.591250000001267040e+02
3.590749999999865167e+02
3.590749999999865167e+02
3.589999999999981810e+02
3.590749999999865167e+02
3.591249999996825863e+02
3.590749999999865167e+02
3.590749999999865167e+02
3.590749999999865167e+02
3.590749999999865167e+02
3.591250000001267040e+02
3.590749999999865167e+02
3.590749999999865167e+02
3.589999999999981810e+02
3.590749999999865167e+02
3.591250000001267040e+02
3.590749999999865167e+02
3.590749999999865167e+02
3.590749999999865167e+02
3.590749999999865167e+02
3.590749999999865167e+02
3.591250000001267040e+02
3.590749999999865167e+02
3.589999999999981810e+02
3.590749999999865167e+02
3.590749999999865167e+02
3.591250000001267040e+02
3.590749999999865167e+02
3.590749999999865167e+02
3.590749999999865167e+02
3.590749999999865167e+02
3.591250000001267040e+02
3.590749999999865167e+02
3.589999999999981810e+02
3.590749999999865167e+02
3.590749999999865167e+02
3.591249999996825863e+02
3.590749999999865167e+02
3.590749999999865167e+02
3.590749999999865167e+02
3.590749999999865167e+02
3.591250000001267040e+02
3.590749999999865167e+02
3.589999999999981810e+02
3.590749999999865167e+02
3.590749999999865167e+02
3.591250000001267040e+02
3.590749999999865167e+02
3.590749999999865167e+02
3.590749999999865167e+02
3.590749999999865167e+02
3.591250000001267040e+02
3.590749999999865167e+02
3.589999999999981810e+02
3.590749999999865167e+02
3.590749999999865167e+02
3.591250000001267040e+02
3.590749999999865167e+02
3.590749999999865167e+02
3.590749999999865167e+02
3.590749999999865167e+02
3.590749999999865167e+02
3.591250000001267040e+02
3.589999999999981810e+02
3.590749999999865167e+02
3.590749999999865167e+02
3.590749999999865167e+02
3.591249999996825863e+02
3.590749999999865167e+02
3.590749999999865167e+02
3.590749999999865167e+02
3.590749999999865167e+02
3.591250000001267040e+02
3.589999999999981810e+02
3.590749999999865167e+02
3.590749999999865167e+02
3.590749999999865167e+02
3.591250000001267040e+02
3.590749999999865167e+02
3.590749999999865167e+02
3.590749999999865167e+02
3.590749999999865167e+02
3.591250000001267040e+02
3.589999999999981810e+02
3.590749999999865167e+02
3.590749999999865167e+02
3.590749999999865167e+02
3.591250000001267040e+02
3.590749999999865167e+02
3.590749999999865167e+02
3.590749999999865167e+02
3.590749999999865167e+02
3.591249999996825863e+02
3.589999999999981810e+02
3.590749999999865167e+02
3.590750000004305775e+02
3.590749999999865167e+02
3.591249999996825863e+02
3.590749999999865167e+02
3.590749999999865167e+02
3.590749999999865167e+02
3.590749999999865167e+02
3.590749999999865167e+02
3.590500000001384251e+02
3.590749999999865167e+02
3.590749999999865167e+02
3.590749999999865167e+02
3.590749999999865167e+02
3.591250000001267040e+02
3.590749999999865167e+02
3.590749999999865167e+02
3.590749999999865167e+02
3.590749999999865167e+02
3.590500000001384251e+02
3.590749999999865167e+02
3.590749999999865167e+02
3.590749999999865167e+02
3.590749999999865167e+02
3.591250000001267040e+02
3.590749999999865167e+02
3.590749999999865167e+02
3.590749999999865167e+02
3.590749999999865167e+02
3.590499999996943643e+02
3.590749999999865167e+02
3.590749999999865167e+02
3.590749999999865167e+02
3.590750000004305775e+02
3.591249999996825863e+02
3.590749999999865167e+02
3.590749999999865167e+02
3.590749999999865167e+02
3.590749999999865167e+02
3.590500000001384251e+02
3.590749999999865167e+02
3.590749999999865167e+02
3.590749999999865167e+02
3.590749999999865167e+02
3.591250000001267040e+02
3.590749999999865167e+02
3.590749999999865167e+02
3.590749999999865167e+02
3.590749999999865167e+02
3.590500000001384251e+02
3.590749999999865167e+02
3.590749999999865167e+02
3.590749999999865167e+02
3.590749999999865167e+02
3.590749999999865167e+02
3.591250000001267040e+02
3.590749999999865167e+02
3.590749999999865167e+02
3.590749999999865167e+02
3.590749999999865167e+02
3.590499999996943643e+02
3.590749999999865167e+02
3.590749999999865167e+02
3.590749999999865167e+02
3.590749999999865167e+02
3.591250000001267040e+02
3.590749999999865167e+02
3.590749999999865167e+02
[truncated: 409,679 more rows]
