# Supplementary material for: Smart event-triggered MINFLUX microscopy to catch and follow rare events
Source: Nat Commun. 2026 May 21;17:4558. doi: 10.1038/s41467-026-73176-z (PMC13195108; doi:10.1038/s41467-026-73176-z)
Supplement: Supplementary file 14 — Source Data [file 41467_2026_73176_MOESM14_ESM.zip › sourcedata/SourceData-SupplementaryFigure7c-tracklengths.csv]

1.802803400000000011e+03
0.000000000000000000e+00
5.378639999999990096e+01
5.776497499999999263e+01
1.526548750000005157e+02
1.436350000000530258e+00
2.872575000000487933e+00
1.788185000000019897e+01
1.041325000000004053e+01
1.424422499999966618e+01
4.740264999999954654e+01
4.356585000000023911e+01
1.451466750000012098e+02
1.506750000000067757e+01
6.822425000001075546e+00
1.077232499999958293e+01
1.472080750000000080e+02
3.913939999999982433e+01
1.004252250000003954e+02
1.448059999999991021e+02
2.760137500000148236e+01
4.703914999999980751e+01
7.595794999999938568e+01
6.080499999999489091e+00
2.690139999999985321e+01
1.204649500000005702e+02
0.000000000000000000e+00
3.609097749999996267e+02
3.389632499999883919e+01
1.785792750000005924e+02
1.246641249999989043e+02
8.824072499999857655e+01
5.386124999999353236e+00
9.728617500000069640e+01
1.828917500000137863e+01
2.358027500000048349e+01
1.278542500000003912e+02
8.234999999999104148e+00
2.154499999999615056e+00
1.025984999999991487e+02
1.013552500000010070e+02
8.045599999999808460e+01
5.522652500000191367e+01
1.460804250000009574e+02
2.262534000000009371e+02
0.000000000000000000e+00
2.177362499999802026e+01
7.639010000000112655e+01
3.202427500000126770e+01
2.592665000000238251e+01
1.077234999999987508e+01
3.590500000001384251e-01
0.000000000000000000e+00
7.852150000001500985e+00
2.324420000000060327e+01
0.000000000000000000e+00
9.939660000000216655e+01
2.628507500000054620e+01
8.824161500000009255e+02
1.500719249999988847e+02
2.156281500000005735e+02
1.245690249999995558e+02
3.028023000000032994e+02
5.663822500000037508e+01
0.000000000000000000e+00
2.688325000000002518e+01
6.473532500000001733e+01
1.735116249999999525e+02
1.747522500000009416e+01
3.207225000000146764e+00
1.823888999999998646e+02
6.159099999999995134e+01
3.241972500000001389e+01
6.444759999999982369e+01
5.745274999999772092e+00
7.373952500000014254e+01
1.290087749999999573e+02
1.061379749999993294e+02
2.014682250000001602e+02
3.567000000000319915e+00
2.848799999999762633e+00
2.254352499999967563e+01
3.590775000000157036e+00
4.656722499999954579e+01
2.164150000000031326e+01
9.045849999999688862e+00
9.027740000000062537e+01
8.859835000000072114e+01
0.000000000000000000e+00
1.117204750000002633e+02
1.911528499999999440e+02
2.728984999999983785e+01
1.472217499999928236e+01
5.721425000000834871e+00
8.354224999999715351e+00
1.106930249999997784e+02
4.040862499999953172e+01
6.756254999999988797e+01
1.163468999999999198e+02
1.368339249999994536e+02
7.468807500000096411e+01
1.371004249999998592e+02
5.817300000000003024e+01
1.867472500000033619e+01
0.000000000000000000e+00
3.192391499999995972e+02
2.302955000000039831e+01
2.895267499999931715e+01
8.507749999999880686e+01
4.658462500000126738e+01
8.929349999998947851e+00
0.000000000000000000e+00
7.181549999998537714e+00
6.104274999998438034e+00
7.181499999973084414e-01
9.959025000000565342e+00
9.134964999999795054e+01
7.899749999999983174e+00
5.314874999999830152e+00
0.000000000000000000e+00
1.275899999999907664e+01
1.393200000000049954e+01
2.154499999999615056e+00
3.590724999998684552e+00
5.252072500000082300e+01
8.835247500000065202e+01
2.207120000000273308e+01
9.647572499999768070e+01
9.625952500000067857e+01
1.577497500000291097e+01
0.000000000000000000e+00
4.791972499999985757e+01
6.485142500000051768e+01
5.624999999998436806e+00
2.475257500000083155e+01
4.096770000000304890e+01
3.376730000000094378e+01
1.471987499999976023e+02
1.354591750000011530e+02
3.231700000000614637e+00
3.854057499999896663e+01
4.523999999999972488e+00
1.292203000000000657e+02
1.814134750000029328e+02
2.612597000000000662e+02
8.203917499999846541e+01
7.923997500000012906e+01
1.039208750000000236e+02
1.898355000000151449e+01
2.037227499999993796e+01
1.298282749999999339e+02
7.734457499999992081e+01
6.121122500000009126e+01
1.436299999999945953e+00
1.726682749999999373e+02
2.647655000000037617e+01
1.306100749999998811e+02
6.709989999999964994e+01
1.704485000000000028e+01
1.149047499999999999e+01
7.316765000000025054e+01
5.745275000000660270e+00
0.000000000000000000e+00
0.000000000000000000e+00
5.663839999999975561e+01
1.518201999999995166e+02
1.287681750000002694e+02
2.438400249999999119e+02
2.442225000000242119e+00
1.247484500000002328e+02
2.829582499999983014e+01
2.297179749999997966e+02
2.269149999999964251e+01
0.000000000000000000e+00
2.513500000000057355e+00
3.231700000000614637e+00
1.916539500000000658e+02
1.034894499999996498e+02
0.000000000000000000e+00
9.599299999999644228e+00
1.826539999999976516e+01
7.161830000000080076e+01
1.574297750000006602e+02
1.434417500000009227e+02
9.057800000000071350e+01
2.113794250000005093e+02
1.659437249999999722e+02
3.590749999986542207e-01
8.448600000001249555e+00
5.869995000000116647e+01
2.869027249999991227e+02
1.201153499999989549e+02
1.206467749999990957e+02
3.730974999999858710e+00
3.940541500000005612e+02
4.273502499999892734e+01
2.113797500000025309e+01
4.089680000000051052e+01
4.697059999999986246e+01
2.032825000000570981e+00
6.822474999999883494e+00
1.139530000000021914e+01
7.134000000000639830e+00
1.723574999999755164e+01
7.540625000000744649e+00
1.280415000000090231e+01
1.063117499999997051e+02
2.466469499999988102e+02
1.364497500000183550e+01
5.984699999999065767e+00
1.414842499999835468e+01
7.809214999999980478e+01
1.146667500000120299e+01
2.154475000001099261e+00
6.962252500000012105e+02
3.875904999999946199e+01
7.181500000008611551e-01
1.436299999998169596e+00
6.513980000000074710e+01
1.144292500000076984e+01
1.599140000000076611e+01
4.308924999999907968e+00
1.498480000000013135e+01
1.560847500000006605e+01
1.225319749999997896e+02
1.688705750000001444e+02
1.254397499999981846e+01
4.304349999999956822e+01
2.611754999999948978e+01
1.034187499999994486e+01
3.732027499999990283e+01
2.003382500000050470e+01
1.939015000000043898e+01
7.157775000000476950e+00
4.957157499999986783e+01
2.489800000000208513e+00
7.182000000005572815e-01
4.330432500000025442e+01
1.877481250000005844e+02
7.930857500000065841e+01
1.917266750000017339e+02
1.309427500000026612e+01
3.567000000000319915e+00
1.826225000000114562e+01
2.666717500000004293e+01
1.006164750000007047e+02
1.077225000001291733e+00
1.986225749999999266e+02
4.433449999999972135e+01
0.000000000000000000e+00
5.552667500000119105e+01
1.415118250000002718e+02
7.843499999999892225e+00
3.727230000000147925e+01
5.905547499999919125e+01
2.685947500000018806e+01
6.219585000000016350e+01
2.513499999999169177e+00
0.000000000000000000e+00
1.437470249999996952e+02
7.782607500000082723e+01
4.159489999999976817e+01
2.436974999999819147e+01
1.761864999999929182e+01
2.151317499999905181e+01
0.000000000000000000e+00
1.694261499999996090e+02
1.754724999999979218e+01
2.513499999999169177e+00
2.390386500000001320e+02
1.795425000000072657e+00
4.308974999999826139e+00
5.727645000000025277e+01
1.412574999999804959e+00
4.939090500000000930e+02
0.000000000000000000e+00
0.000000000000000000e+00
3.265437499999990223e+01
1.420481000000002325e+02
1.914962499999983692e+01
6.058637499999974807e+01
1.255072500000000701e+02
1.472273250000011444e+02
4.967927500000079988e+01
3.555709750000008853e+02
2.393613000000005400e+02
7.181999999996691031e-01
1.918874999999964359e+01
5.828439999999979193e+01
4.563707500000013795e+01
6.039804999999986990e+01
1.864825000000003286e+01
8.594125000000119030e+00
3.839992499999844711e+01
1.426799999999950330e+01
2.502293499999996698e+02
1.068375750000001290e+02
7.246324999998776661e+00
1.724163750000009543e+02
9.398389999999956501e+01
2.465374999999880856e+00
2.872795000000039067e+01
8.594124999998342673e+00
1.436309999999885179e+01
2.465250000000196451e+00
7.626840000000001396e+01
0.000000000000000000e+00
5.443342249999982414e+02
0.000000000000000000e+00
4.995167499999908500e+01
2.204217499999927554e+01
1.083728750000005903e+02
1.590228499999999485e+02
5.107730750000001194e+02
3.878374749999999835e+02
7.485752500000009491e+01
2.513574999999601545e+00
2.839435000000012366e+01
2.137822499999986192e+01
3.627250750000001744e+02
1.827269999999980854e+01
2.872649999999588033e+00
5.606407500000010202e+01
1.823700000000005872e+01
4.308925000000130012e+00
2.872625000000184059e+00
2.307959999999908973e+01
3.913420000000122911e+01
1.283101500000007889e+02
0.000000000000000000e+00
2.137437499999883528e+01
0.000000000000000000e+00
1.214265749999992039e+02
2.101909999999840295e+01
1.457944999999938318e+01
7.134000000000639830e+00
0.000000000000000000e+00
2.446307499999988977e+01
2.884612499999938962e+01
2.127780000000001337e+01
6.688980000000199766e+01
4.649727500000011560e+01
1.379111500000007595e+02
1.489104999999923962e+01
6.446005000000099017e+01
9.695050000001259605e+00
4.620500000001470653e+00
0.000000000000000000e+00
7.348324999998823159e+00
1.639794999999821812e+01
1.436350000002306615e+00
0.000000000000000000e+00
2.396304999999898655e+01
7.327655000000009977e+01
1.291293250000000796e+02
8.370675000000105115e+00
3.590725000000016820e+00
9.228672499999967727e+01
1.472217500000017054e+01
2.724427499999997053e+02
4.132847499999847685e+01
2.326629999999951792e+01
1.309212500000001000e+01
1.421904999999945574e+01
1.436299999999945953e+00
3.203967500000004520e+01
1.661227499999995416e+01
2.489025000000921750e+00
2.872574999999599754e+00
3.681540000000005364e+01
0.000000000000000000e+00
1.318939999999990675e+01
1.534449999999942804e+01
6.647790000000064481e+01
1.455435000000093737e+01
4.308925000000130012e+00
5.309517500000282553e+01
3.316592500000226096e+01
6.104275000001990747e+00
2.164220000000227628e+01
2.362170750000025521e+02
1.416942249999983972e+02
2.592324750000010454e+02
1.436350000002306615e+00
1.297023250000002292e+02
2.065452500000120040e+01
2.155538500000027113e+02
2.621305000000262453e+01
1.599135000000018181e+01
1.078948749999995016e+02
2.533992500000081805e+01
7.478807500000073105e+01
7.442294999999887750e+01
9.543227500000028840e+01
2.262289999999822498e+01
3.566299999999245074e+00
6.590487499999974830e+01
1.795350000000084378e+00
4.666852499999984616e+01
3.590749999999864883e-01
1.425366749999996614e+02
1.419764250000001766e+02
3.210294999999963039e+01
4.280255000000021681e+01
3.590750000004305775e-01
2.717097499999976407e+01
1.077232500000047111e+01
3.949849999999699435e+00
2.429834999999958001e+01
9.314612499999964257e+01
1.447392750000000490e+02
3.626580000000068082e+01
7.441570000000029950e+01
5.244842500000004293e+02
8.540549999999313968e+00
2.243362500000003479e+02
9.695157500000028961e+01
1.487052250000004960e+02
9.068545000000050038e+01
9.036900000000080979e+01
3.516407499999907316e+01
1.228097499999947217e+01
1.919854999999870415e+01
8.352799999999049874e+00
0.000000000000000000e+00
5.697650000000109571e+00
4.261375000000455771e+00
1.381514500000005228e+02
1.994745000000008872e+02
7.181500000008611551e-01
4.072190000000119880e+01
6.801057499999885181e+01
0.000000000000000000e+00
1.478251750000012521e+02
1.442402500000028454e+01
7.181500000008611551e-01
3.590749999986542207e-01
1.027715249999998690e+02
2.489724999999998190e+00
7.606595000000004347e+01
3.590749999999864883e-01
1.127548749999998137e+02
9.170387500000032333e+01
1.003042500000006498e+01
3.797179999999933386e+01
2.848849999999458760e+00
7.201475000000456816e+00
3.747624750000006770e+02
5.945452499999959173e+01
4.821494999999842435e+01
2.948552500000189980e+01
3.313155000000023165e+01
2.396304999999898655e+01
1.240486750000009408e+02
3.296017499999948086e+01
1.377947750000032556e+02
4.344867500000049176e+01
7.823487499999970396e+01
6.935999999981845576e-01
1.077224999999515376e+00
1.803571749999974827e+02
4.372390250000001970e+02
3.591249999992385256e-01
6.403639999999910515e+01
2.893917500000142695e+01
3.591822499999963725e+01
1.003035000000007670e+01
3.023450000000060811e+01
9.071650000000097691e+00
1.863282499999998549e+02
6.326272499999952004e+01
1.238750500000005417e+02
1.815176249999996685e+02
1.165946499999996888e+02
6.026592499999949837e+01
3.535622499999994943e+02
7.956614999999978011e+01
6.056725000000540149e+00
4.620375000000009891e+00
1.414550750000014432e+02
3.590750000004305775e-01
5.069244999999966694e+01
6.646446250000010423e+02
9.873402500000061366e+01
3.446025000000574323e+00
8.634945000000016080e+01
2.269172499999960735e+01
4.684544999999928905e+01
5.777536250000015343e+02
6.018507499999988113e+02
2.165582499999985089e+01
1.680992749999994373e+02
2.319210000000282434e+01
3.364047500000211244e+01
4.353197500000050013e+01
9.204305000000090331e+01
5.472375000000084810e+01
1.465085000000243554e+01
5.369522500000001486e+01
2.600585750000001894e+02
1.771574999999803168e+00
1.927134999999990939e+01
3.890922500000000355e+02
2.792127500000001419e+02
3.555236499999998614e+02
1.713882499999996867e+01
2.905555000000026311e+01
4.667925000000128222e+00
7.286812500000027626e+01
4.084000000000020947e+01
1.522632499999998501e+01
0.000000000000000000e+00
9.738307500000020411e+01
2.513550000000641660e+00
2.537562499999967969e+01
2.645282499999979109e+01
6.066027500000004125e+01
8.129762499999948488e+01
3.926124999999558440e+00
0.000000000000000000e+00
2.351773250000004509e+02
3.408512500000071554e+01
1.447609500000002072e+02
2.315846499999985042e+02
9.349824999999967190e+01
1.247257499999854247e+01
3.518700000000762884e+00
2.298127499999935708e+01
1.106923750000010642e+02
1.052800000000075897e+00
2.513549999999753481e+00
5.868298250000005964e+02
1.872130000000105099e+01
2.376884750000005511e+02
7.181249999987926458e-01
2.027577499999999588e+01
2.354148000000009233e+02
1.246713250000013318e+02
1.812445000000018069e+02
1.045904250000013747e+02
6.439575000001696026e+00
1.795350000001860735e+00
1.627907499999992069e+01
6.932669999999774291e+01
1.168885499999987587e+02
1.048422499999901447e+01
1.436349999998753901e+00
7.181999999978927463e-01
1.862447499999930756e+01
2.632597499999889124e+01
1.436275000003206515e+00
6.392149999999929832e+00
6.344600000002031948e+00
4.646535000000007187e+01
1.350159999999966942e+01
2.489725000000220234e+00
1.347789999999982058e+01
2.590152500000009184e+01
4.567851750000002653e+02
1.785842500000001110e+01
0.000000000000000000e+00
3.216907499999965836e+01
1.883570000000034383e+01
4.750425749999989193e+02
3.798817749999994362e+02
3.424972500000045272e+01
2.556687499999910074e+01
3.849502500000134830e+01
7.469300000000345108e+00
5.522827499999927170e+01
2.155980250000002343e+02
1.412450000000120554e+00
1.180374999999997954e+02
1.319002500000010514e+01
3.590774999999268857e+00
4.667975000000268437e+00
6.822474999999883494e+00
5.296734999999941351e+01
8.785012500000100033e+01
2.856250000000137845e+01
2.028827500000005557e+02
1.287542499999716483e+01
3.838977499999884913e+01
3.219844999999921242e+01
4.620450000000886348e+00
1.074854999999885763e+01
0.000000000000000000e+00
1.256774999999876741e+01
2.381905000000017480e+01
2.489522500000163063e+01
1.646780249999970636e+02
4.554759999999902220e+01
3.542525000000296131e+00
2.120830000000140103e+01
2.313709000000017113e+02
9.717050000000071464e+01
2.693077500000029545e+01
5.898800000000026245e+01
2.311801249999998618e+02
2.268707750000000942e+02
5.879464999999939323e+01
3.735452749999996627e+02
1.339309000000001788e+02
3.210155249999999683e+02
1.814512500000020623e+01
3.681222500000025377e+01
5.294062499999974136e+01
2.859838999999997213e+02
9.409470000000119683e+01
2.295679999999933329e+01
1.477975750000002222e+02
3.370600000000045782e+01
0.000000000000000000e+00
6.944250000007201606e-01
1.505747499999898764e+01
6.394579999999905340e+01
5.139764999999840711e+01
4.905882499999947299e+01
5.826985000000206583e+01
1.321457499999922902e+01
2.549169999999989500e+01
4.261375000002232127e+00
7.756324999999009151e+00
2.116210499999979788e+02
5.762937499999765123e+01
2.998422499999975344e+01
5.209175000000243472e+01
1.462858750000002317e+02
4.460882500000007411e+01
2.758899749999998789e+02
2.449694999999962874e+01
5.415042499999999848e+01
3.294002499999982092e+01
2.154425000000070867e+00
1.935089750000003050e+02
6.942144999999966615e+01
5.661400000000016064e+01
3.827755000000010455e+01
7.495517499999948541e+01
1.594384999999931551e+01
1.416939999999922151e+01
5.834004999999997665e+01
7.205430000000046675e+01
1.165940000000009746e+01
5.003225000000277589e+00
2.489775000000804539e+00
3.590749999995423991e-01
2.633319999999983452e+01
1.077275000000099681e+00
1.987949750000001927e+02
1.053499999999374381e+00
2.319490000000001828e+01
2.427465000000061934e+01
3.817180499999999483e+02
2.193687749999995162e+02
5.221024999999990257e+01
4.665770000000080131e+01
1.210824999999715601e+01
1.766642499999804272e+01
3.086950000000143746e+00
1.579944999999938204e+01
6.248674999998371504e+00
8.622934999999998240e+01
2.288129999999988229e+01
3.926074999999862314e+00
1.061683749999993154e+02
1.110762499999928821e+01
0.000000000000000000e+00
1.077275000000099681e+00
1.179889999999872430e+01
1.380577499999979807e+01
1.768121499999999457e+02
3.994687500000004832e+01
8.211149999999278748e+00
0.000000000000000000e+00
1.018359750000001895e+02
4.547074999999622946e+00
4.936074999999995327e+01
1.465077499999978272e+01
8.522725000000619389e+00
1.232650000000035106e+01
2.110900000000093257e+01
7.493074999999294050e+00
3.207397499999942170e+01
3.909428750000003561e+02
3.444867500000015070e+01
3.760905000000036580e+01
7.121217499999943357e+01
4.308925000000130012e+00
0.000000000000000000e+00
2.848850000000124894e+00
1.144519250000000170e+02
1.178409750000000145e+02
3.947229999999990468e+01
3.590775000000157036e+00
2.637399750000000154e+02
3.830224749999997584e+02
9.831967499999993265e+01
2.872625000000184059e+00
3.154955000000025933e+01
6.776428250000003572e+02
1.536165499999997337e+02
1.488052250000002630e+02
2.005501000000000715e+02
7.739352499999974100e+01
1.291574249999998187e+02
7.061975000000053626e+00
6.842400000000026239e+00
1.134710000000005437e+01
1.958280000000023335e+01
5.002599999999191027e+00
3.854307499999976017e+01
1.000662500000082389e+01
5.848202499999999304e+01
1.256767499999966731e+01
2.513499999999169177e+00
6.190362499999935153e+01
2.298099999999969612e+01
1.528494750000000124e+02
9.595924999999994043e+01
1.976599999999884005e+01
1.429177500000022860e+01
2.130725000000666114e+00
2.037919499999993889e+02
7.299027500000043744e+01
1.379005000000077530e+01
6.389925000000573618e+00
7.250394999999976164e+01
1.008651000000000408e+02
3.590749999986542207e-01
7.896835000000024252e+01
6.516225000000019918e+01
1.303167500000004111e+02
1.754479999999958295e+01
2.130650000001566013e+00
1.634662500000061414e+01
2.659687499999989768e+02
3.590724999998684552e+00
4.816397499999780507e+01
5.414959999999879869e+01
2.580602500000139798e+01
4.864300250000002279e+02
3.657827500000010446e+01
2.534890499999997644e+02
1.116432500000001937e+02
1.946438999999999737e+02
1.072477500000035278e+01
5.720800000000192398e+00
2.447686999999998534e+02
6.677547500000002856e+01
1.522706750000004661e+02
9.479674999999687657e+00
1.462919749999995815e+02
2.384704500000003407e+02
9.695125000000359705e+00
1.596226249999999141e+02
2.318866000000001577e+02
3.557915500000001998e+02
8.928853750000005220e+02
8.380070000000029040e+01
2.576423999999999523e+02
8.026845000000015773e+01
7.899749999999983174e+00
2.077902499999950692e+01
1.960455000000038694e+01
1.374556999999985010e+02
4.523950000001164540e+00
0.000000000000000000e+00
1.809512500000032276e+01
9.657082500000058189e+01
2.346524999999992644e+02
0.000000000000000000e+00
1.979709999999990089e+01
7.492374999999995566e+00
2.872625000000184059e+00
2.260255000000004202e+02
1.857622499999855847e+01
9.288499999998478529e+00
7.181499999990847982e-01
3.320002499999930023e+01
1.498571499999989953e+02
1.231414999999991267e+02
1.721120000000020411e+01
3.231699999998838280e+00
1.114957749999998526e+02
0.000000000000000000e+00
6.332910000000069317e+01
9.144685000000052355e+01
1.467482499999981371e+02
3.779849999999740362e+01
1.451689499999986310e+02
7.296047500000213404e+01
1.860059000000013896e+02
5.343367500000084647e+01
1.467462500000138448e+01
2.448751750000006666e+02
6.583314999999956285e+01
2.614855000000027303e+02
2.848800000002427169e+00
7.734535000000164473e+01
7.540625000000744649e+00
1.481762500000272098e+01
2.724230000000105179e+01
5.577685000000087712e+01
1.851058750000014186e+02
9.695050000001259605e+00
4.759017499999984580e+01
0.000000000000000000e+00
1.204831750000003865e+02
7.828424999999583633e+00
1.436274999999653801e+00
4.682442500000050245e+01
3.437497499999864203e+01
4.667974999996715724e+00
1.570225000000036175e+01
2.258610000000018658e+02
4.308925000000130012e+00
1.831081750000009833e+02
5.386125000001129592e+00
3.796527500000124178e+01
1.396320749999979682e+02
3.590749999986542207e-01
2.365152500000000657e+01
6.822474999999883494e+00
1.834640749999998377e+02
6.658154999999999291e+02
4.958263499999997634e+02
2.183169999999989841e+01
8.752434999999979937e+01
1.381312499999953758e+01
2.908632500000063459e+01
2.489800000000208513e+00
4.916974999999990104e+01
4.979575000000124874e+00
4.224602000000006115e+02
4.553399999999996339e+01
1.464746999999997286e+02
1.412395000000010725e+01
2.130700000000373961e+00
2.544804999999961126e+01
9.626514999999980660e+01
1.905585000000087348e+01
3.184225000000040495e+00
8.211275000000739510e+00
2.843209749999999758e+02
5.361725000000205910e+00
3.266342249999993896e+02
8.258749999999537295e+00
4.619674999998935050e+00
1.433932499999990284e+01
7.516074999999844408e+00
1.074368500000009163e+02
1.716339999999991619e+02
3.003348250000001940e+02
4.888169999999902871e+01
6.104349999999314491e+00
5.326888750000016444e+02
1.041320000000212076e+01
2.977964999999827000e+01
2.584520750000010025e+02
7.181250000023453595e-01
1.795425000000960836e+00
1.582352500000006046e+02
2.411101249999987317e+02
1.968524750000000267e+02
1.639725000000069599e+01
3.296407499999887136e+01
1.606342500000224049e+01
2.872575000001376111e+00
4.538882499999985498e+01
2.281621999999998707e+02
1.067434750000018084e+02
7.974064999999797010e+01
2.219946999999997672e+02
7.181249999987926458e-01
3.231700000000614637e+00
9.063262500000135446e+01
5.767960000000016407e+01
5.754925000000099544e+01
1.113140000000001351e+01
0.000000000000000000e+00
1.357365000000143596e+01
3.719388999999999896e+02
0.000000000000000000e+00
5.879359999999999786e+01
8.893025000000109870e+00
1.029367500000022417e+01
1.943481500000006008e+02
0.000000000000000000e+00
2.398521250000005125e+02
1.077275000000099681e+00
2.190372500000048461e+01
1.971439500000000749e+02
1.235291749999998245e+02
3.071570000000001244e+01
9.340589999999960469e+01
1.366846000000006143e+02
5.950822500000008120e+01
2.872574999999599754e+00
0.000000000000000000e+00
4.931199999999691386e+00
1.505747499999898764e+01
1.053375000001466333e+00
4.760412499999944203e+01
2.341019000000024164e+02
9.814587500000016007e+01
4.596674999998384692e+00
7.237075000000103842e+01
1.441318224999999757e+03
3.785829750000004879e+02
1.474561500000000080e+02
8.081795000000013829e+01
3.894920000000112736e+01
7.353569249999977728e+02
1.412524999999220654e+00
9.671324999999342253e+00
1.387017999999997642e+02
1.346972500000021000e+01
0.000000000000000000e+00
4.285150000000070847e+00
5.467452499999980375e+01
9.874692499999993345e+01
5.386200000000007648e+00
2.130650000000011701e+00
0.000000000000000000e+00
2.784820000000021167e+01
2.059229500000001565e+02
3.263819500000000176e+02
2.504032499999997441e+01
1.795387499999989700e+01
1.951729499999999007e+02
5.003304999999969027e+01
0.000000000000000000e+00
8.091700000000479065e+00
1.436349999999642080e+00
3.902300000000025193e+00
4.481370000000062248e+01
1.108254500000001030e+02
9.040882499999992206e+01
1.184360500000014582e+02
2.918119749999999044e+02
1.077224999999515376e+00
9.598195000000053767e+01
2.513549999999753481e+00
2.154475000001099261e+00
1.977474999999984107e+01
2.874822500000107084e+01
4.308899999999837860e+00
1.436275000001430158e+00
2.424324499999990223e+02
3.160375000000215095e+00
7.181500000008611551e-01
6.130714999999931081e+01
0.000000000000000000e+00
2.822259999999943147e+01
4.595325000000372029e+00
2.069650999999979035e+02
1.757102499999874112e+01
4.806847500000088758e+01
2.218682499999999891e+02
0.000000000000000000e+00
1.144516249999973923e+02
2.154425000000514956e+00
7.181499999973084414e-01
3.567000000000319915e+00
2.185372499999971296e+01
3.969790000000017471e+01
4.308925000000130012e+00
1.607502499999995393e+02
5.524967499999999632e+01
4.306552500000005068e+01
2.694473750000001360e+02
1.702033750000002783e+02
6.463350000000200879e+00
1.005412500000035791e+01
1.499490250000001765e+02
6.878055000000004782e+01
1.034187499999994486e+01
7.976375000000012960e+01
3.120443750000001728e+02
3.538219999999991927e+01
2.906150000000007338e+01
1.077224999999515376e+00
2.154475000000211082e+00
1.462231250000005502e+02
8.940889999999956217e+01
3.902300000000025193e+00
5.362425000000392572e+00
0.000000000000000000e+00
1.926920000000009736e+01
9.142457499999956383e+01
0.000000000000000000e+00
1.562699999999939138e+01
3.999988749999996571e+02
3.590749999995423991e-01
3.188990750000000389e+02
4.502665500000002794e+02
5.178437500000043769e+01
1.412535000000048058e+01
8.186799999999827548e+00
3.590750000004305775e-01
6.798700000000934551e+00
9.265885499999999411e+02
3.057471499999984417e+02
4.240426999999993427e+02
1.233931074999999282e+03
4.246746050000000650e+03
1.790876250000010828e+02
3.463959999999843831e+01
2.487459999999686033e+01
1.141920000000240520e+01
1.795349999998308022e+00
3.276250250000032338e+02
1.251942500000069458e+01
1.393419999999991887e+02
1.737000500000007719e+02
9.683165000000215628e+01
3.497495000000228060e+01
1.845208999999989885e+02
4.471717499999883216e+01
1.244022999999998547e+02
2.848849999999458760e+00
1.503344999999995935e+02
9.288500000000254886e+00
4.208510000000131868e+01
3.590750000022069344e-01
7.181549999998537714e+00
2.857908750000000282e+02
1.472293499999999256e+02
5.661532499999988488e+01
0.000000000000000000e+00
1.508124999999993499e+01
7.538982500000001608e+01
1.366455999999998028e+02
1.864755000000029028e+01
3.231692499999994084e+01
7.512022500000003333e+01
9.122407499999995650e+01
1.110762499999973230e+01
1.850560000000012195e+01
1.139987250000000785e+02
5.142114999999991198e+01
7.046660000000048285e+01
9.977492500000018083e+01
1.465014999999958434e+01
1.302307500000008531e+02
3.926074999998974135e+00
1.578268750000013654e+02
5.886252499999855559e+01
1.597380749999999239e+02
1.023212250000007373e+02
2.042451249999999163e+02
4.431162500000063176e+01
3.567000000000319915e+00
2.154424999998738599e+00
1.352427499999997451e+01
5.015122499999868921e+01
4.308925000000130012e+00
1.106007499999961396e+01
0.000000000000000000e+00
5.265850000000682485e+00
4.337020000000002256e+02
1.205796749999983319e+02
0.000000000000000000e+00
0.000000000000000000e+00
8.258749999999537295e+00
1.044892749999988268e+02
1.436349999998753901e+00
3.411235000000090167e+01
1.078207499999983554e+02
3.475922500000194759e+01
1.077199999997446866e+00
6.392074999997277018e+00
2.916952500000001010e+02
7.828374999998999328e+00
9.807037499999893271e+01
5.745199999999783813e+00
2.582495000000051277e+01
9.271504999999891083e+01
1.357222500000077048e+01
1.637274250000011477e+02
5.094242499999879215e+01
1.164150500000005195e+02
3.065125000000179512e+01
1.601365749999992261e+02
2.565909999999860247e+01
5.168675000000177988e+00
3.651821750000001430e+02
4.838974500000001626e+02
6.199222500000001190e+01
1.613474999999997550e+01
5.050537499999974500e+01
1.937472750000002293e+02
2.863110000000013144e+01
1.795350000000084378e+00
5.745199999999783813e+00
3.711749999999991445e+01
1.529918249999999773e+02
6.104324999999910517e+00
1.841846750000000270e+02
6.312622499999953618e+01
5.386124999999353236e+00
2.326506999999997731e+02
0.000000000000000000e+00
1.523404999999922182e+01
1.737211999999992429e+02
1.518205000000003508e+02
8.541355000000017128e+01
1.436274999999653801e+00
1.938047750000002623e+02
1.665878249999996967e+02
1.608322750000006351e+02
2.518844500000003563e+02
5.289624999999631427e+00
6.346264999999995382e+01
2.117960249999999292e+02
2.112446499999993534e+02
6.499927499999991198e+01
8.261992500000125972e+01
2.281375000000096520e+01
9.312200000000103728e+00
5.027000000000114710e+00
1.292675000000009788e+01
1.716651750000011134e+02
3.443338000000011334e+02
2.068309999999939919e+01
1.220867500000011319e+01
1.922240000000030591e+01
7.181500000008611551e-01
6.601489500000000135e+02
1.144222499999969500e+01
0.000000000000000000e+00
3.567000000000319915e+00
2.111425000000011210e+01
4.570947499999888919e+01
8.249757499999788024e+01
0.000000000000000000e+00
1.113140000000001351e+01
1.322836000000009449e+02
1.486860000000014281e+02
7.269967500000262817e+01
8.251894999999987590e+01
2.130410000000004800e+01
1.179680999999996800e+02
4.074287500000028928e+01
4.535182500000001227e+01
7.180749999999846978e-01
3.296239999999972525e+01
8.486290000000008149e+01
3.114941249999993715e+02
1.846633249999998156e+02
7.815556749999998374e+02
3.949849999999699435e+00
3.008652249999989863e+02
8.258825000000413752e+00
2.513549999999753481e+00
4.433329999999990889e+01
9.335974999999052670e+00
1.934267500000075302e+01
0.000000000000000000e+00
2.850368000000003121e+02
4.445427499999965448e+01
1.062166250000000645e+02
1.996131999999999493e+02
8.656494999999964080e+01
5.718515000000046200e+01
3.590775000001045214e+00
1.436349999998753901e+00
4.472085000000092236e+01
8.296087499999948989e+01
6.133092500000003611e+01
7.698697499999873628e+01
5.362349999998627936e+00
1.637572999999985655e+02
1.466587750000005599e+02
3.310679999999877055e+01
1.560854999999961024e+01
1.708506000000014069e+02
7.899749999999983174e+00
2.240132000000016887e+02
9.168395000000018058e+01
9.910075000000517775e+00
1.113010249999994983e+02
4.553042499999904180e+01
7.875784999999879687e+01
4.134037499999720922e+01
3.531022499999991737e+01
3.231774999999714737e+00
7.540625000000744649e+00
3.590749999986542207e-01
1.069132249999995565e+02
2.489725000000220234e+00
1.630025249999995651e+02
2.154499999999615056e+00
1.305149249999999483e+02
2.154500000003167770e+00
6.297257499999986408e+01
0.000000000000000000e+00
4.955265000000008513e+01
2.096472999999998592e+02
2.614819999999997435e+02
1.256767500000011140e+01
0.000000000000000000e+00
2.693072500000015523e+01
2.503978000000000179e+02
2.848100000000020060e+00
0.000000000000000000e+00
8.953199999999661429e+00
7.246472500000011507e+01
1.600600249999999392e+02
6.463399999999452916e+00
4.936030000000002360e+01
7.493124999999878355e+00
1.152648750000002735e+02
2.152082500000052079e+01
8.573007499999985725e+01
0.000000000000000000e+00
1.855315000000068437e+01
5.892727500000027874e+01
1.165654999999965469e+01
4.500333249999997065e+02
1.439652250000005438e+02
2.848850000001235117e+00
5.951097500000024354e+01
1.648542249999991327e+02
7.086450000000965588e+00
1.203822500000004680e+02
1.722370749999999475e+02
1.034192500000052917e+01
4.174294999999972333e+01
3.708284999999911236e+01
0.000000000000000000e+00
4.423952500000005728e+01
3.590750000004305775e-01
5.745199999999783813e+00
2.465949999999494935e+00
1.941270750000008150e+02
1.644620000000074356e+01
1.412500000000704858e+00
0.000000000000000000e+00
2.489799999999320335e+00
7.514714999999938527e+01
5.113437500000017621e+01
5.208212499999831380e+01
7.540625000000744649e+00
0.000000000000000000e+00
1.814846999999986110e+02
2.154425000000514956e+00
4.308925000000130012e+00
1.256749749999990229e+02
5.881630000000015457e+01
4.947887499999836791e+01
2.298092500000237237e+01
6.032602499999839551e+01
9.810192499999814686e+01
1.319009999999920524e+01
5.671217500000125256e+01
1.939022499999865090e+01
8.915960000000211494e+01
2.046745000000016290e+01
1.809727499999991096e+01
8.617899999999956151e+00
1.184954999999998648e+01
1.220854999999998469e+01
1.615852500000003289e+01
1.589146249999999725e+02
1.706377500000000396e+02
1.461207500000001289e+02
9.990959999999971330e+01
8.670227499999950282e+01
2.191474250000000552e+02
8.900962500000008504e+01
6.884209999999946206e+01
2.886387500000076045e+01
3.637463250000001267e+02
3.231700000000614637e+00
2.513575000000045634e+00
3.528577500000018574e+01
1.632510750000006965e+02
3.289192500000002042e+02
2.082650000000008106e+01
1.768435999999997534e+02
6.410770000000098889e+01
2.309909999999959496e+01
1.252015000000028522e+01
6.224637500000085311e+01
9.043917500000020482e+01
3.693758250000005319e+02
3.387225499999999556e+02
2.649975000000104330e+01
0.000000000000000000e+00
1.954153000000005136e+02
3.949849999999699435e+00
1.359735000000128480e+01
4.304210000000097125e+01
2.502500499999999874e+02
6.944249999989438038e-01
1.074009005000000070e+04
5.091020000000057166e+01
6.551010999999995192e+02
6.748040749999998980e+02
3.021494999999996267e+01
1.501932500000036086e+01
4.446829999999968663e+01
9.922492500000012683e+01
5.190912499999988938e+01
8.828709999999961155e+01
2.108591750000003913e+02
1.423546999999993830e+02
1.440959499999996467e+02
2.065692499999993714e+01
2.037227499999971769e+01
1.500997499999989770e+01
1.115487499999989751e+01
9.034517499999950019e+01
2.513624999999741760e+00
5.436400499999996327e+02
2.154500000001391413e+00
1.328595000000021287e+01
8.909712500000033231e+01
8.980512499999981912e+01
7.826549999998988483e+00
2.513575000000045634e+00
3.119212500000045907e+01
3.586067000000010694e+02
4.431662500000044247e+01
3.159625000000332307e+00
7.689187499999938780e+01
2.315607499999927654e+01
1.907978250000006426e+02
4.596035000000142645e+01
1.544025000000104342e+01
1.105762500000011528e+02
4.581922499999890874e+01
6.348709999999968545e+01
7.540625000000744649e+00
1.565605000000047653e+01
1.328587500000111277e+01
0.000000000000000000e+00
1.644409999999751903e+01
1.378032000000004587e+02
1.104580999999988933e+02
2.154425000000514956e+00
1.143502249999990283e+02
7.049937500000069690e+01
2.154550000000199361e+00
6.949277500000050622e+01
3.231650000000030332e+00
2.555448750000017810e+02
2.051984749999995472e+02
0.000000000000000000e+00
1.275620750000001635e+02
1.220860000000101309e+01
1.537671749999987014e+02
1.385257750000015164e+02
1.464977499999875477e+01
2.486587499999970419e+01
5.002847500000129344e+01
1.891630249999991520e+02
8.921970000000101209e+01
6.125882499999946162e+01
1.517930999999990149e+02
4.915840000000004295e+01
2.513549999999753481e+00
1.996731750000000432e+02
0.000000000000000000e+00
5.055539999999992062e+01
4.009574999999987455e+01
2.848799999999762633e+00
6.804274999999915963e+01
0.000000000000000000e+00
4.668050000000256716e+00
3.558784999999975440e+01
3.346650000000028768e+01
1.783575749999997129e+02
5.896280000000064803e+01
2.299954999999975769e+01
3.497382499999979188e+01
6.943749999992476774e-01
5.349422499999967329e+01
5.558715000000002959e+01
9.311952500000053590e+01
7.899624999999410591e+00
2.283729999999994931e+01
1.943437499999998295e+02
1.219198249999999746e+02
1.233827249999990272e+02
2.663085249999994630e+02
9.185575000000056889e+01
1.005127999999988475e+02
1.391920500000001084e+02
2.076977500000154464e+01
4.397562499999985164e+01
1.133059999999996847e+02
7.493074999999294050e+00
1.833077500000079851e+01
2.449672249999998996e+02
3.327524999999909028e+01
3.591249999992385256e-01
2.290892499999941379e+01
9.108672500000025707e+01
9.790922499999865636e+01
3.949850000001475792e+00
6.463399999997676559e+00
0.000000000000000000e+00
1.031605000000013206e+01
3.590750000022069344e-01
5.386124999997576879e+00
2.750772499999953880e+01
1.503227500000008376e+02
1.075805499999979986e+02
3.765562500000285695e+01
9.527742499999902748e+01
2.073140000000250893e+01
9.046880000000001587e+01
5.711589249999988169e+02
0.000000000000000000e+00
5.603872500000051105e+01
4.079205000000030168e+01
7.057027500000145892e+01
3.562914750000001618e+02
1.788255000000016537e+01
1.488098249999998473e+02
1.153521999999997973e+02
3.231699999999726458e+00
5.625699999999955736e+00
5.027124999999799115e+00
4.085475000000116097e+00
7.181499999999729766e-01
9.319192500000016821e+01
6.463399999999452916e+00
1.280668000000000291e+02
3.590775000000157036e+00
4.809260000000037394e+01
2.428513500000004797e+02
0.000000000000000000e+00
6.429699999999982651e+01
6.104350000000202670e+00
1.321655999999995572e+02
1.969194999999945850e+01
3.068832499999984975e+01
3.590750000004305775e-01
5.446014999999970740e+01
1.418145499999994286e+02
2.188510000000043476e+01
7.828375000000775685e+00
1.077224999999515376e+00
2.976600749999995514e+02
1.604621000000001629e+02
2.246069999999988909e+01
1.895982499999959714e+01
1.820975750000002336e+02
2.198612499999992451e+02
2.518777499999913516e+01
1.144222499999969500e+01
3.626826499999999669e+02
0.000000000000000000e+00
1.364489999999918268e+01
3.476081500000009896e+02
1.795350000000084378e+00
5.386200000000229693e+00
6.463475000000329374e+00
6.974504999999986410e+01
4.284374999999229772e+00
3.825482499999921515e+01
2.822606749999998783e+02
3.488744999999937590e+01
1.500922500000001492e+01
5.344052499999918382e+01
2.848924999998558860e+00
4.734819999999828610e+01
9.240925000000288492e+00
7.273629999999897677e+01
3.949850000001475792e+00
1.569418750000011187e+02
1.087915750000014725e+02
1.005417500000049813e+01
6.080499999999489091e+00
8.910880000000176437e+01
1.357924749999988023e+02
9.407997499999964930e+01
6.853725000000210343e+01
1.342002250000007280e+02
3.518955000000190125e+01
8.953200000000549608e+00
1.826539999999710062e+01
0.000000000000000000e+00
3.971424999999939587e+01
7.540625000000744649e+00
3.614725000000262867e+01
1.534955750000008834e+02
1.745070000000126242e+01
1.464945000000028585e+01
3.763179999999977099e+01
1.967847000000000435e+02
0.000000000000000000e+00
3.132322499999995458e+01
3.589999999999982094e-01
1.254397499999981846e+01
0.000000000000000000e+00
3.900825000000551768e+00
6.702452499999989755e+01
6.463474999999441195e+00
4.668050000000256716e+00
2.555958999999994319e+02
2.478147000000001583e+02
4.308925000000130012e+00
0.000000000000000000e+00
9.582882499999989534e+01
0.000000000000000000e+00
6.943000000001475769e-01
4.458969999999951028e+01
0.000000000000000000e+00
0.000000000000000000e+00
6.986767499999935183e+01
5.854150000000046816e+01
7.378975000000131956e+01
9.116655000000051245e+01
1.260731499999998562e+02
4.062997499999987383e+01
1.889391250000009848e+02
0.000000000000000000e+00
3.926075000000750492e+00
1.146669999999971878e+01
2.513499999999169177e+00
2.453545000000012521e+01
1.826392500000117991e+01
8.234974999998811995e+00
1.372901999999989187e+02
2.167931999999996719e+02
5.098899999999950694e+01
1.469878250000000719e+02
3.231699999998838280e+00
2.676905749999996260e+02
7.174662499999939769e+01
1.173067499999902452e+01
3.296484999999904630e+01
6.943750000001358558e-01
1.350416750000000832e+02
1.182857500000000783e+02
2.765002499999980046e+01
5.314874999999830152e+00
1.862289749999987976e+02
1.369242249999995806e+02
0.000000000000000000e+00
1.191707499999949960e+01
2.513499999999169177e+00
3.655457499999670290e+01
1.041324999999915235e+01
0.000000000000000000e+00
4.078882499999991751e+01
1.494014000000021269e+02
5.508317500000003974e+01
1.436299999998169596e+00
8.364157499999791412e+01
8.361750000000256478e+01
1.759475000000065847e+01
5.134807499999993752e+01
4.237117499999953907e+01
6.497810000000114883e+01
0.000000000000000000e+00
8.117702500000234522e+01
5.194665000000142641e+01
1.677134749999993346e+02
3.516507499999832476e+01
7.188255000000154382e+01
7.828424999999583633e+00
4.873626500000014516e+02
1.041215000000050850e+01
1.436350000002306615e+00
0.000000000000000000e+00
2.097019999999716333e+01
8.202195000000145342e+01
6.166622499999974139e+01
1.982487999999982264e+02
4.905092499999952338e+01
8.021937500000220211e+01
0.000000000000000000e+00
5.338574999999678994e+00
2.860727499999882184e+01
8.258749999999981384e+00
5.561117500000012370e+01
3.591250000001267040e-01
5.745274999999772092e+00
5.003349999999961994e+00
1.110762499999973230e+01
1.079634000000000356e+02
3.159877499999996786e+01
3.497115000000006546e+01
5.920022500000010268e+01
7.621865000000039458e+01
3.693734999999964685e+01
2.214792999999999381e+02
1.132774500000000018e+02
1.747875000000398416e+00
1.036966999999999786e+02
1.031677500000061087e+01
0.000000000000000000e+00
0.000000000000000000e+00
7.181999999996691031e-01
3.590775000000157036e+00
3.967207500000036191e+01
3.226242499999987245e+01
1.287927500000041192e+01
2.154500000001391413e+00
1.536392749999997420e+02
6.934780000000095868e+01
4.021667499999992401e+01
1.064551000000015790e+02
0.000000000000000000e+00
1.795350000000084378e+00
1.682905000000012308e+01
8.997599999998939779e+00
3.806219999999882475e+01
2.130649999999789657e+00
1.771650000000235536e+00
8.222820000000119478e+01
2.780454999999903976e+01
3.805247499999886429e+01
9.606629999999860559e+01
2.189734999999970455e+01
6.314644999999963204e+01
1.053425000000274281e+00
1.089249500000004645e+02
1.562241499999998950e+02
2.513575000000045634e+00
1.256662499999983140e+01
6.018484999999884622e+01
9.335974999999052670e+00
4.383297500000082891e+01
1.077224999999515376e+00
3.267597500000007926e+01
6.214405000000056134e+01
6.080550000000073396e+00
1.252218499999990797e+02
9.177835000000200694e+01
3.286735000000007290e+01
4.282505000000114137e+01
1.149047499999866773e+01
1.844017250000007380e+02
2.496754999999950542e+01
1.682805000000087148e+01
5.046102500000060331e+01
1.077224999999515376e+00
1.140414500000019871e+02
2.300197499999967476e+01
5.731455000000096334e+01
1.884368750000007253e+02
7.182000000014454599e-01
7.998212499999723946e+01
1.108385000000211562e+01
0.000000000000000000e+00
5.745274999998883914e+00
3.894920000000112736e+01
1.675702500000042505e+01
2.499137499999903866e+01
6.463350000000200879e+00
8.114724999999989308e+00
2.846467500000016315e+01
3.590749999999864883e-01
6.147532499999996958e+01
2.080267500000010372e+01
6.912357499999987454e+01
4.044308249999999134e+02
2.687272500000048581e+01
8.827972500000046807e+01
1.723567500000022790e+01
1.177752499999940028e+01
6.822474999999883494e+00
6.302361499999999523e+02
1.795350000000084378e+00
4.668000000000560590e+00
1.321457500000100538e+01
1.436349999998753901e+00
5.027124999999799115e+00
2.628295999999999140e+02
1.859999999999928377e+01
3.207924999999889337e+00
5.745274999998883914e+00
1.833212999999993542e+02
5.513072499999971399e+01
1.075497500000004436e+02
8.706417500000007692e+01
8.055960000000084165e+01
1.184947499999999820e+01
9.946442500000074460e+01
1.304610999999997603e+02
3.461295250000002852e+02
8.164410000000010825e+01
9.534919999999935669e+01
1.795350000000084378e+00
1.007091249999998439e+02
2.970832499999964682e+01
1.895977499999901283e+01
8.100917500000015536e+01
2.246940000000030579e+01
3.197749999999999204e+01
1.147627999999993875e+02
7.570512499999892952e+01
2.232782499999963477e+01
1.405402500000008104e+01
4.730072499999948832e+01
1.305263500000002352e+02
1.681092250000020272e+02
5.386124999997576879e+00
7.303572500000043988e+01
1.806334499999984189e+02
0.000000000000000000e+00
2.872624999998407702e+00
1.072477499999990869e+01
9.321042499999876441e+01
7.023762500000074738e+01
7.093367499999914116e+01
1.923535750000020528e+02
1.304737499999930606e+01
1.065274999999843430e+01
1.013454500000001701e+02
5.745199999999783813e+00
1.946572499999987826e+01
5.845904999999973484e+01
8.330060000000116815e+01
2.101704999999753909e+01
2.688325000000091336e+01
5.449764999999828774e+01
2.417049999998255316e+00
1.106869500000016160e+02
1.003035000000096488e+01
5.706514999999967586e+01
3.870829999999991600e+01
4.237649999999870687e+00
2.404184999999996535e+02
9.120845000000076652e+01
2.582532499999956599e+01
1.103177249999998111e+02
1.146670000000060696e+01
5.307209999999962236e+01
8.976850000000702323e+00
1.800974000000001922e+02
1.294737499999953911e+01
1.915087999999993826e+02
7.557792499999926861e+01
3.207924999999889337e+00
1.106186000000004555e+02
1.736326500000000692e+02
4.285199999999989018e+00
1.216114499999996212e+02
1.150649000000001365e+02
9.452809500000007574e+02
0.000000000000000000e+00
5.243475000000330510e+00
2.290679999999944982e+01
1.108140000000013004e+01
1.881395000000019024e+01
1.872446750000005409e+02
0.000000000000000000e+00
0.000000000000000000e+00
1.077224999999515376e+00
3.949849999999699435e+00
5.319207500000011635e+01
4.876039999999903785e+01
3.397681000000005724e+02
1.137826249999989159e+02
3.978592500000033283e+01
1.077150000000415275e+00
7.181550000000314071e+00
1.842423499999998739e+02
4.644135499999997592e+02
2.349465500000000873e+02
3.229250000000050136e+01
9.312275000000980185e+00
6.942335000000099399e+01
1.352320000000002551e+02
9.416322500000084972e+01
7.897567499999880170e+01
1.484922250000018096e+02
1.423627749999987202e+02
6.047007500000134428e+01
2.094728000000003476e+02
1.103559999999959018e+01
0.000000000000000000e+00
5.745199999999783813e+00
1.047554749999999331e+02
3.611717249999999240e+02
0.000000000000000000e+00
2.601593000000002007e+02
7.091320000000011703e+01
1.464328999999997620e+02
1.426847750000002009e+02
1.252014999999939704e+01
1.928828249999998548e+02
1.620647499999998615e+02
2.900579749999998285e+02
4.830157499999998549e+01
6.680759999999975207e+01
5.104447499999942295e+01
1.077200000000111402e+00
3.518750000000459011e+00
1.178508250000005546e+02
3.949900000000283740e+00
4.178374999999867612e+01
7.014424999999491206e+00
9.601865000000131545e+01
4.992960000000046250e+01
4.668050000001144895e+00
2.637557499999942934e+01
2.312258500000012873e+02
1.770950000000937052e+00
1.795425000000960836e+00
0.000000000000000000e+00
3.136600000001266153e+00
6.642019999999959623e+01
2.436974999999819147e+01
2.513499999999169177e+00
3.933065000000013356e+01
6.549862500000003251e+01
1.466753500000024246e+02
6.463632499999860670e+01
1.817030000000130485e+01
0.000000000000000000e+00
1.756639749999999651e+02
4.271897999999998206e+02
2.480109249999999861e+02
5.386200000000229693e+00
3.180795000000014028e+01
9.856282500000013158e+01
8.617899999999956151e+00
6.439699999999604074e+00
1.211286500000001638e+02
1.742697500000023325e+01
3.589999999995541202e-01
0.000000000000000000e+00
1.149052499999925203e+01
7.899749999999983174e+00
3.075439000000006331e+02
5.386124999999353236e+00
1.507271499999998241e+02
3.729584999999957518e+01
3.049784999999971546e+01
3.522622000000001776e+02
1.369340999999994892e+02
2.931952500000001294e+01
6.047139999999906479e+01
9.729727499999896168e+01
1.721195000000008690e+01
2.130774999999474062e+00
7.181549999998537714e+00
1.292682500000097434e+01
6.104325000000798696e+00
2.154499999999615056e+00
1.621875999999993212e+02
7.875974999999257875e+00
3.436488250000007270e+02
1.680527499999939778e+01
1.436274999999653801e+00
4.680132500000055984e+01
3.650702500000058137e+01
5.338362499999860233e+01
1.113140000000001351e+01
1.041319999999856805e+01
6.417972499999891056e+01
1.081557000000010760e+02
2.433042250000010540e+02
4.045687500000028081e+01
8.964834999999915510e+01
1.607582999999994513e+02
2.169114750000016443e+02
5.331300000000105399e+01
1.285045999999994137e+02
4.274805000000014843e+01
3.902350000000609498e+00
1.136620999999991000e+02
2.228482499999984157e+01
2.850195749999997474e+02
3.832552499999763995e+01
2.922897499999876914e+01
2.353264999999993279e+01
2.640535000000099330e+01
1.077275000000099681e+00
0.000000000000000000e+00
0.000000000000000000e+00
4.150260000000116634e+01
1.113140000000001351e+01
7.951519999999945298e+01
5.386125000001129592e+00
2.442225000002906654e+00
9.632765000000276245e+01
4.751947500000142099e+01
7.324979999999925440e+01
3.633982499999888205e+01
1.077224999999515376e+00
2.154425000000514956e+00
2.101910000000017931e+01
6.315000000000004121e+01
4.775722500000001247e+01
1.831294999999988349e+01
2.154425000000070867e+00
4.159125999999999408e+02
9.573130000000018924e+01
1.472964999999999520e+02
3.811597500000019068e+01
6.022917499999991264e+01
1.989256500000005019e+02
4.689259999999961792e+01
2.822442499999944232e+01
8.644287500000035607e+01
3.217362500000042758e+01
4.976914999999948463e+01
8.258824999999525573e+00
0.000000000000000000e+00
0.000000000000000000e+00
1.498551000000016984e+02
5.120507500000037737e+01
7.180749999999846978e-01
3.856362500000010129e+01
4.804502500000040754e+01
2.204992749999998978e+02
3.331541250000000787e+02
2.149360000000122284e+01
3.543224999999594615e+00
1.286014249999993808e+02
8.778265000000118334e+01
8.112625000000761588e+00
2.106174999999765873e+00
3.330922499999999786e+01
8.428177499999911504e+01
2.568633499999997412e+02
2.039477500000153043e+01
6.329060000000197306e+01
1.084349250000009590e+02
4.001272500000041532e+01
1.924687500000032969e+01
2.504027500000205464e+01
8.452185000000156379e+01
6.071850000000011960e+01
2.009703250000001162e+02
1.936898249999998711e+02
1.412395000000188361e+01
3.671132499999995957e+01
1.271207500000004487e+01
8.952499999999474767e+00
0.000000000000000000e+00
4.385457500000011777e+01
3.751227499999920667e+01
2.394604999999998540e+02
2.752094999999954439e+01
1.161514750000005591e+02
1.461245249999993803e+02
1.808644749999999135e+02
8.953199999998773251e+00
0.000000000000000000e+00
0.000000000000000000e+00
1.149039999999956763e+01
2.295722500000074717e+01
3.696112499999948398e+01
1.004526000000005581e+02
4.972157499999951824e+01
6.822474999999883494e+00
5.027124999999799115e+00
9.434367499999929407e+01
1.661087499999958084e+01
0.000000000000000000e+00
3.911392500000054895e+01
2.306014249999996935e+02
3.042469999999930508e+01
2.128242500000077086e+01
3.590750000004305775e-01
8.742764999999863562e+01
1.462707499999993388e+01
3.396970000000010259e+01
1.359670000000079426e+01
1.461470000000009009e+02
1.474355000000038274e+01
9.695049999999483248e+00
4.069707500000063760e+01
4.267179250000019692e+02
1.211287499999968986e+01
7.119984999999928732e+01
3.591249999992385256e-01
1.473897250000000270e+02
1.498537500000196587e+01
1.057030250000003946e+02
5.339285000000160153e+01
8.017175000000165142e+01
2.027585000000087234e+01
2.116104999999990355e+01
1.801669999999973015e+02
4.475452500000187683e+01
5.027125000001575472e+00
2.511164999999948577e+01
1.314960499999990873e+02
0.000000000000000000e+00
9.242910000000037485e+01
5.715149999999979968e+01
1.235025499999999852e+02
8.184442499999988740e+01
1.144214999999970672e+01
1.114800500000003893e+02
5.522654999999998893e+01
1.256775000000009967e+01
1.608580000000037202e+01
[truncated: 616 more rows]
